# Supplementary material for: Comparative Surfaceome Analysis of Clonal Histomonas meleagridis Strains with Different Pathogenicity Reveals Strain-Dependent Profiles
Source: Microorganisms. 2022 Sep 21;10(10):1884. doi: 10.3390/microorganisms10101884 (PMC9610433; doi:10.3390/microorganisms10101884)
Supplement: Supplementary file 1 [file microorganisms-10-01884-s001.zip]

Archive with 11 entries (11 files):
- Paper Surface proteome_Supplementary Table S1.xlsx
- Paper Surface proteome_Supplementary Table S2_Final.xlsx
- Paper Surface proteome_Supplementary Table S3.xlsx
- Paper Surface proteome_Supplementary Table S4.xlsx
- Paper Surface proteome_Supplementary Table S5.xlsx
- Supplementary  file S2d-align a-amyl g5187.fasta
- Supplementary file S2a-align a-amyl g9316.fasta
- Supplementary file S2b-align a-amyl g9221_vir.fasta
- Supplementary file S2c-align a-amyl g6111.fasta
- Supplementary file S2e-alpha-amylase protein alignment.fasta
- Supplemetary file S1-align CD13-CP- loci.fasta
