# Supplementary material for: Comparative Surfaceome Analysis of Clonal Histomonas meleagridis Strains with Different Pathogenicity Reveals Strain-Dependent Profiles
Source: Microorganisms. 2022 Sep 21;10(10):1884. doi: 10.3390/microorganisms10101884 (PMC9610433; doi:10.3390/microorganisms10101884)
Supplement: Supplementary file 1 [file microorganisms-10-01884-s001.zip › Paper Surface proteome_Supplementary Table S1.xlsx]

## Sheet: Primers and probes list
Gene/Accession number	Protein	Primer and probe sequences (F-forward primer; R-reverse primer; P-probe)	primer concentrations	probe concentrations (nM)	Efficiency	Reference
			(nM)		(%)
KAH0787600	alpha-amylase, catalytic domain containing protein	F- TGCAATGAACGTAAGAGCC	200	150	94.8	this study
		R- TACCAACACCATAGCCACC
		P- HEX-TGAAATCCAATCACAAACATATTCACAAGATGGTCTTAAA-BHQ1
KAH0787336	Clan CD, family C13, asparaginyl endopeptidase-like cysteine peptidase	F- CGTGAAGCAACAGAAACATC	200	100	94.6	this study
		R- CTTCAGCACCATCATTTTTCC
		P- HEX-AGCAATTAGAAGAACAAACAATGAAATTAGACAGAACTC-BHQ1
KAH0787061	Surfactant B protein	F- TCTTTCCAACGCAGACAAC	300	100	97.4	this study
		R- TAGCAGCAGCCTTAACGAC
		P- FAM-CTGCAATGGGTAACAGCATTGTTCAAGCC-BHQ1
KAH0795470	LysM peptidoglycan-binding domain-containing protein	F- AGTCTCAGCAATCTGCTCC	500	100	103.8	this study
		R- GTGTCAACCCATCCGAATCT
		P- FAM-CCAGGCGGCAGCAGCCCA-BHQ1
KAH0790606	Fe-hydrogenase	F- GCACAGCCAAGAAAGATGAA	300	300	98.8%	Hussain et al., 2015 [74]
		R- CGTCGAACTCTGAATCTGGA
		P- FAM-CAACCAAAGGCTTCAAGGAAACCG-BHQ1
