# Supplementary material for: Comparative Surfaceome Analysis of Clonal Histomonas meleagridis Strains with Different Pathogenicity Reveals Strain-Dependent Profiles
Source: Microorganisms. 2022 Sep 21;10(10):1884. doi: 10.3390/microorganisms10101884 (PMC9610433; doi:10.3390/microorganisms10101884)
Supplement: Supplementary file 1 [file microorganisms-10-01884-s001.zip › Paper Surface proteome_Supplementary Table S2_Final.xlsx]

## Sheet: Supplementary table S2
Protein IDs	Protein name	Peptide-hits	Unique peptides	MW [kDa]	Fold change	Adjusted p-value	Up-regulated in	TM domains	# of TM domains	Signal-Peptide Prediction	Non-Classical Secretion	found in Proteome (Monoyios et al. 2018)	found in Exoproteome (Mazumdar et al. 2019)
KAH0784994	Thioredoxin family protein.3	3	3	50	1.91853	0.8	NA	No	0	signal peptide predicted by SignalP	No	Yes	Yes
KAH0785001	hypothetical protein.10	50	12	21.1	1.94531	0.74	NA	No	0	No	No	Yes	Yes
KAH0785002	hypothetical protein.30	11	1	85.6	2.96905	0.79	NA	No	0	No	No	-	-
KAH0785005	hypothetical protein.19	24	2	155.1	2.09943	0.68	NA	No	0	No	No	Yes	-
KAH0785294	ARF/SAR superfamily	3	3	160.5	2.12874	0.27	NA	No	0	No	No	Yes	-
KAH0785316	Putative ATP-dependent RNA helicase DDX56	4	1	60.3	1.53688	0.92	NA	No	0	No	No	-	-
KAH0785682	Ras-related protein RABD1	5	1	93.6	2.23457	0.5	NA	No	0	No	No	Yes	-
KAH0786388	alpha amylase domain-containing protein	44	44	11.4	2.14355	0.35	NA	No	0	No	No	Yes	-
KAH0786491	CHAT domain-containing protein	21	15	62.9	1.82766	0.74	NA	Yes	7	No	No	-	-
KAH0786701	putative alpha-actinin.4	21	1	48.7	1.90528	0.89	NA	No	0	No	No	-	Yes
KAH0786702	putative alpha-actinin.8	2	1	32.8	1.46409	0.92	NA	Yes	1	No	Secreted	-	-
KAH0787061	surfactant B protein	10	2	107.6	9.00047	0.021	Virulent strain	No	0	No	No	Yes	Yes
KAH0788473	DNA-directed RNA polymerase III subunit rpc1	14	14	29.8	1.28343	0.88	NA	No	0	No	No	-	-
KAH0789726	p21-activated protein kinase-interacting protein 1-like	6	4	24.6	1.14076	0.92	NA	No	0	No	No	-	Yes
KAH0790138	Clathrin and VPS domain-containing protein	7	3	24.7	1.58008	0.84	NA	No	0	No	Secreted	Yes	-
KAH0790146	Clathrin heavy chain 1.1	11	10	156	1.79005	0.82	NA	Yes	9	No	Secreted	Yes	-
KAH0790147	Clathrin heavy chain 1	18	6	65.1	1.76541	0.81	NA	No	0	No	No	Yes	-
KAH0790566	protein serine/threonine kinase, putative.1	3	1	124.9	1.23971	0.89	NA	No	0	signal peptide predicted by SignalP	No	-	Yes
KAH0791572	hypothetical protein.21	27	15	66.5	1.55833	0.77	NA	No	0	No	No	Yes	-
KAH0792227	sigma-70 family RNA polymerase sigma factor	2	2	25	2.34567	0.14	NA	Yes	4	signal peptide predicted by SignalP	No	Yes	-
KAH0792525	60S ribosomal export protein nmd3	3	3	247	1.98618	0.69	NA	No	0	No	No	-	-
KAH0792871	hypothetical protein.80	8	5	14.8	1.00696	0.93	NA	No	0	No	No	Yes	-
KAH0793649	40S ribosomal protein S3a.2	15	3	92.3	1.82766	0.77	NA	No	0	No	No	Yes	Yes
KAH0793674	elongation factor 1 alpha	7	6	58.6	1.1487	0.92	NA	Yes	8	No	No	Yes	Yes
KAH0793882	hypothetical protein.13	76	76	84	1.27456	0.89	NA	No	0	No	No	Yes	-
KAH0794161	40S ribosomal protein S23	6	6	18	1.69349	0.88	NA	No	0	No	Secreted	Yes	-
KAH0795776	hypothetical protein.9	113	104	43.8	1.69349	0.62	NA	No	0	No	No	Yes	-
KAH0795851	Type III restriction enzyme, res subunit family protein	10	10	40.7	20.5348	0.37	NA	No	0	No	No	-	-
KAH0795934	hypothetical protein.24	20	1	36.4	1.69349	0.82	NA	No	0	No	Secreted	Yes	-
KAH0796000	actin.1	34	2	50.9	2.47942	0.81	NA	No	0	No	No	Yes	Yes
KAH0796013	RRP12-like protein	5	5	27.4	1.01396	0.93	NA	No	0	No	No	Yes	-
KAH0796087	protein transporter Sec61 subunit alpha isoform 2	2	2	41.4	4	0.24	NA	Yes	9	No	No	Yes	-
KAH0796100	hypothetical protein.184	4	2	228.7	3.03143	0.53	NA	No	0	No	No	-	-
KAH0796106	putative aminohydrolase SsnA	4	4	21.2	2.25012	0.75	NA	No	0	No	No	Yes	-
KAH0796114	oxidoreductase, FAD/FMN-binding family protein.1	2	2	24.9	2.56685	0.88	NA	No	0	No	No	-	-
KAH0796120	small GTP-binding protein.19	2	1	81.9	1.12506	0.92	NA	No	0	No	No	Yes	-
KAH0796122	GTPase-activator protein	27	27	14	1.6245	0.78	NA	No	0	No	No	Yes	-
KAH0796128	tyrosine phosphatase	3	3	34.5	1.52626	0.85	NA	No	0	No	No	-	-
KAH0796133	ribosomal protein L32	5	5	72	2.53151	0.4	NA	No	0	No	No	Yes	-
KAH0796135	TFIIE alpha subunit family protein	3	3	12.8	2.12874	0.76	NA	No	0	No	No	-	-
KAH0796136	DEAD/DEAH box helicase family protein	3	3	19.6	1.94531	0.82	NA	No	0	No	No	Yes	-
KAH0796137	Transcriptional repressor tup11-related protein	3	3	10.9	1.82766	0.82	NA	No	0	No	Secreted	-	-
KAH0796139	60S ribosomal protein L5, putative	10	10	59.5	1.7411	0.7	NA	No	0	No	Secreted	Yes	Yes
KAH0796151	hypothetical protein.327	2	2	138.2	2.37841	0.55	NA	No	0	No	Secreted	-	-
KAH0796156	hypothetical protein.169	3	3	11.7	2.17347	0.69	NA	Yes	1	signal peptide predicted by SignalP	No	-	-
KAH0796174	eukaryotic translation initiation factor 3 subunit A	17	17	20.3	2.37841	0.33	NA	No	0	No	No	Yes	-
KAH0796179	F-actin-capping protein subunit alpha.1	2	2	52.4	3.5801	0.22	NA	No	0	No	No	-	-
KAH0796180	thioredoxin peroxidase	12	9	110.4	1.90528	0.45	NA	No	0	No	No	Yes	-
KAH0796190	ATPase, AAA family protein.1	2	2	50.1	2.14355	0.91	NA	No	0	No	No	-	-
KAH0796191	CCR4-NOT transcription complex subunit 10 isoform X3	6	6	21.4	1.70527	0.84	NA	No	0	No	No	-	-
KAH0796192	protein serine/threonine kinase, putative	8	8	83.9	10.3388	1.9e-05	Attenuated strain	No	0	No	No	Yes	-
KAH0796200	phosphoenolpyruvate carboxykinase	4	4	55.3	2.15846	0.8	NA	No	0	No	No	Yes	Yes
KAH0796205	Synaptobrevin family protein.1	4	1	20.4	5.35171	0.015	Attenuated strain	Yes	1	No	No	-	-
KAH0796222	GTPase-activator protein.1	12	12	29.4	1.23971	0.88	NA	No	0	No	No	Yes	-
KAH0796226	40S ribosomal protein S17-B.6	6	1	14.8	1.72907	0.82	NA	No	0	No	Secreted	Yes	-
KAH0796230	26S proteasome non-ATPase regulatory subunit 2.1	18	5	14.8	1.10191	0.93	NA	No	0	No	Secreted	-	-
KAH0796231	T-complex protein 1 subunit epsilon	23	3	131.5	1	0.93	NA	No	0	No	No	Yes	-
KAH0796232	MIF4G domain containing protein	2	2	90	1.06437	0.92	NA	No	0	No	No	Yes	-
KAH0796233	hypothetical protein.117	5	5	16.7	2.65737	0.62	NA	No	0	No	Secreted	Yes	-
KAH0796238	NlpC/P60 family protein	5	5	17.6	1.32869	0.86	NA	No	0	signal peptide predicted by SignalP	No	Yes	Yes
KAH0796251	actin-related protein 2/3 complex, subunit 1.3	13	5	59.2	4.62675	0.75	NA	No	0	No	No	Yes	Yes
KAH0796256	Malate dehydrogenase	14	14	22.8	1.64718	0.7	NA	No	0	No	No	Yes	Yes
KAH0796259	Clan SC, family S28, unassigned serine peptidase	9	7	41.8	1.17283	0.91	NA	No	0	signal peptide predicted by SignalP	No	Yes	-
KAH0796282	60S ribosomal protein L7-2	16	2	9.7	1.05702	0.92	NA	No	0	No	No	Yes	-
KAH0796283	serine/threonine-protein phosphatase 2A 65 kDa regulatory subunit A alpha isoform	4	1	30.8	425854	7.4e-15	Attenuated strain	No	0	No	No	Yes	-
KAH0796286	viral A-type inclusion protein	27	27	54.9	1.14076	0.92	NA	No	0	No	No	Yes	-
KAH0796287	TM2 domain containing protein	2	2	24	1.54756	0.89	NA	Yes	1	signal peptide predicted by SignalP	No	-	-
KAH0796288	hypothetical protein.127	4	4	14.3	3.65533	0.61	NA	No	0	No	No	-	-
KAH0796302	vacuolar ATP synthase	2	2	74.7	1.14076	0.91	NA	No	0	No	No	Yes	-
KAH0796307	hypothetical protein.198	3	3	60.7	1.54756	0.83	NA	No	0	No	Secreted	Yes	-
KAH0796317	anaphase-promoting complex subunit 2	5	5	38.1	1.77769	0.83	NA	No	0	No	No	-	-
KAH0796327	Profilin A	4	2	21.7	2.69447	0.78	NA	No	0	No	No	Yes	Yes
KAH0796333	putative ribosome biogenesis protein RLP24	3	3	31.2	1.54756	0.89	NA	No	0	No	No	-	-
KAH0796334	hypothetical protein.240	2	2	11.5	1.27456	0.92	NA	No	0	No	Secreted	-	-
KAH0796336	SEL1-like repeat protein	2	2	53.4	1.04247	0.93	NA	No	0	No	No	-	-
KAH0796351	structural maintenance of chromosomes protein 1	4	4	22.1	1.39474	0.91	NA	No	0	No	No	-	-
KAH0796362	Hsp20/alpha crystallin family protein.1	2	2	46.4	2.31338	0.41	NA	No	0	No	No	-	-
KAH0796371	transforming protein RhoA-like	7	4	67.6	1.34723	0.89	NA	No	0	No	No	Yes	-
KAH0796392	eukaryotic peptide chain release factor subunit 1-2	4	4	18.6	1.47427	0.91	NA	No	0	No	No	Yes	-
KAH0796421	Leucine Rich Repeat family protein	2	2	286.6	179050	7.4e-15	Attenuated strain	No	0	No	No	-	-
KAH0796425	serine/threonine-protein phosphatase 2A regulatory subunit B'' subunit beta isoform X1	5	5	50.7	1.1487	0.91	NA	No	0	No	No	Yes	-
KAH0796429	RAP1B, member of RAS oncogene family	3	3	47.3	1.51572	0.86	NA	No	0	No	No	Yes	-
KAH0796447	40S ribosomal protein S17-B.3	7	2	96.5	1.09429	0.92	NA	No	0	No	Secreted	Yes	-
KAH0796450	DUF882 domain-containing protein	5	5	15.7	5.09824	0.093	NA	No	0	signal peptide predicted by SignalP	No	Yes	Yes
KAH0796454	DNA-directed RNA polymerase II subunit RPB2	19	18	12.8	1.38511	0.85	NA	No	0	No	No	Yes	-
KAH0796458	hypothetical protein.268	2	2	47.9	2.90795	0.83	NA	Yes	8	signal peptide predicted by SignalP	No	-	-
KAH0796462	60S ribosomal protein L6.1	8	4	22.7	1.60214	0.89	NA	No	0	No	No	Yes	Yes
KAH0796464	Bromodomain containing protein.9	2	2	10.7	1.13288	0.92	NA	No	0	No	Secreted	-	-
KAH0796467	apoptosis inhibitor 5-like protein API5 isoform X1	2	2	23.3	2.36199	0.41	NA	No	0	No	No	-	-
KAH0796486	small GTP-binding protein.33	2	1	19.4	1.16473	0.92	NA	No	0	No	No	Yes	-
KAH0796488	oxidoreductase, FAD/FMN-binding family protein.2	2	2	64.1	1.25701	0.89	NA	No	0	No	Secreted	-	-
KAH0796493	26S proteasome non-ATPase regulatory subunit 8.1	2	2	42.1	1.14076	0.91	NA	No	0	No	Secreted	-	-
KAH0796512	hypothetical protein.86	8	8	107.6	1.21419	0.89	NA	No	0	No	No	-	-
KAH0796515	hypothetical protein.138	2	2	37.7	2.73208	0.52	NA	No	0	No	Secreted	-	-
KAH0796525	ribosomal protein L29.1	3	1	41.7	1.24833	0.89	NA	No	0	No	No	Yes	-
KAH0796529	leucine-zipper-like transcriptional regulator 1 isoform X1	7	7	15.9	1.82766	0.58	NA	No	0	No	No	Yes	-
KAH0796530	Copine family protein.3	7	4	79.9	1.75321	0.78	NA	No	0	No	Secreted	Yes	-
KAH0796539	ribosomal protein L6	13	2	80.9	1.38511	0.88	NA	No	0	No	Secreted	-	Yes
KAH0796546	Ras-related C3 botulinum toxin substrate 1	5	2	39.3	1.41421	0.88	NA	No	0	No	No	Yes	-
KAH0796552	AGC family protein kinase.5	2	2	16.7	1.09429	0.93	NA	No	0	No	No	-	-
KAH0796562	small GTP-binding protein.22	2	1	68.2	2.05623	0.82	NA	No	0	No	No	-	-
KAH0796566	Kelch-like protein 8	2	2	14.8	1.10957	0.92	NA	No	0	No	No	-	-
KAH0796567	Dynamin central region family protein.4	23	2	67.2	1.05702	0.93	NA	No	0	No	No	Yes	-
KAH0796569	ribosomal protein L21e.1	5	1	40.5	4.65893	0.009	Virulent strain	No	0	No	Secreted	Yes	-
KAH0796579	enolase family protein.2	10	4	31.8	4.14106	0.82	NA	No	0	No	No	Yes	Yes
KAH0796581	Splicing factor U2AF 50 kDa subunit	5	5	44.7	1.32869	0.88	NA	No	0	No	No	Yes	-
KAH0796598	hypothetical protein.136	5	5	162.7	2.05623	0.5	NA	No	0	No	No	-	-
KAH0796605	DNA-directed RNA polymerase II subunit RPB9	2	2	39.1	3.89062	0.88	NA	No	0	No	Secreted	-	-
KAH0796606	dynein light chain Tctex-type 1	3	3	16.7	1.23114	0.91	NA	No	0	No	Secreted	Yes	-
KAH0796609	hypothetical protein.188	3	3	19.8	1.33793	0.88	NA	Yes	1	signal peptide predicted by SignalP	No	-	-
KAH0796612	EF hand family protein.2	2	2	83.9	1.56917	0.72	NA	No	0	No	No	Yes	-
KAH0796617	60S acidic ribosomal protein P2.4	4	2	46.2	1.71713	0.91	NA	No	0	No	No	Yes	-
KAH0796622	vacuolar H+-ATPase subunit E isoform 3	7	4	11.5	1.18099	0.91	NA	No	0	No	Secreted	Yes	-
KAH0796629	Ras family protein	2	1	13.4	348307	7.4e-15	Virulent strain	No	0	No	Secreted	Yes	-
KAH0796634	2Fe-2S iron-sulfur cluster binding domain-containing protein.1	23	16	67.2	1.56917	0.73	NA	No	0	No	No	Yes	-
KAH0796637	hypothetical protein.120	5	5	21	1.15669	0.92	NA	Yes	1	No	No	-	-
KAH0796639	hypothetical protein.79	6	3	45.8	1.18921	0.93	NA	Yes	1	signal peptide predicted by SignalP	No	Yes	-
KAH0796642	WD40 repeat-like protein.1	12	8	36	1.23971	0.9	NA	No	0	No	No	Yes	-
KAH0796648	Polyadenylate-binding protein RBP45B	2	2	85.2	1.26576	0.88	NA	No	0	No	No	-	-
KAH0796649	cofilin/tropomyosin-type actin-binding protein.1	4	4	135.8	2.65737	0.24	NA	No	0	No	Secreted	Yes	Yes
KAH0796662	Leucine Rich Repeat family protein.1	8	8	29.3	1.02101	0.93	NA	No	0	No	No	Yes	-
KAH0796670	eukaryotic translation initiation factor 3 subunit C isoform X1	14	12	62.7	3.22657	0.022	Attenuated strain	No	0	No	No	Yes	-
KAH0796674	Clan SC, family S33, methylesterase-like serine peptidase	8	8	93.2	4.40762	0.0014	Virulent strain	No	0	No	Secreted	Yes	-
KAH0796683	40S ribosomal protein S14	9	1	28.3	1.42405	0.84	NA	No	0	No	No	Yes	Yes
KAH0796687	CCAAT/enhancer-binding protein zeta-like	5	5	35.8	1.11729	0.91	NA	No	0	No	No	-	-
KAH0796694	40S ribosomal protein S17-B	7	1	30.2	3.67675e+06	7.4e-15	Virulent strain	No	0	No	Secreted	Yes	-
KAH0796711	ribosome biogenesis protein BOP1-like	16	16	22.1	1.31951	0.85	NA	No	0	No	No	-	-
KAH0796712	V-type proton ATPase subunit d 2.1	13	4	35.4	1.15669	0.92	NA	No	0	No	No	Yes	-
KAH0796722	Translation initiation factor SUI1 family protein.1	2	2	70.2	2.17347	0.71	NA	No	0	No	No	Yes	-
KAH0796725	WH2 motif family protein	6	6	14.2	8.39773	0.21	NA	No	0	No	No	-	-
KAH0796726	hypothetical protein.32	21	21	22.2	1.6245	0.86	NA	No	0	No	No	Yes	-
KAH0796741	4Fe-4S dicluster domain-containing protein	11	11	71.6	1.17283	0.92	NA	No	0	No	No	Yes	Yes
KAH0796745	40S ribosomal protein S14.1	9	1	28.1	1.68179	0.75	NA	No	0	No	No	Yes	Yes
KAH0796746	charged multivesicular body protein 1a	4	4	46.9	1.39474	0.89	NA	No	0	No	No	Yes	-
KAH0796754	Pre-rRNA-processing protein ESF1	2	2	125.2	1.06437	0.93	NA	No	0	No	No	-	-
KAH0796767	putative small nuclear ribonucleoprotein F	2	2	40	1.05702	0.93	NA	No	0	No	No	-	-
KAH0796780	Sec1 family protein.1	4	4	15.8	2.23457	0.55	NA	No	0	No	Secreted	Yes	-
KAH0796799	ADP-ribosylation factor	6	6	25.5	2.28153	0.85	NA	No	0	No	No	Yes	-
KAH0796806	ribosomal protein.1	35	3	175.1	2.25012	0.88	NA	No	0	No	No	Yes	Yes
KAH0796812	replication factor C subunit 2 isoform X1	9	9	111.5	1.94531	0.8	NA	No	0	No	No	Yes	-
KAH0796814	sel1 repeat family protein.1	6	6	39.3	1.93187	0.6	NA	No	0	No	No	-	-
KAH0796821	GRIP and coiled-coil domain-containing protein 2	5	5	26.7	1.98618	0.82	NA	No	0	No	No	Yes	-
KAH0796836	hypothetical protein.227	4	4	17.8	1.47427	0.91	NA	No	0	No	No	Yes	-
KAH0796846	Clan MH, family M20, peptidase T-like metallopeptidase.1	15	2	29	1.11729	0.92	NA	No	0	signal peptide predicted by SignalP	No	Yes	Yes
KAH0796847	Tudor domain containing protein.1	7	7	80.5	1.32869	0.85	NA	No	0	No	No	Yes	Yes
KAH0796851	V-type proton ATPase subunit D	4	4	181.3	2.71321	0.9	NA	No	0	No	No	-	-
KAH0796854	C2 domain containing protein.7	3	3	12.9	1.7411	0.89	NA	No	0	No	No	Yes	Yes
KAH0796862	Mov34/MPN/PAD-1 family protein	8	8	77.1	2.9897	0.13	NA	No	0	No	No	Yes	-
KAH0796864	ras-related C3 botulinum toxin substrate 2.1	4	1	23.6	1.36604	0.9	NA	No	0	No	Secreted	Yes	-
KAH0796873	Malate dehydrogenase.2	12	3	28.2	1.85318	0.67	NA	No	0	No	No	Yes	Yes
KAH0796888	hypothetical protein.132	6	6	22.8	1.03526	0.93	NA	No	0	No	No	-	-
KAH0796893	ras-related C3 botulinum toxin substrate 2.2	4	1	47.7	1.24833	0.91	NA	No	0	No	Secreted	Yes	-
KAH0796897	AMP-binding enzyme family protein.1	5	5	74	1.49485	0.87	NA	No	0	No	No	-	-
KAH0796899	Proteasome subunit alpha type-4	6	6	18.1	1.01396	0.93	NA	No	0	No	No	Yes	Yes
KAH0796904	NADH-quinone oxidoreductase subunit NuoF	11	6	38.4	3.43426	0.44	NA	No	0	No	No	Yes	-
KAH0796911	hypothetical protein.272	3	3	34.4	1.95884	0.48	NA	No	0	No	No	-	-
KAH0796912	60S ribosomal protein L26-1	6	2	112.5	1.84038	0.89	NA	No	0	No	No	Yes	-
KAH0796920	14-3-3 protein.4	2	2	49.1	2.96905	0.37	NA	No	0	No	No	Yes	-
KAH0796922	nuclear pore protein, putative	22	22	73	1.19748	0.9	NA	Yes	1	signal peptide predicted by SignalP	No	Yes	-
KAH0796926	FACT complex subunit SPT16	16	16	21.7	1.10191	0.92	NA	No	0	No	No	Yes	-
KAH0796931	WD repeat-containing protein 5B isoform X2	2	2	22.1	7.88986	1.1e-06	Attenuated strain	No	0	No	Secreted	-	-
KAH0796935	proteasome subunit alpha type-6-like	11	7	68.2	1.19748	0.92	NA	No	0	No	No	Yes	Yes
KAH0796944	Archaeal ribosomal protein S17P.2	7	1	23.1	1.98618	0.85	NA	No	0	No	Secreted	Yes	Yes
KAH0796946	Plexin repeat family protein	3	3	47	1.01396	0.93	NA	Yes	1	signal peptide predicted by SignalP	No	-	-
KAH0796949	DNA repair helicase XPD	3	3	56.1	2.17347	0.57	NA	No	0	No	No	-	-
KAH0796952	hypothetical protein.280	2	2	10.4	1.06437	0.93	NA	No	0	No	No	-	-
KAH0796961	60S ribosomal protein L22-1.1	4	1	71.6	1.76541	0.91	NA	No	0	No	Secreted	Yes	-
KAH0796968	TPR Domain containing protein.2	2	2	86.6	1.71713	0.87	NA	No	0	No	No	-	-
KAH0796973	ras-related protein Rab-14-like	2	2	89.5	1.3566	0.87	NA	No	0	No	No	Yes	-
KAH0796976	hypothetical protein.41	8	8	16.1	1.03526	0.93	NA	No	0	No	No	Yes	-
KAH0796979	Proteasome subunit beta type-3	4	2	108	1.32869	0.92	NA	No	0	No	No	Yes	-
KAH0796982	AAA family ATPase.2	5	5	64.5	1.04247	0.93	NA	No	0	No	No	-	-
KAH0796988	serine/threonine-protein phosphatase 6 regulatory ankyrin repeat subunit B-like.3	5	5	18	1.21419	0.9	NA	No	0	No	No	-	-
KAH0796991	AP-1 complex subunit sigma-1	3	1	24.2	1.21419	0.91	NA	No	0	No	No	Yes	-
KAH0796997	exosome complex component RRP45.1	2	2	28.6	1.07923	0.93	NA	No	0	No	No	-	-
KAH0797002	translation initiation factor 2 subunit 1	6	6	35.4	1.81504	0.87	NA	No	0	No	No	Yes	-
KAH0797013	hypothetical protein.34	15	15	21.7	1.28343	0.9	NA	Yes	1	No	No	Yes	-
KAH0797023	erythrocyte binding protein	7	7	53	1.02811	0.93	NA	No	0	No	No	Yes	-
KAH0797033	AMP-binding enzyme family protein.2	3	3	17.2	1.90528	0.8	NA	No	0	No	No	Yes	-
KAH0797045	small GTP-binding protein.8	5	5	35.3	1.72907	0.83	NA	No	0	No	No	Yes	-
KAH0797046	V-type proton ATPase catalytic subunit A	24	24	50.8	1.07177	0.92	NA	No	0	No	No	Yes	-
KAH0797056	Charged multivesicular body protein 4a	3	3	40.2	1.10957	0.92	NA	No	0	No	No	Yes	-
KAH0797072	FprA family A-type flavoprotein	25	25	21.4	1.06437	0.92	NA	No	0	No	No	Yes	Yes
KAH0797076	pyridoxal-5-phosphate-dependent protein subunit beta	4	4	156.8	1	0.93	NA	No	0	No	No	Yes	Yes
KAH0797084	Dynein light chain 1, cytoplasmic	3	1	20.9	1.41421	0.89	NA	No	0	No	No	Yes	Yes
KAH0797091	Dynamin central region family protein.3	26	1	15.6	1.75321	0.79	NA	No	0	No	No	Yes	-
KAH0797093	Protein asteroid 1	12	12	75	10.4107	0.35	NA	No	0	No	No	Yes	-
KAH0797098	Insulin-like growth factor binding protein,N-terminal	12	10	68.8	1.44393	0.85	NA	No	0	signal peptide predicted by SignalP	No	Yes	Yes
KAH0797101	actin-related protein ARPC5	5	2	47.4	3.34035	0.19	NA	No	0	No	Secreted	Yes	Yes
KAH0797109	XYPPX repeat family protein	12	12	31.9	1.01396	0.93	NA	Yes	8	No	Secreted	Yes	-
KAH0797114	hypothetical protein.236	2	2	116.7	2.86791	0.75	NA	No	0	No	Secreted	-	-
KAH0797115	V-type proton ATPase subunit E.1	3	3	11.1	1.10191	0.92	NA	No	0	No	Secreted	Yes	-
KAH0797133	ribosomal protein S3Ae	15	2	21.2	1.89212	0.5	NA	No	0	No	Secreted	Yes	Yes
KAH0797146	P-loop containing nucleoside triphosphate hydrolase protein	10	10	20.2	2.51403	0.46	NA	No	0	No	No	Yes	-
KAH0797147	hypothetical protein.211	2	2	75.3	3.36359	0.6	NA	No	0	No	No	-	-
KAH0797158	Phosphatidylinositide phosphatase SAC1	5	5	41.2	2.32947	0.12	NA	Yes	1	No	No	Yes	-
KAH0797164	TBC domain containing protein	3	3	49.7	1.37554	0.92	NA	No	0	No	No	-	-
KAH0797167	60S acidic ribosomal protein P1.5	2	1	46.8	2.11404	0.45	NA	No	0	No	No	Yes	-
KAH0797171	putative manganese-dependent inorganic diphosphatase	4	4	22	1.41421	0.8	NA	No	0	No	No	Yes	-
KAH0797188	Proteasome subunit beta type-5	6	2	57.9	1.56917	0.92	NA	No	0	No	Secreted	Yes	-
KAH0797196	C2 domain containing protein.6	3	3	65	1.15669	0.93	NA	No	0	No	No	Yes	-
KAH0797201	actin.2	6	2	22.1	1.89212	0.83	NA	No	0	No	No	Yes	-
KAH0797207	proteasome subunit alpha type-3	6	5	16.8	1	0.93	NA	No	0	No	No	Yes	Yes
KAH0797214	small GTP-binding protein.16	2	1	19.1	2.86791	0.77	NA	No	0	No	No	Yes	-
KAH0797224	ribosomal protein L27e.4	4	1	40.8	1.90528	0.78	NA	No	0	No	Secreted	-	-
KAH0797231	C2 domain containing protein.4	8	8	36.9	1.3566	0.89	NA	No	0	No	No	Yes	-
KAH0797243	60S ribosome subunit biogenesis protein NIP7-like	3	3	79.2	5.20537	0.87	NA	No	0	No	No	-	-
KAH0797245	translation initiation factor eIF-2B subunit delta	2	2	106.5	1.34723	0.9	NA	No	0	No	No	-	-
KAH0797260	ribosome biogenesis protein Bms1	17	17	32.9	1.30134	0.88	NA	No	0	No	No	-	-
KAH0797291	heat shock protein 83	9	9	39.4	1.54756	0.9	NA	No	0	No	No	Yes	-
KAH0797305	coronin, putative.1	10	2	117.4	2.08493	0.56	NA	No	0	No	No	-	Yes
KAH0797307	Ras family protein.4	3	2	44.4	1.05702	0.93	NA	No	0	No	No	Yes	-
KAH0797314	hypothetical protein.265	2	2	101.2	1.20581	0.91	NA	No	0	No	No	-	-
KAH0797325	Adaptin N terminal region family protein.11	2	2	117.5	1.42405	0.87	NA	No	0	No	Secreted	Yes	-
KAH0797342	hypothetical protein.145	3	3	44.5	1.71713	0.72	NA	Yes	1	signal peptide predicted by SignalP	No	-	-
KAH0797350	Actin-related protein 2/3 complex subunit 2.1	12	7	118.8	3.41054	0.012	Attenuated strain	No	0	No	No	Yes	-
KAH0797352	60S ribosomal protein L18.1	8	2	56.1	1.21419	0.89	NA	No	0	No	No	Yes	-
KAH0797353	Polyadenylate-binding protein	3	1	14.3	1.6358	0.8	NA	No	0	No	No	Yes	Yes
KAH0797384	hypothetical protein.141	4	4	94.8	1.7411	0.65	NA	No	0	No	Secreted	-	-
KAH0797401	actin	34	1	128.3	2.25012	0.82	NA	No	0	No	No	Yes	Yes
KAH0797403	actin-related protein 2/3 complex, subunit 1.2	12	2	13.9	2.69447	0.37	NA	No	0	No	No	Yes	-
KAH0797406	6-phosphofructokinase	8	8	50.3	1.29235	0.9	NA	No	0	No	No	Yes	-
KAH0797408	hypothetical protein.112	4	4	57.7	1.07177	0.93	NA	No	0	No	Secreted	Yes	-
KAH0797410	hypothetical protein.230	2	2	16.8	1.76541	0.85	NA	No	0	No	No	-	-
KAH0797420	adenosylhomocysteinase	2	2	51.4	1.11729	0.92	NA	No	0	No	No	Yes	Yes
KAH0797423	Bromodomain containing protein.3	4	4	39.5	1.01396	0.93	NA	No	0	No	Secreted	Yes	-
KAH0797426	XYPPX repeat family protein.5	2	2	55.5	11.0043	0.039	Attenuated strain	No	0	No	No	-	-
KAH0797436	hypothetical protein.103	6	6	48.5	1.09429	0.93	NA	No	0	No	No	-	-
KAH0797440	Mak16 protein	6	6	26.4	1.30134	0.88	NA	No	0	No	Secreted	-	-
KAH0797446	hypothetical protein.151	2	2	128.4	2.78949	0.41	NA	Yes	2	No	Secreted	-	-
KAH0797448	putative 20S proteasome beta2 subunit	8	8	104.5	1.23971	0.92	NA	No	0	No	No	Yes	Yes
KAH0797449	hypothetical protein.55	8	8	63.1	1.12506	0.92	NA	No	0	No	Secreted	-	-
KAH0797451	putative alpha-actinin.3	37	9	24.5	1.44393	0.9	NA	No	0	No	No	Yes	Yes
KAH0797462	WD40 repeat-containing protein.1	3	3	193.1	1.09429	0.92	NA	No	0	No	No	-	-
KAH0797467	hypothetical protein.293	2	2	15.5	2.63902	0.85	NA	No	0	No	No	-	-
KAH0797471	Adaptor complexes medium subunit family protein	12	12	29	1.25701	0.89	NA	No	0	No	No	Yes	-
KAH0797507	EH domain-containing protein 3-like protein	2	2	64.3	1.38511	0.82	NA	Yes	2	No	Secreted	-	-
KAH0797522	hypothetical protein.18	21	21	13.7	1.6245	0.7	NA	No	0	No	No	Yes	-
KAH0797534	T-complex protein 1 subunit epsilon.1	21	1	31.4	1.08673	0.93	NA	No	0	No	No	Yes	-
KAH0797535	26S proteasome non-ATPase regulatory subunit 2	21	8	10.7	1.64718	0.86	NA	No	0	No	Secreted	Yes	-
KAH0797540	Proteasome/cyclosome repeat family protein.1	7	7	11.4	1.15669	0.91	NA	No	0	No	No	-	-
KAH0797549	actin-related protein 2/3 complex, subunit 1	17	2	46.5	4.78991	0.037	Attenuated strain	No	0	No	No	Yes	Yes
KAH0797556	H/ACA ribonucleoprotein complex subunit 4.1	3	2	32.3	1.18921	0.91	NA	No	0	No	No	Yes	-
KAH0797586	glycogen phosphorylase.1	25	15	53.3	2.02792	0.42	NA	No	0	No	No	Yes	-
KAH0797619	phosphatidylinositol 4-kinase	7	7	28.3	1.70527	0.69	NA	No	0	No	No	-	-
KAH0797624	rubrerythrin family protein	7	7	79.6	1.16473	0.92	NA	No	0	No	Secreted	Yes	Yes
KAH0797630	CDP-alcohol phosphatidyltransferase family protein	2	2	19	13.8326	0.77	NA	Yes	9	No	Secreted	-	-
KAH0797633	hypothetical protein.25	24	24	52.8	1.21419	0.91	NA	No	0	No	No	Yes	-
KAH0797636	transcription elongation factor Spt5	9	9	59.8	1.30134	0.88	NA	No	0	No	No	-	-
KAH0797641	hypothetical protein.38	14	14	17	1.97247	0.39	NA	No	0	No	No	Yes	-
KAH0797642	hypothetical protein.15	34	34	55.8	1.21419	0.9	NA	No	0	No	No	Yes	Yes
KAH0797645	syntaxin 16/TLG2-like protein	2	2	68.9	2.73208	0.39	NA	Yes	1	No	No	Yes	-
KAH0797650	20S proteasome subunit alpha type 1	6	6	15.8	1.45397	0.91	NA	No	0	No	No	Yes	Yes
KAH0797652	mRNA export factor-like	2	2	76.6	2.75108	0.66	NA	No	0	No	Secreted	-	-
KAH0797675	alpha amylase, catalytic domain containing protein	10	1	135.2	869605	7.4e-15	Virulent strain	Yes	1	No	Secreted	-	-
KAH0797693	fimbrin	16	1	12.9	7.1602	0.00021	Attenuated strain	No	0	No	No	Yes	Yes
KAH0797696	60S ribosomal protein L18.2	8	3	64.5	1.32869	0.85	NA	No	0	No	Secreted	-	-
KAH0797703	von Willebrand factor type A domain containing protein.1	3	3	20.4	2.94854	0.69	NA	No	0	No	No	Yes	Yes
KAH0797743	hypothetical protein.42	12	12	31.8	1.26576	0.91	NA	No	0	No	No	Yes	-
KAH0797745	sister-chromatid cohesion protein 3	2	2	51.5	1.45397	0.85	NA	No	0	No	No	-	-
KAH0797765	Leucine Rich Repeat family protein.4	2	2	17.1	1.04972	0.93	NA	No	0	No	Secreted	-	-
KAH0797781	ras-related protein Rab-22A	4	3	50.7	2.63902	0.9	NA	No	0	No	No	Yes	-
KAH0797786	XRN 5'-3' exonuclease N-terminus family protein	7	7	22	1.22264	0.89	NA	No	0	No	No	-	-
KAH0797787	small GTP-binding protein.20	3	2	145.1	1.02811	0.93	NA	No	0	No	No	Yes	-
KAH0797804	proteasome subunit beta type-2	3	3	23.8	1.04972	0.93	NA	No	0	No	Secreted	Yes	-
KAH0797806	hypothetical protein.219	2	2	81.7	1.06437	0.93	NA	No	0	No	Secreted	-	-
KAH0797813	pre-mRNA-splicing factor CWC22-like	2	2	12.3	1.20581	0.91	NA	No	0	No	No	-	-
KAH0797826	WASH complex subunit 7	3	3	142.2	16.6795	0.58	NA	No	0	No	No	Yes	-
KAH0797844	ribosomal protein L38e	2	2	74.5	3.45815	0.89	NA	No	0	No	Secreted	Yes	-
KAH0797851	F-actin-capping protein subunit alpha.2	2	2	49.7	2.15846	0.74	NA	No	0	No	Secreted	-	-
KAH0797855	LIM domain containing protein	8	8	106.1	1.20581	0.89	NA	No	0	No	No	Yes	-
KAH0797856	26S proteasome non-ATPase regulatory subunit 6	7	7	63.9	1.12506	0.92	NA	No	0	No	No	Yes	-
KAH0797858	Calreticulin family protein	7	7	50.3	3.07375	0.16	NA	Yes	1	signal peptide predicted by SignalP	No	Yes	-
KAH0797869	hypothetical protein.46	12	12	19.3	1.08673	0.92	NA	Yes	1	signal peptide predicted by SignalP	No	Yes	-
KAH0797873	putative Cys-rich domain containing protein	2	2	47.9	3.13834	0.61	NA	No	0	No	Secreted	Yes	-
KAH0797875	AGC family protein kinase.4	2	1	37.4	1.07177	0.92	NA	No	0	No	No	Yes	-
KAH0797889	vacuolar assembling/sorting protein VPS16	5	5	42.2	3.03143	0.2	NA	No	0	No	No	Yes	-
KAH0797891	stress-induced protein	10	10	33.7	3.38698	0.66	NA	No	0	No	Secreted	Yes	Yes
KAH0797911	hypothetical protein.115	5	3	96.3	1.13288	0.92	NA	No	0	No	Secreted	Yes	Yes
KAH0797916	Coatomer subunit alpha-3	3	3	44.2	1.04972	0.93	NA	No	0	No	No	Yes	-
KAH0797940	hypothetical protein.49	10	10	44.5	7.67411	0.7	NA	Yes	1	No	No	Yes	-
KAH0797943	dolichyl-diphosphooligosaccharide--protein glycosyltransferase subunit 1A.1	4	3	86.7	1.8025	0.86	NA	Yes	1	signal peptide predicted by SignalP	No	Yes	-
KAH0797947	ATP-dependent RNA helicase eIF4A	3	3	64.6	2.90795	0.4	NA	No	0	No	No	Yes	-
KAH0797949	putative Ring-box protein	4	4	16.6	1.23114	0.89	NA	No	0	No	No	Yes	Yes
KAH0797950	small GTP-binding protein.7	7	5	89	1.69349	0.76	NA	No	0	No	No	Yes	-
KAH0797958	Clan CA, family C1, cathepsin L-like cysteine peptidase.4	2	2	106.6	2.37841	0.8	NA	No	0	No	No	-	-
KAH0797975	calmodulin-like protein 1	5	5	50.2	5.85634	0.18	NA	No	0	No	No	Yes	Yes
KAH0797978	hypothetical protein.102	6	6	18.6	1.45397	0.86	NA	No	0	No	No	-	-
KAH0797983	U3 small nucleolar RNA-associated protein 18-like	9	9	75.2	1.15669	0.91	NA	No	0	No	No	-	-
KAH0797991	hypothetical protein.33	18	18	14.6	1.29235	0.89	NA	No	0	No	No	Yes	-
KAH0798021	AdoMet-dependent rRNA methyltransferase spb1	12	12	15	1.31951	0.84	NA	No	0	No	No	-	-
KAH0798022	hypothetical protein.83	7	1	21.1	1	0.93	NA	No	0	No	Secreted	Yes	-
KAH0798029	STE family protein kinase	4	3	98.4	1.76541	0.86	NA	Yes	1	No	No	-	-
KAH0798044	Copine family protein.1	8	5	280	1.24833	0.89	NA	No	0	No	No	Yes	-
KAH0798059	carbohydratebinding protein	4	4	38.2	1.32869	0.87	NA	No	0	No	Secreted	-	-
KAH0798069	NADP-dependent alcohol dehydrogenase.1	5	2	179.9	1.45397	0.86	NA	No	0	No	No	Yes	-
KAH0798070	40S ribosomal protein S3a.3	15	3	127.6	1.93187	0.89	NA	No	0	No	No	Yes	Yes
KAH0798081	phenylalanine--tRNA ligase alpha subunit	2	2	97.8	25.2813	1.3e-07	Attenuated strain	No	0	No	No	Yes	Yes
KAH0798086	4-alpha-glucanotransferase DPE2	3	3	28.6	1.60214	0.8	NA	No	0	No	No	Yes	-
KAH0798094	WD40 repeat-like protein.5	5	5	26.1	1.10957	0.92	NA	No	0	No	No	-	-
KAH0798104	mRNA turnover protein 4	4	4	120.6	1.11729	0.92	NA	No	0	No	No	Yes	-
KAH0798105	Ras-related protein RABD1.3	5	1	38.1	3.27161	0.061	NA	No	0	No	No	Yes	-
KAH0798112	V-type ATPase subunit family protein.1	5	5	70.2	1.10191	0.92	NA	Yes	7	No	Secreted	-	-
KAH0798117	putative H/ACA ribonucleoprotein complex subunit 1	3	3	58.3	1.56917	0.81	NA	No	0	No	No	Yes	-
KAH0798120	Ras-related protein Rab-5B	2	1	51.5	313912	7.4e-15	Virulent strain	No	0	No	No	-	-
KAH0798130	EF hand family protein	7	7	44.8	1.72907	0.88	NA	No	0	No	Secreted	Yes	Yes
KAH0798134	hypothetical protein.223	2	2	52.3	1.01396	0.93	NA	Yes	1	signal peptide predicted by SignalP	No	-	-
KAH0798135	40S ribosomal protein S2-1	12	1	22.6	2.78949	0.73	NA	No	0	No	No	Yes	-
KAH0798136	molybdenum cofactor sulfurase.1	2	2	92.6	2.09943	0.78	NA	Yes	1	signal peptide predicted by SignalP	No	-	-
KAH0798145	hypothetical protein.153	4	4	11.8	3.05252	0.04	Attenuated strain	No	0	No	No	Yes	-
KAH0798151	hypothetical protein.284	2	2	64.3	2.60268	0.72	NA	No	0	No	No	Yes	-
KAH0798159	major facilitator superfamily transporter	2	2	56.7	1.71713	0.84	NA	Yes	10	signal peptide predicted by SignalP	No	-	-
KAH0798163	heat shock protein 70	15	14	16.6	2.41162	0.33	NA	Yes	1	No	No	-	-
KAH0798171	glyceraldehyde-3-phosphate dehydrogenase.1	13	2	13.6	3.07375	0.86	NA	No	0	No	No	Yes	Yes
KAH0798187	60S acidic ribosomal protein P1.3	3	1	89	2.11404	0.45	NA	No	0	No	No	Yes	-
KAH0798196	Ras-related C3 botulinum toxin substrate 1.1	6	3	22.6	1.51572	0.8	NA	No	0	No	No	Yes	-
KAH0798213	dihydropyrimidine dehydrogenase, putative	13	9	16.9	1.36604	0.87	NA	No	0	No	No	Yes	Yes
KAH0798244	class I SAM-dependent methyltransferase	2	2	41.9	731247	7.4e-15	Virulent strain	No	0	No	No	-	-
KAH0798245	ribosomal protein L18ae	11	1	49.2	800199	7.4e-15	Virulent strain	No	0	No	No	-	Yes
KAH0798249	C2 domain containing protein	32	19	12.7	1.84038	0.52	NA	No	0	No	No	Yes	Yes
KAH0798296	class II fumarate hydratase	6	6	34.1	1.07923	0.92	NA	No	0	No	No	Yes	Yes
KAH0798300	Proteasome/cyclosome repeat family protein	12	12	16.8	1.41421	0.9	NA	No	0	No	No	Yes	-
KAH0798305	26S proteasome regulatory subunit, S6a family AAA ATpase	12	10	14.6	1.08673	0.92	NA	No	0	No	Secreted	Yes	-
KAH0798313	von Willebrand factor type A domain containing protein	4	4	92.5	3.05252	0.16	NA	No	0	No	No	Yes	-
KAH0798318	sel1 repeat family protein.2	2	2	21.8	3.70635	0.59	NA	Yes	1	No	No	-	-
KAH0798334	hypothetical protein.175	4	3	86.3	1.3566	0.89	NA	No	0	No	Secreted	-	-
KAH0798347	eukaryotic translation initiation factor 6-2	3	3	14.2	1.89212	0.91	NA	No	0	No	Secreted	Yes	-
KAH0798386	hypothetical protein.111	6	6	36.6	4.75683	0.0056	Attenuated strain	No	0	No	No	Yes	-
KAH0798389	hypothetical protein.248	2	2	44.3	1.89212	0.87	NA	Yes	1	No	No	-	-
KAH0798396	hypothetical protein.88	9	2	56.7	17.2677	6.1e-09	Attenuated strain	No	0	No	Secreted	Yes	-
KAH0798407	Dynein light chain Tctex-type 1	3	3	49.6	1.47427	0.8	NA	No	0	No	No	Yes	-
KAH0798419	Proteasome subunit beta type-6	3	3	26	1.25701	0.92	NA	No	0	No	No	Yes	-
KAH0798423	putative splicing factor 3A subunit 1	3	3	83.9	1.32869	0.9	NA	No	0	No	Secreted	-	-
KAH0798424	NAD-dependent epimerase/dehydratase family protein	2	2	14.7	8.05564	0.093	NA	No	0	No	No	Yes	Yes
KAH0798427	hypothetical protein.296	2	2	21.7	1.95884	0.82	NA	No	0	No	No	Yes	Yes
KAH0798435	Adaptin N terminal region family protein.12	2	2	10.1	1.51572	0.9	NA	No	0	No	No	-	-
KAH0798440	transcription factor 2B	2	2	22.3	1.17283	0.91	NA	No	0	No	Secreted	-	-
KAH0798444	actin-related protein ARPC5.1	6	2	20	4.25748	0.66	NA	No	0	No	Secreted	Yes	Yes
KAH0798451	hypothetical protein.213	3	3	16	1.1487	0.92	NA	No	0	No	No	-	-
KAH0798464	endoplasmic reticulum-Golgi intermediate compartment protein 3-like	4	4	52.5	2.08493	0.82	NA	Yes	1	No	Secreted	-	-
KAH0798466	AAA family ATPase.1	11	10	34.4	1.50525	0.83	NA	Yes	1	No	Secreted	Yes	-
KAH0798470	Secretory carrier-associated membrane protein 1.1	3	3	138.1	1.28343	0.89	NA	Yes	4	No	No	-	-
KAH0798473	RhoGEF domain containing protein	5	5	65.9	1.07923	0.93	NA	No	0	No	No	Yes	-
KAH0798474	GABA-A receptor epsilon	4	4	85.9	1.95884	0.56	NA	No	0	No	No	-	-
KAH0798476	GTP-binding protein	3	3	19.2	1.86607	0.81	NA	No	0	No	No	-	-
KAH0798492	clathrin heavy chain	11	2	20.6	1.72907	0.83	NA	No	0	No	No	Yes	-
KAH0798496	hypothetical protein.51	9	9	24.7	3.73213	0.088	NA	No	0	No	Secreted	Yes	-
KAH0798498	hypothetical protein.90	4	4	64.1	1.82766	0.68	NA	No	0	No	Secreted	Yes	-
KAH0798505	bromodomain-containing protein 7 isoform X2	2	2	119.2	1.05702	0.93	NA	No	0	No	No	-	-
KAH0798519	WD repeat-containing protein 18	3	3	20.9	1.22264	0.91	NA	No	0	No	Secreted	-	-
KAH0798529	WD repeat protein.1	4	4	121.8	1.23971	0.89	NA	No	0	No	Secreted	Yes	-
KAH0798551	Clan CA, family C1, cathepsin L-like cysteine peptidase.3	5	2	27.2	1.47427	0.85	NA	No	0	signal peptide predicted by SignalP	No	-	-
KAH0798552	TPR Domain containing protein	6	6	89	1.76541	0.78	NA	No	0	No	No	-	-
KAH0798554	V-type proton ATPase subunit E	7	4	16.7	1.23114	0.91	NA	No	0	No	Secreted	Yes	-
KAH0798563	MKI67 FHA domain-interacting nucleolar phosphoprotein	3	3	41.5	1.94531	0.75	NA	No	0	No	Secreted	-	-
KAH0798572	vacuolar protein sorting protein DigA	2	2	42.9	3.09513	0.46	NA	No	0	No	Secreted	-	-
KAH0798594	Bromodomain containing protein.8	2	2	51.2	1.33793	0.9	NA	No	0	No	No	-	-
KAH0798602	ATP-dependent RNA helicase Hca4	3	3	20.7	1.60214	0.89	NA	No	0	No	No	-	-
KAH0798608	Dynein light chain 1, cytoplasmic.1	3	1	32.3	1.03526	0.93	NA	No	0	No	No	Yes	Yes
KAH0798610	Ras-related C3 botulinum toxin substrate 1.2	2	2	57.1	1.55833	0.81	NA	No	0	No	No	Yes	-
KAH0798616	60S acidic ribosomal protein P1.6	3	3	17	1.30134	0.89	NA	No	0	No	No	Yes	-
KAH0798619	T-complex protein 1 subunit beta.1	15	7	643.4	1	0.93	NA	No	0	No	No	Yes	-
KAH0798626	hypothetical protein.77	8	8	38.8	1.75321	0.78	NA	No	0	No	No	Yes	-
KAH0798629	zinc finger protein 36 family 3 protein	2	2	19.9	1.29235	0.89	NA	No	0	No	Secreted	-	-
KAH0798642	hypothetical protein.60	9	9	80.7	3.31728	0.02	Attenuated strain	No	0	No	No	Yes	-
KAH0798645	60S ribosomal protein L7-2.5	15	4	13.6	1.84038	0.77	NA	No	0	No	No	Yes	Yes
KAH0798646	CCR4-NOT transcription complex subunit 10	4	4	33.4	1.45397	0.84	NA	No	0	No	Secreted	Yes	-
KAH0798655	anaphase-promoting complex subunit 1	8	8	43.5	2.04202	0.74	NA	No	0	No	No	-	-
KAH0798677	NADP-dependent alcohol dehydrogenase.2	3	1	23.3	1.61328	0.87	NA	No	0	No	No	Yes	Yes
KAH0798678	calmodulin, striated muscle	5	5	21.4	1.31951	0.88	NA	No	0	No	No	-	-
KAH0798697	bromodomain-containing protein 3-like isoform X1	2	2	50	1.94531	0.5	NA	No	0	No	No	-	-
KAH0798709	26S protease regulatory subunit 10B.1	6	5	73.4	1.22264	0.91	NA	No	0	No	No	Yes	-
KAH0798723	Proteasome subunit alpha type-7	8	2	59.7	1.07923	0.93	NA	No	0	No	No	Yes	-
KAH0798726	Muscle-specific protein 20	3	3	77.7	706338	7.4e-15	Attenuated strain	No	0	No	No	Yes	-
KAH0798730	hypothetical protein.124	5	5	88.5	1.38511	0.87	NA	Yes	1	No	No	-	-
KAH0798733	ribosomal protein S19e.2	2	1	14.5	1.43396	0.89	NA	No	0	No	Secreted	Yes	-
KAH0798735	1-4-alpha-glucan-branching enzyme	13	2	22.3	1.16473	0.91	NA	No	0	No	No	Yes	Yes
KAH0798736	hypothetical protein.143	4	4	104.8	1.84038	0.71	NA	No	0	No	No	Yes	-
KAH0798738	hypothetical protein.71	6	6	91.9	2.37841	0.2	NA	No	0	No	No	-	-
KAH0798767	ribosomal protein L10a	12	2	34.4	1.32869	0.89	NA	No	0	No	Secreted	Yes	Yes
KAH0798790	rRNA-processing protein FCF1-like	4	4	13.5	1.16473	0.91	NA	No	0	No	Secreted	-	-
KAH0798793	WD40 repeat-like protein.6	3	3	48.9	1.89212	0.69	NA	No	0	No	Secreted	-	-
KAH0798802	telomere maintenance protein	4	2	10.4	1.95884	0.89	NA	No	0	No	Secreted	Yes	-
KAH0798811	CAMK family protein kinase	4	4	46.5	1.85318	0.73	NA	No	0	No	No	-	-
KAH0798812	hypothetical protein.156	3	3	26	1.15669	0.91	NA	No	0	No	Secreted	-	-
KAH0798823	Myb-like DNA-binding domain containing protein.1	3	3	28.6	2.77022	0.91	NA	No	0	No	No	-	-
KAH0798835	Kelch motif family protein.5	4	4	23.4	2.26577	0.64	NA	No	0	No	No	-	-
KAH0798843	SNF2 family N-terminal domain containing protein	3	3	30	3.18215	0.38	NA	No	0	No	No	-	-
KAH0798844	hypothetical protein.183	5	5	24.4	1.43396	0.84	NA	No	0	No	No	Yes	-
KAH0798847	Glucokinase 1	5	5	37.5	1.23114	0.92	NA	No	0	No	Secreted	-	-
KAH0798870	Ras family GTPase	3	2	144.6	1.30134	0.91	NA	No	0	signal peptide predicted by SignalP	No	Yes	-
KAH0798885	60S ribosomal protein L27a.2	9	2	40	1.14076	0.92	NA	No	0	No	No	Yes	Yes
KAH0798888	40S ribosomal protein S12.1	7	2	46.9	1.31951	0.89	NA	No	0	No	Secreted	Yes	Yes
KAH0798899	calcium-translocating P-type ATPase, PMCA-type family protein.2	14	1	37.4	1.87905	0.78	NA	Yes	10	No	No	-	-
KAH0798909	hypothetical protein.135	5	4	36.7	2.34567	0.82	NA	No	0	No	No	-	-
KAH0798916	CAMK family protein kinase.3	2	2	16.5	2.11404	0.63	NA	No	0	No	No	-	-
KAH0798918	proteasome activator complex subunit 4B-like	5	5	28.6	1.16473	0.91	NA	No	0	No	No	-	-
KAH0798919	F-actin-capping protein subunit beta.1	5	4	163.4	5.02805	0.11	NA	No	0	No	No	Yes	-
KAH0798920	Malate dehydrogenase.1	13	4	8.3	1.93187	0.72	NA	No	0	No	No	Yes	Yes
KAH0798926	thioredoxin peroxidase.1	8	5	13.9	1.24833	0.87	NA	No	0	No	No	Yes	-
KAH0798929	pre-mRNA-splicing factor RBM22	3	3	16.9	1.04972	0.93	NA	No	0	No	No	-	-
KAH0798933	apoptosis inhibitor 5-like protein API5	7	7	44	1.49485	0.84	NA	No	0	No	No	Yes	-
KAH0798956	activating signal cointegrator 1 complex subunit 1	8	8	49.2	1.48452	0.81	NA	No	0	No	No	-	-
KAH0798958	hypothetical protein.150	3	3	48.4	1.47427	0.84	NA	Yes	1	signal peptide predicted by SignalP	No	-	-
KAH0798962	WD repeat protein.2	5	5	11.1	1.82766	0.76	NA	No	0	No	No	-	-
KAH0798965	hypothetical protein.186	3	3	49.8	4.95883	0.51	NA	Yes	1	No	Secreted	-	-
KAH0798969	Histone H2B.1	9	2	44.9	3.13834	0.9	NA	No	0	No	Secreted	Yes	-
KAH0798971	hypothetical protein.26	19	4	18.4	2.54912	0.64	NA	No	0	signal peptide predicted by SignalP	No	Yes	-
KAH0798977	40S ribosomal protein S17-B.4	7	2	44	1.04247	0.93	NA	No	0	No	Secreted	Yes	-
KAH0798983	notchless protein-like	2	2	37.2	1.86607	0.46	NA	No	0	No	No	-	-
KAH0798989	zinc finger 91-like protein	2	2	24.2	1.28343	0.9	NA	Yes	1	No	No	-	-
KAH0798996	60S acidic ribosomal protein P2.3	4	2	37.9	1.72907	0.88	NA	No	0	No	No	Yes	Yes
KAH0799000	dnaJ-like subfamily B member 4-like	3	3	22	3.29436	0.64	NA	No	0	No	No	-	-
KAH0799002	Bromodomain containing protein.5	2	2	27.7	2.04202	0.87	NA	No	0	No	Secreted	-	-
KAH0799016	ribosomal protein L13e.1	8	1	39.9	2.25012	0.62	NA	No	0	No	No	Yes	-
KAH0799037	hypothetical protein.242	2	2	32.2	1.31951	0.88	NA	No	0	No	No	-	-
KAH0799040	Chromatin structure-remodeling complex subunit snf21	2	2	32.7	1.15669	0.91	NA	No	0	No	No	-	-
KAH0799064	Adaptin N terminal region family protein.13	2	2	35.6	1.53688	0.91	NA	No	0	No	No	Yes	-
KAH0799068	Thioredoxin family protein.2	3	3	97.3	2.15846	0.71	NA	No	0	No	No	Yes	-
KAH0799069	manganese-transporting ATPase 13A1	17	16	21.2	3.36359	0.14	NA	Yes	8	signal peptide predicted by SignalP	No	-	-
KAH0799073	actin-related protein 2/3 complex subunit 3-like.1	5	2	25.6	2.41162	0.83	NA	No	0	No	No	Yes	Yes
KAH0799077	hypothetical protein.271	2	1	52.6	4.40762	0.046	Virulent strain	No	0	No	No	-	-
KAH0799086	ribosomal protein L18ae.4	9	1	53.9	1.12506	0.91	NA	No	0	No	Secreted	-	Yes
KAH0799087	26S protease regulatory subunit 7-like A	12	11	31.2	1.00696	0.93	NA	No	0	No	No	Yes	-
KAH0799094	Oligosaccharyl transferase STT3 subunit family protein	2	2	92.7	1.48452	0.82	NA	Yes	11	signal peptide predicted by SignalP	No	-	-
KAH0799096	Hsp20/alpha crystallin family protein	6	6	42.1	1.90528	0.77	NA	No	0	No	No	Yes	-
KAH0799099	hypothetical protein.300	2	2	63	1.50525	0.91	NA	No	0	No	No	-	-
KAH0799108	40S ribosomal protein S12.2	6	2	48	1.03526	0.93	NA	No	0	No	No	Yes	-
KAH0799138	ABC transporter E family member 2	16	16	32.4	1.10957	0.92	NA	No	0	No	No	Yes	-
KAH0799143	hypothetical protein.14	48	48	53.2	2.82843	0.11	NA	No	0	No	No	Yes	Yes
KAH0799148	putative GTPase Rho1	8	5	16.2	1.6245	0.65	NA	No	0	No	No	Yes	-
KAH0799151	ran-binding protein 1-like a	2	2	37.8	1.44393	0.88	NA	No	0	No	Secreted	-	-
KAH0799161	4-alpha-glucanotransferase family protein	41	41	23.9	1.7411	0.53	NA	No	0	No	No	Yes	-
KAH0799165	hypothetical protein.310	2	2	68.5	1.68179	0.85	NA	No	0	No	Secreted	-	-
KAH0799166	hypothetical protein.130	3	3	48.7	1.13288	0.91	NA	No	0	No	Secreted	-	-
KAH0799167	ribosomal protein	36	4	18.4	2.62079	0.86	NA	No	0	No	No	Yes	Yes
KAH0799181	Dynein heavy chain family protein.1	3	3	49.3	1.20581	0.92	NA	No	0	No	No	-	-
KAH0799191	U4/U6 small nuclear ribonucleoprotein Prp3	2	2	13	1.84038	0.84	NA	No	0	No	No	-	-
KAH0799196	ribosome biogenesis protein NSA2-like	5	5	19.6	3.36359	0.9	NA	No	0	No	No	Yes	-
KAH0799197	26S protease regulatory subunit 6B-like.1	11	4	78.2	1.19748	0.91	NA	No	0	No	Secreted	Yes	-
KAH0799199	hypothetical protein.66	9	9	247.2	1.02811	0.93	NA	No	0	No	No	-	-
KAH0799221	differentiation specific element binding protein	10	10	28.4	2.94854	0.35	NA	No	0	No	No	Yes	-
KAH0799224	U3 small nucleolar RNA-associated protein 6-like	9	9	35.7	1.06437	0.92	NA	No	0	No	No	-	-
KAH0799231	Tudor domain containing protein	15	15	69.8	2.31338	0.26	NA	No	0	No	No	Yes	-
KAH0799238	Bromodomain containing protein	11	11	57.1	3.83706	0.11	NA	Yes	1	No	No	Yes	Yes
KAH0799280	V-type ATPase subunit family protein	5	5	21.9	1.29235	0.92	NA	Yes	7	No	No	Yes	-
KAH0799288	hypothetical protein.149	3	3	26.7	1.23114	0.9	NA	No	0	No	Secreted	Yes	-
KAH0799291	cleavage and polyadenylation specificity factor subunit 2	5	5	34.5	1.41421	0.88	NA	No	0	No	No	-	-
KAH0799292	ribosomal protein L35Ae.1	3	2	93.3	2.25012	0.47	NA	No	0	No	Secreted	Yes	-
KAH0799303	hypothetical protein.56	9	6	17	1.27456	0.88	NA	Yes	1	signal peptide predicted by SignalP	No	Yes	-
KAH0799321	Mitotic apparatus protein	2	2	56.9	1.7411	0.78	NA	No	0	No	No	Yes	-
KAH0799325	polycystic kidney disease protein 1-like 3	2	2	497	8.87656	5.3e-05	Attenuated strain	No	0	No	No	Yes	-
KAH0799331	nuclear pore complex protein	8	8	54.5	1.76541	0.85	NA	No	0	No	No	-	-
KAH0799339	LIM domain containing protein.1	6	6	48	1.02811	0.93	NA	No	0	No	No	Yes	-
KAH0799360	60S acidic ribosomal protein P1.2	3	1	14.5	1.7411	0.75	NA	No	0	No	No	Yes	-
KAH0799392	Adaptin N terminal region family protein	18	18	20.6	1.50525	0.76	NA	No	0	No	No	Yes	-
KAH0799398	succinate-CoA ligase.2	19	4	12.3	1.19748	0.92	NA	No	0	No	No	Yes	Yes
KAH0799401	Acyltransferase family protein.1	2	2	34.4	2.69447	0.75	NA	Yes	1	signal peptide predicted by SignalP	No	-	-
KAH0799430	WD repeat-containing protein 36	12	12	26.8	1.17283	0.9	NA	No	0	No	Secreted	-	-
KAH0799435	family 20 glycosylhydrolase.1	3	2	63.4	1.72907	0.68	NA	No	0	No	Secreted	Yes	-
KAH0799442	HEAT repeat family protein	8	5	54.2	1.47427	0.85	NA	No	0	No	No	Yes	-
KAH0799446	WD40 repeat-like protein.7	2	2	21.2	1.81504	0.75	NA	No	0	No	Secreted	-	-
KAH0799447	transcription elongation factor SPT6-like	18	18	34.8	1.6245	0.66	NA	No	0	No	No	Yes	-
KAH0799456	hypothetical protein.97	4	4	14.6	2.09943	0.39	NA	No	0	No	No	-	-
KAH0799459	Dynamin central region family protein	30	29	24.9	1.69349	0.71	NA	No	0	No	No	Yes	-
KAH0799469	small GTP-binding protein.18	3	1	45.2	1	0.93	NA	No	0	No	No	Yes	-
KAH0799472	transformer-2 alpha	2	2	66.4	1.75321	0.81	NA	No	0	No	No	Yes	-
KAH0799474	rRNA 2'-O-methyltransferase fibrillarin	10	9	37.7	1.20581	0.91	NA	No	0	No	No	Yes	-
KAH0799482	hypothetical protein.142	4	4	50.2	1.07177	0.93	NA	No	0	No	Secreted	-	-
KAH0799487	hypothetical protein.212	2	2	46.9	1.07177	0.93	NA	No	0	No	No	Yes	-
KAH0799525	NADP-specific glutamate dehydrogenase	3	2	11.3	2.44528	0.18	NA	No	0	No	No	Yes	Yes
KAH0799541	60S acidic ribosomal protein P2.2	4	2	54.8	1.15669	0.92	NA	No	0	No	No	Yes	Yes
KAH0799543	PIKK family atypical protein kinase.1	9	9	31.9	1.1487	0.91	NA	No	0	No	No	-	-
KAH0799550	small GTP-binding protein.26	2	1	15.8	1.23114	0.91	NA	No	0	No	No	-	-
KAH0799555	Ras family protein.8	2	1	160.8	1	0.93	NA	No	0	No	No	-	-
KAH0799559	Elongation factor 2	28	28	142.8	1.29235	0.87	NA	No	0	No	No	Yes	Yes
KAH0799562	nck-associated protein 1-like	13	13	11.2	1.64718	0.72	NA	No	0	No	No	-	-
KAH0799596	ABC transporter family protein.2	2	2	37.8	1.18099	0.91	NA	Yes	5	No	No	-	-
KAH0799604	actin depolymerizing protein	8	6	56.6	7.06162	0.0024	Attenuated strain	No	0	No	Secreted	Yes	Yes
KAH0799611	hypothetical protein.193	3	3	160.1	1.42405	0.9	NA	No	0	No	No	Yes	-
KAH0799616	SacI-like domain containing protein	2	2	13.9	2.67586	0.087	NA	No	0	No	No	-	-
KAH0799618	Ser/Thr protein phosphatase	17	17	71.9	1.23971	0.88	NA	Yes	6	signal peptide predicted by SignalP	No	Yes	-
KAH0799627	gamma-soluble NSF attachment protein	4	4	27.4	2.11404	0.85	NA	No	0	No	No	Yes	-
KAH0799628	40S ribosomal protein S17-B.5	7	2	12.1	1.32869	0.89	NA	No	0	No	Secreted	Yes	-
KAH0799631	hypothetical protein.114	8	7	41	4.46915	0.11	NA	No	0	No	Secreted	Yes	-
KAH0799633	small GTP-binding protein.24	2	1	170.8	2.23457	0.37	NA	No	0	No	No	-	-
KAH0799648	seryl-tRNA synthetase family protein	7	7	13	1.53688	0.89	NA	No	0	No	No	Yes	Yes
KAH0799650	Proteasome subunit beta type-6.1	3	2	25.1	1.39474	0.92	NA	No	0	No	Secreted	Yes	-
KAH0799665	Synaptobrevin family protein	8	5	34.5	1.54756	0.83	NA	Yes	1	No	No	Yes	Yes
KAH0799679	chaperonin-containing T-complex gamma subunit Cct3	23	23	134.8	1.23114	0.89	NA	No	0	No	No	Yes	-
KAH0799684	TKL family protein kinase.4	4	4	50.1	3.38698	0.22	NA	No	0	No	No	-	-
KAH0799687	putative coronin	32	4	47.2	21.5557	0.00026	Attenuated strain	No	0	No	No	Yes	Yes
KAH0799702	transcription initiation factor TFIID subunit 5	4	4	65.6	2.96905	0.53	NA	No	0	No	No	-	-
KAH0799715	cobalamin biosynthesis protein CobT	3	3	21.6	1.08673	0.93	NA	No	0	No	No	Yes	-
KAH0799722	VWA domain-containing protein	3	3	122.6	1.44393	0.92	NA	No	0	No	No	Yes	-
KAH0799725	hypothetical protein.243	2	2	95	2.11404	0.73	NA	No	0	No	Secreted	Yes	-
KAH0799751	flavodoxin family protein	5	5	34.1	3.29436	0.19	NA	No	0	No	No	Yes	-
KAH0799762	ribosomal protein L18ae.3	9	1	57.9	1.02101	0.93	NA	No	0	No	Secreted	Yes	-
KAH0799763	Developmentally-regulated GTP-binding protein 1	4	4	91.5	1.10957	0.92	NA	No	0	No	No	-	-
KAH0799777	XYPPX repeat family protein.1	7	7	139.4	1.42405	0.83	NA	No	0	No	No	Yes	-
KAH0799790	Brix-domain-containing protein	6	6	53.2	1.45397	0.82	NA	No	0	No	Secreted	-	-
KAH0799816	hypothetical protein.72	9	9	13.7	1.05702	0.93	NA	No	0	No	Secreted	-	-
KAH0799821	Glycogen debranching enzyme	24	24	32	1.00696	0.93	NA	No	0	No	No	Yes	-
KAH0799830	U3 small nucleolar ribonucleoprotein IMP3-like	3	3	24.2	1.19748	0.91	NA	No	0	No	No	-	-
KAH0799847	hypothetical protein.292	2	2	65.6	1.59107	0.91	NA	No	0	No	No	-	-
KAH0799860	iron superoxide dismutase	2	2	199.7	1.46409	0.86	NA	No	0	No	No	Yes	Yes
KAH0799863	ribosomal protein L22	8	3	124.2	2.44528	0.37	NA	No	0	No	Secreted	Yes	-
KAH0799877	acyltransferase family protein.3	2	2	88.8	7.67411	0.027	Virulent strain	Yes	3	No	No	-	-
KAH0799886	DEAD-domain-containing protein	13	13	26.9	1.02101	0.93	NA	No	0	No	No	-	-
KAH0799894	60S ribosomal protein L6.2	8	1	144.6	1.07177	0.93	NA	No	0	No	No	Yes	Yes
KAH0799896	Copine family protein.4	5	2	68.8	3.31728	0.27	NA	No	0	No	Secreted	Yes	-
KAH0799898	RAP1B, member of RAS oncogene family.1	3	3	62.3	1.27456	0.91	NA	No	0	No	No	Yes	-
KAH0799905	60S ribosomal protein L9.1	10	1	12.8	1.6245	0.8	NA	No	0	No	Secreted	Yes	Yes
KAH0799906	WD repeat-containing protein 75-like	16	16	52.5	1.19748	0.9	NA	No	0	No	No	-	-
KAH0799915	profilin	2	2	32.7	1.13288	0.93	NA	No	0	No	Secreted	Yes	-
KAH0799936	DNA mismatch repair protein MSH6	2	2	44.8	1.03526	0.93	NA	No	0	No	No	-	-
KAH0799946	MED6-domain-containing protein	2	2	16.8	1.08673	0.93	NA	No	0	No	Secreted	-	-
KAH0799947	AP-1 complex subunit sigma-1.1	3	1	27.2	1.44393	0.88	NA	No	0	No	No	Yes	-
KAH0799955	cleavage and polyadenylation specificity factor subunit 1	7	7	25.8	1.12506	0.91	NA	No	0	No	Secreted	-	-
KAH0799957	hypothetical protein.106	6	6	26.7	1.3566	0.9	NA	Yes	1	No	No	Yes	-
KAH0799963	H/ACA ribonucleoprotein complex subunit 4	8	6	150.8	1.40444	0.85	NA	No	0	No	No	Yes	-
KAH0799968	TKL family protein kinase.1	7	6	83.5	1.22264	0.91	NA	No	0	No	No	-	-
KAH0799974	V-ATPase subunit C family protein	6	4	21.6	1.00696	0.93	NA	No	0	No	Secreted	Yes	-
KAH0799979	hypothetical protein.262	2	2	73.9	1.30134	0.91	NA	No	0	No	No	-	-
KAH0799982	40S ribosomal protein S3a.1	15	3	20.1	1.31039	0.89	NA	No	0	No	No	Yes	Yes
KAH0799984	hypothetical protein.73	7	6	39.1	1.40444	0.81	NA	Yes	1	No	No	Yes	-
KAH0799991	Cytoplasmic FMR1-interacting protein 2	4	4	155.4	1.64718	0.83	NA	No	0	No	No	Yes	-
KAH0799993	hypothetical protein.173	4	4	67.6	1.48452	0.89	NA	No	0	No	No	-	-
KAH0799995	essential component of the nuclear pore which mediates nuclear import and export	3	3	43.3	2.56685	0.87	NA	No	0	No	No	Yes	Yes
KAH0799997	protein pleiotropic regulatory locus 1	2	2	27.9	1.72907	0.8	NA	No	0	No	No	-	-
KAH0800010	U3 small nucleolar RNA-associated protein 15	11	11	69.9	1.24833	0.88	NA	No	0	No	No	-	-
KAH0800027	hypothetical protein.255	2	2	58.5	1.71713	0.7	NA	No	0	No	No	Yes	-
KAH0800031	putative alpha-actinin.2	48	7	29.7	3.97237	0.57	NA	No	0	No	No	Yes	Yes
KAH0800032	T-complex protein 1 subunit theta isoform X2	22	4	52.7	1.07177	0.92	NA	No	0	No	No	Yes	-
KAH0800033	Pescadillo N-terminus family protein	13	13	116.9	1.50525	0.81	NA	No	0	No	No	Yes	-
KAH0800036	polyadenylate-binding protein 2-like	8	8	26.8	1.19748	0.91	NA	No	0	No	No	Yes	-
KAH0800056	pre-mRNA-processing-splicing factor 8A	24	24	25	1.13288	0.92	NA	No	0	No	No	-	-
KAH0800058	Acyltransferase family protein.2	3	3	56.3	3.16017	0.74	NA	Yes	2	No	No	Yes	-
KAH0800063	C2 domain containing protein.1	24	11	64.7	4.85678	0.42	NA	No	0	No	No	Yes	Yes
KAH0800065	splicing factor 1	7	7	27.5	1.51572	0.82	NA	No	0	No	No	-	-
KAH0800066	ribosome biogenesis protein WDR12-like	8	8	34.3	1.32869	0.9	NA	No	0	No	Secreted	-	-
KAH0800068	ribosomal protein L18ae.1	11	1	67.9	1.1487	0.92	NA	No	0	No	Secreted	Yes	Yes
KAH0800073	Proteasome subunit alpha type-5	10	10	33.4	1.14076	0.92	NA	No	0	No	No	Yes	Yes
KAH0800076	Clan MA, family M48, Ste24 endopeptidase-like metallopeptidase	2	2	32.5	2.26577	0.8	NA	Yes	6	No	No	Yes	-
KAH0800080	hypothetical protein.52	9	9	60.7	1.51572	0.81	NA	Yes	1	No	Secreted	Yes	-
KAH0800083	aminotransferase, classes I and II family protein	4	4	62.8	6.10504	0.27	NA	No	0	No	No	Yes	-
KAH0800091	hypothetical protein.247	3	3	130.1	1.69349	0.92	NA	No	0	No	No	-	-
KAH0800102	60S ribosomal protein L18	9	3	62.5	1.86607	0.64	NA	No	0	No	No	Yes	-
KAH0800125	hypothetical protein.206	3	3	65.5	1.45397	0.9	NA	No	0	No	Secreted	-	-
KAH0800126	hypothetical protein.231	3	3	46.1	2.07053	0.78	NA	No	0	No	No	-	-
KAH0800147	ribosomal protein L10	13	2	24.9	1.45397	0.84	NA	No	0	No	No	Yes	Yes
KAH0800150	small ubiquitin-related modifier, putative	3	3	137.4	1.01396	0.93	NA	No	0	No	Secreted	-	-
KAH0800178	Acetyl-CoA hydrolase	9	9	32.4	2.78949	0.42	NA	No	0	No	No	Yes	Yes
KAH0800179	WD40 repeat-like protein.2	13	13	166.9	2.26577	0.5	NA	No	0	No	No	-	-
KAH0800180	60S ribosomal protein L22-1.2	3	1	81.2	1.33793	0.88	NA	No	0	No	No	Yes	-
KAH0800193	hypothetical protein.197	2	2	21.5	1.30134	0.91	NA	No	0	No	No	-	-
KAH0800203	talin 2	3	2	46.3	1.31951	0.91	NA	No	0	No	No	-	-
KAH0800211	hypothetical protein.43	12	12	23.9	3.70635	0.74	NA	No	0	No	No	Yes	-
KAH0800225	calmodulin-dependent protein kinase	11	11	47.3	1.12506	0.91	NA	No	0	No	No	-	-
KAH0800233	hypothetical protein.81	8	8	23.2	3.20428	0.034	Attenuated strain	No	0	No	No	Yes	-
KAH0800236	manganese-transporting ATPase 13A1.1	9	8	25.1	1.86607	0.84	NA	Yes	8	signal peptide predicted by SignalP	No	-	-
KAH0800242	hypothetical protein.179	2	2	22.1	1.54756	0.72	NA	No	0	No	No	-	-
KAH0800244	transducin beta-like protein 3	10	10	20.4	1.13288	0.91	NA	No	0	No	No	-	-
KAH0800245	hypothetical protein.234	3	3	47.4	1.70527	0.85	NA	No	0	No	No	Yes	-
KAH0800249	putative alpha-actinin.5	16	6	17.3	4.92458	0.36	NA	No	0	No	No	Yes	-
KAH0800259	ribosomal protein L14.1	8	3	49.3	1.30134	0.88	NA	No	0	No	Secreted	Yes	Yes
KAH0800266	hypothetical protein.220	3	3	114.3	1.81504	0.83	NA	No	0	No	Secreted	-	-
KAH0800285	Adaptin N terminal region family protein.8	3	3	48.3	1.07177	0.93	NA	No	0	No	No	-	-
KAH0800287	hypothetical protein.199	2	2	28.5	2	0.84	NA	No	0	No	No	Yes	-
KAH0800306	hypothetical protein.187	3	3	157.3	2.9897	0.59	NA	No	0	No	No	-	-
KAH0800311	cytoplasmic FMR1-interacting protein 2 isoform X3	13	13	41.7	2.11404	0.65	NA	No	0	No	No	Yes	-
KAH0800346	Ras family protein.3	2	2	21.7	2.14355	0.85	NA	No	0	No	No	Yes	-
KAH0800347	ribosomal protein L29	3	1	54.8	1.95884	0.72	NA	No	0	No	Secreted	Yes	-
KAH0800369	hypothetical protein.161	3	3	53.2	1.23114	0.91	NA	No	0	No	No	-	-
KAH0800378	Kelch motif family protein.7	3	3	47.3	4.05584	0.1	NA	No	0	No	No	-	-
KAH0800382	DNA-directed RNA polymerase II subunit RPB1	33	33	506.9	1.45397	0.82	NA	No	0	No	No	Yes	-
KAH0800390	BTF2-like transcription factor	3	3	47.6	1.51572	0.86	NA	No	0	No	No	-	-
KAH0800391	tubulin gamma chain	5	5	63	1.02101	0.93	NA	No	0	No	No	-	-
KAH0800410	TerD family protein.1	5	5	50.9	5.73582	0.11	NA	No	0	No	No	Yes	Yes
KAH0800412	hypothetical protein.297	2	2	145.2	3.29436	0.14	NA	No	0	No	No	-	-
KAH0800417	hypothetical protein.304	2	2	26.3	1.7411	0.79	NA	Yes	1	signal peptide predicted by SignalP	No	Yes	-
KAH0800422	60S acidic ribosomal protein P2.1	3	1	14.7	1.56917	0.83	NA	No	0	No	No	Yes	Yes
KAH0800430	Phosphofructokinase family protein	6	4	188.7	1.10191	0.92	NA	No	0	No	No	-	-
KAH0800433	ABC transporter family protein.1	2	2	71.5	3.05252	0.9	NA	Yes	7	No	No	Yes	-
KAH0800438	WD40 repeat-like protein.3	7	7	58.6	1.23114	0.88	NA	No	0	No	Secreted	Yes	-
KAH0800443	hypothetical protein.257	3	3	55.5	2.15846	0.73	NA	Yes	1	signal peptide predicted by SignalP	No	-	-
KAH0800449	Mov34/MPN/PAD-1 family protein.1	4	4	40.3	1.21419	0.9	NA	No	0	No	No	Yes	-
KAH0800457	family 20 glycosylhydrolase	5	2	65.9	47.5048	6.7e-13	Virulent strain	No	0	No	Secreted	Yes	-
KAH0800461	Ras family protein.5	4	3	26.8	4.11246	0.44	NA	No	0	No	No	Yes	-
KAH0800485	ribosome biogenesis protein WDR12-like.1	4	4	99.8	1.15669	0.91	NA	No	0	No	Secreted	-	-
KAH0800486	putative mediator of RNA polymerase II transcription subunit 36b	9	8	9.5	1.14076	0.9	NA	No	0	No	No	Yes	-
KAH0800507	putative tyrosine-protein phosphatase	2	1	157.6	1.69349	0.81	NA	No	0	No	Secreted	-	-
KAH0800517	hypothetical protein.269	2	2	167.8	2.51403	0.88	NA	Yes	1	signal peptide predicted by SignalP	No	Yes	-
KAH0800526	TKL family protein kinase.2	6	6	24	3.05252	0.39	NA	No	0	No	No	-	-
KAH0800543	40S ribosomal protein S6.1	6	2	19.2	1.47427	0.89	NA	No	0	No	No	Yes	-
KAH0800560	FAD-dependent thymidylate synthase	4	4	14.9	1.20581	0.89	NA	No	0	No	Secreted	-	-
KAH0800566	hypothetical protein.237	2	2	11.1	1.8025	0.89	NA	No	0	No	Secreted	-	-
KAH0800592	transcription elongation factor SPT4	3	3	34.5	1.36604	0.88	NA	No	0	No	Secreted	-	-
KAH0800597	60S ribosomal protein L22-1	4	1	30.6	1.09429	0.93	NA	No	0	No	Secreted	Yes	-
KAH0800598	40S ribosomal protein S3a	14	1	67.2	1.65864	0.74	NA	No	0	No	Secreted	Yes	Yes
KAH0800604	Thioredoxin family protein.1	3	3	20	2.65737	0.72	NA	No	0	No	Secreted	Yes	Yes
KAH0800620	hypothetical protein.27	15	15	87.9	1.08673	0.92	NA	No	0	No	No	Yes	-
KAH0800626	60S ribosomal protein L6	9	5	144.6	1.37554	0.88	NA	No	0	No	No	Yes	-
KAH0800628	hypothetical protein.45	13	13	123.3	1.18099	0.91	NA	No	0	No	No	-	-
KAH0800632	RNA recognition motif domain containing protein	2	2	20.2	2.09943	0.88	NA	No	0	No	No	-	-
KAH0800633	putative alpha-actinin.6	10	10	27.4	1.41421	0.89	NA	No	0	No	No	Yes	-
KAH0800642	SNF7 family protein	2	2	25.4	2.15846	0.91	NA	No	0	No	No	Yes	-
KAH0800649	cleavage stimulation factor subunit 77	2	2	28.6	1.21419	0.89	NA	No	0	No	No	-	-
KAH0800654	vacuolar protein sorting-associated-like protein	2	2	38.9	2.04202	0.9	NA	No	0	No	No	-	-
KAH0800660	26S proteasome regulatory subunit S3	5	4	67.5	1.67018	0.81	NA	No	0	No	No	Yes	-
KAH0800676	26S proteasome regulatory subunit 8-like A	15	13	123.1	1.01396	0.93	NA	No	0	No	No	Yes	-
KAH0800690	hypothetical protein.139	3	3	46.9	1.05702	0.93	NA	No	0	No	No	Yes	-
KAH0800691	Rab GTPase	7	4	98.6	1.53688	0.84	NA	No	0	No	Secreted	Yes	-
KAH0800694	Adaptin N terminal region family protein.1	10	8	37.3	1.04972	0.93	NA	No	0	No	No	-	-
KAH0800698	small GTP-binding protein.17	3	2	50.3	1.19748	0.93	NA	No	0	No	No	Yes	-
KAH0800703	Tetratricopeptide repeat protein 37	6	6	62.2	1.32869	0.89	NA	No	0	No	No	-	-
KAH0800709	T-complex protein 1 subunit eta.1	17	7	21.1	1.27456	0.91	NA	No	0	No	No	Yes	-
KAH0800713	hypothetical protein.155	4	4	29.7	1.19748	0.89	NA	No	0	No	No	Yes	-
KAH0800718	hypothetical protein.216	3	3	55.9	2.47942	0.47	NA	Yes	1	No	No	-	-
KAH0800722	Thioredoxin family protein	4	4	15	1.17283	0.91	NA	No	0	signal peptide predicted by SignalP	No	Yes	-
KAH0800728	hypothetical protein.11	52	14	42.8	1.85318	0.83	NA	No	0	No	No	Yes	Yes
KAH0800729	mucin-2-like isoform X1	4	4	78.2	1.52626	0.88	NA	No	0	No	No	-	-
KAH0800734	Rac-binding component of scar regulatory complex	6	6	21.7	1.67018	0.7	NA	No	0	No	Secreted	Yes	-
KAH0800738	putative C2 domain containing protein	31	31	22.9	1.91853	0.53	NA	No	0	No	No	Yes	Yes
KAH0800742	hypothetical protein.210	2	2	59.3	1.3566	0.9	NA	No	0	No	No	Yes	-
KAH0800757	Proteasome subunit alpha type-2	4	4	35.5	1.60214	0.89	NA	No	0	No	No	Yes	-
KAH0800773	40S ribosomal protein S17	7	2	34.2	1.36604	0.87	NA	No	0	No	Secreted	Yes	-
KAH0800776	hypothetical protein.123	3	3	78.4	1.61328	0.81	NA	No	0	No	No	-	-
KAH0800786	Replication protein A 70 kDa DNA-binding subunit	2	2	49.7	3.78423	0.77	NA	No	0	No	No	Yes	-
KAH0800800	calmodulin-like protein 4	2	2	52.9	1.24833	0.9	NA	No	0	No	No	-	-
KAH0800820	C2 domain containing protein.2	10	10	13.9	3.91768	0.012	Attenuated strain	No	0	No	No	Yes	-
KAH0800825	hypothetical protein.203	2	2	86.1	1.84038	0.7	NA	No	0	No	Secreted	-	-
KAH0800837	hypothetical protein.76	10	10	83.2	1.37554	0.89	NA	No	0	No	No	Yes	-
KAH0800840	V-type ATPase subunit family protein.2	4	4	11.3	5.06303	0.14	NA	Yes	9	signal peptide predicted by SignalP	No	-	-
KAH0800849	hypothetical protein.134	5	5	109.8	2.32947	0.82	NA	No	0	No	No	Yes	-
KAH0800853	50S ribosomal protein L30e-like protein	2	2	108.2	1.49485	0.76	NA	No	0	No	Secreted	Yes	-
KAH0800883	cell division cycle protein 48-like	23	22	21.9	1.19748	0.9	NA	No	0	No	No	Yes	-
KAH0800884	proliferating cell nuclear antigen	3	3	22.3	4.28709	0.86	NA	No	0	No	No	Yes	-
KAH0800890	hypothetical protein.189	2	2	21.5	1.79005	0.9	NA	No	0	No	No	-	-
KAH0800891	L-fucose isomerase	5	5	18.4	1.27456	0.88	NA	No	0	No	No	Yes	-
KAH0800895	DNA-directed RNA polymerase III complex subunit Rpc2	9	8	100	1.49485	0.84	NA	No	0	No	No	-	-
KAH0800898	CMGC family protein kinase	3	3	20	1.49485	0.8	NA	No	0	No	No	-	-
KAH0800902	T-complex protein 1 subunit alpha.1	23	6	44.4	1.25701	0.9	NA	No	0	No	No	Yes	-
KAH0800909	T-complex protein 1 subunit eta	18	2	15.7	1.08673	0.93	NA	No	0	No	No	Yes	-
KAH0800938	Ras-related protein Rab7	2	2	50.4	1.76541	0.68	NA	No	0	No	No	Yes	-
KAH0800944	hypothetical protein.170	3	3	20.5	1.59107	0.86	NA	No	0	No	No	-	-
KAH0800952	DENN domain-containing protein 1A-like isoform X2	5	5	54.3	1.86607	0.86	NA	Yes	2	No	No	Yes	-
KAH0800957	hypothetical protein.232	3	1	63.1	2.18859	0.82	NA	No	0	No	No	-	-
KAH0800965	hypothetical protein.99	6	6	85.9	1.44393	0.86	NA	No	0	No	No	-	-
KAH0800966	WASH complex subunit strumpellin	3	1	56.8	1.85318	0.79	NA	No	0	No	Secreted	-	-
KAH0800971	Copine family protein	12	7	49.5	1.48452	0.79	NA	No	0	No	Secreted	Yes	-
KAH0800985	leucine-rich repeat domain-containing protein	33	33	49.5	1.70527	0.76	NA	Yes	1	No	Secreted	Yes	-
KAH0801007	hypothetical protein.59	6	5	126.5	1.56917	0.77	NA	No	0	No	No	Yes	-
KAH0801009	Adaptin N terminal region family protein.6	3	3	15.6	1.43396	0.9	NA	No	0	No	No	Yes	-
KAH0801016	chaperone protein dnaJ 49	7	7	21.5	2.67586	0.074	NA	No	0	No	Secreted	-	-
KAH0801042	ribosomal protein L29.2	3	1	45	1.07177	0.92	NA	No	0	No	Secreted	Yes	-
KAH0801043	Vesicular-fusion protein SEC18	21	20	29.7	1.16473	0.91	NA	No	0	No	No	Yes	-
KAH0801049	Phosphofructokinase family protein.2	2	2	16.4	1.98618	0.77	NA	No	0	No	No	Yes	-
KAH0801056	ras-related protein RABA2a-like	10	2	27.5	1.08673	0.92	NA	No	0	No	No	Yes	Yes
KAH0801061	ATP-dependent RNA helicase dbp9	7	4	58.1	1.51572	0.84	NA	No	0	No	Secreted	-	-
KAH0801065	Clan SB, family S8, subtilisin-like serine peptidase.1	5	5	34	3.41054	0.24	NA	Yes	1	No	No	-	-
KAH0801101	RRS1-domain-containing protein	7	7	39.2	1.48452	0.88	NA	No	0	No	No	Yes	-
KAH0801128	hypothetical protein.205	3	3	42.5	1.48452	0.89	NA	No	0	No	No	-	-
KAH0801133	Vesicle transport v-SNARE protein	4	4	21.8	2.54912	0.38	NA	Yes	1	No	No	Yes	Yes
KAH0801135	XYPPX repeat family protein.6	2	2	27.5	1.18099	0.91	NA	Yes	10	No	No	-	-
KAH0801145	cytoskeleton-associated protein 5 isoform X1	2	2	212	2.26577	0.86	NA	No	0	No	No	-	-
KAH0801147	Cell cycle control protein	2	2	65.1	1.01396	0.93	NA	No	0	No	No	-	-
KAH0801154	TKL family protein kinase	14	14	48.7	1.75321	0.78	NA	No	0	No	No	-	-
KAH0801159	LPXTG cell wall anchor domain-containing protein	3	3	27.3	1.32869	0.9	NA	No	0	No	Secreted	-	Yes
KAH0801161	exosome complex exonuclease RRP44	3	3	48.4	1.20581	0.92	NA	No	0	No	No	-	-
KAH0801182	V-type proton ATPase subunit C	3	1	32.9	169391	7.4e-15	Virulent strain	No	0	No	No	Yes	-
KAH0801184	60S ribosomal protein L27a	8	2	49.5	1.58008	0.89	NA	No	0	No	No	Yes	Yes
KAH0801185	putative alpha-actinin.1	47	6	16.1	3.81055	0.099	NA	No	0	No	No	Yes	Yes
KAH0801188	T-complex protein 1 subunit theta isoform X2.1	21	3	34.2	1.27456	0.9	NA	No	0	No	No	Yes	-
KAH0801195	linker histone H1 and H5 family protein	4	4	43.5	4.22807	0.62	NA	No	0	No	No	Yes	-
KAH0801197	small GTP-binding protein.12	4	4	28.3	1.02101	0.93	NA	No	0	No	No	Yes	-
KAH0801198	Ras family protein.1	7	6	27.4	1.70527	0.67	NA	No	0	No	No	Yes	-
KAH0801202	40S ribosomal protein S4, X isoform.1	13	1	29.4	2.41162	0.89	NA	No	0	No	No	Yes	Yes
KAH0801203	Trafficking protein particle complex subunit 2	2	2	41.8	1.38511	0.89	NA	No	0	No	Secreted	-	-
KAH0801211	Bromodomain containing protein.6	3	3	34.5	2.28153	0.57	NA	No	0	No	No	-	-
KAH0801221	hypothetical protein.110	4	2	21.2	1.38511	0.87	NA	No	0	No	Secreted	Yes	Yes
KAH0801255	26S proteasome non-ATPase regulatory subunit 4	6	6	150.2	1.11729	0.92	NA	No	0	No	No	Yes	-
KAH0801273	nuclear pore complex protein.1	5	5	22.6	2.04202	0.88	NA	No	0	No	No	-	-
KAH0801293	Nucleolar protein,Nop52 containing protein	5	5	43.5	1.31039	0.91	NA	No	0	No	No	-	-
KAH0801303	cofilin/tropomyosin-type actin-binding protein.2	4	4	107.3	5.09824	0.0039	Attenuated strain	No	0	No	No	Yes	Yes
KAH0801310	nitroreductase family protein	3	3	40.8	3.27161	0.11	NA	No	0	No	No	Yes	Yes
KAH0801314	60S ribosomal protein L6.4	7	3	20.9	2.69447	0.83	NA	No	0	No	No	Yes	Yes
KAH0801328	Adaptin N terminal region family protein.2	7	7	38.8	1.48452	0.85	NA	No	0	No	No	Yes	-
KAH0801330	actin-binding protein	4	4	22.9	1.49485	0.88	NA	No	0	No	No	Yes	Yes
KAH0801344	M18 family aminopeptidase	2	2	43.5	1.10191	0.92	NA	No	0	No	No	Yes	Yes
KAH0801350	60S ribosomal protein L7a	16	5	51.6	2	0.84	NA	No	0	No	No	Yes	Yes
KAH0801356	transcription initiation factor TFIID subunit 7	6	6	51.3	1.7411	0.59	NA	No	0	No	No	-	-
KAH0801359	eukaryotic translation initiation factor 3 subunit M isoform X2	7	7	20.4	2.56685	0.093	NA	No	0	No	No	Yes	-
KAH0801366	sel1 repeat family protein	10	10	68.4	2.28153	0.37	NA	No	0	No	No	-	-
KAH0801367	60S ribosomal protein L30.2	6	3	135.2	2.60268	0.85	NA	No	0	No	No	Yes	-
KAH0801372	Archaeal ribosomal protein S17P	7	1	21.8	1.70527	0.76	NA	No	0	No	Secreted	Yes	Yes
KAH0801374	DNA-directed RNA polymerase III subunit rpc3	2	2	50.8	1.49485	0.8	NA	No	0	No	No	-	-
KAH0801376	hypothetical protein.207	2	2	32.8	1.45397	0.79	NA	No	0	No	Secreted	-	-
KAH0801384	protein phosphatase PP2A regulatory subunit B	3	2	72.1	1.20581	0.92	NA	No	0	No	No	Yes	-
KAH0801391	COP9 signalosome complex subunit 4	4	4	45.5	1.05702	0.93	NA	No	0	No	No	Yes	-
KAH0801393	RNA cytidine acetyltransferase	7	7	19.2	1.23971	0.88	NA	No	0	No	No	-	-
KAH0801400	Sec23/Sec24 trunk domain containing protein	2	2	51.3	1.04247	0.93	NA	No	0	No	Secreted	Yes	-
KAH0801409	surfactant B protein.2	4	4	26.9	1.54756	0.88	NA	No	0	signal peptide predicted by SignalP	No	Yes	Yes
KAH0801417	Ras family GTPase.1	4	3	33.7	1.39474	0.88	NA	No	0	signal peptide predicted by SignalP	No	Yes	-
KAH0801438	Sec23/Sec24 zinc finger-containing protein	2	2	64.2	1.86607	0.77	NA	No	0	No	No	-	-
KAH0801451	Noc2-domain-containing protein	4	4	15.7	1.64718	0.84	NA	No	0	No	No	-	-
KAH0801475	hypothetical protein.54	9	3	51.9	2.18859	0.78	NA	No	0	No	No	Yes	-
KAH0801480	V-type proton ATPase subunit d 2	12	3	14.6	1.04972	0.93	NA	No	0	No	No	-	-
KAH0801481	F-actin capping protein, beta subunit	4	4	24.6	2.82843	0.18	NA	No	0	No	No	-	-
KAH0801482	hypothetical protein.48	7	7	19.3	1.02811	0.93	NA	No	0	No	No	-	-
KAH0801487	TKL family protein kinase.6	6	6	18.1	2.41162	0.67	NA	No	0	No	No	Yes	-
KAH0801493	hypothetical protein.221	3	3	11.4	3.16017	0.052	NA	No	0	No	No	Yes	-
KAH0801515	cytoplasmic FMR1-interacting protein 1	4	4	114.7	1.31951	0.86	NA	No	0	No	No	Yes	-
KAH0801525	U3 small nucleolar RNA-associated protein 4-like	7	7	94.9	1.44393	0.84	NA	No	0	No	No	-	-
KAH0801532	PCI domain containing protein	10	10	90.8	1.43396	0.88	NA	No	0	No	No	Yes	-
KAH0801537	Nucleoporin autopeptidase	2	2	220.1	1.6245	0.86	NA	No	0	No	Secreted	-	-
KAH0801539	S9 family peptidase	5	5	51.2	2.07053	0.85	NA	No	0	No	No	Yes	Yes
KAH0801541	hypothetical protein.50	13	13	44	2.39496	0.54	NA	No	0	No	No	-	-
KAH0801543	putative alpha-actinin.7	7	6	49.9	1.30134	0.85	NA	No	0	No	No	Yes	-
KAH0801544	poly(A) polymerase gamma	3	3	66.3	1.79005	0.79	NA	No	0	No	No	-	-
KAH0801551	ras-related protein RABE1c-like	4	3	49.3	1.26576	0.89	NA	No	0	No	No	Yes	-
KAH0801570	hypothetical protein.224	2	2	16.1	7.94474	0.095	NA	No	0	No	Secreted	-	-
KAH0801585	ankyrin repeat protein.3	6	6	206.8	1.10957	0.92	NA	No	0	No	Secreted	Yes	-
KAH0801598	hypothetical protein.58	8	8	22.5	1.19748	0.89	NA	No	0	No	No	Yes	-
KAH0801608	60S ribosomal protein L9	13	1	46	1.24833	0.9	NA	No	0	No	Secreted	Yes	Yes
KAH0801616	WH2 motif family protein.2	5	5	47.3	1.53688	0.77	NA	No	0	No	No	Yes	-
KAH0801620	Angio-associated migratory cell protein	6	6	92.9	1.1487	0.92	NA	No	0	No	Secreted	Yes	-
KAH0801628	WASH complex subunit 3	3	3	45.6	3.13834	0.068	NA	No	0	No	Secreted	-	-
KAH0801630	leucine-rich repeat protein	3	3	47.9	2.54912	0.75	NA	Yes	1	signal peptide predicted by SignalP	No	Yes	Yes
KAH0801636	HEAT repeat family protein.1	4	4	49.6	4.50023	0.85	NA	No	0	No	No	Yes	-
KAH0801638	60S ribosomal protein L7-2.1	16	2	17.8	1.22264	0.92	NA	No	0	No	No	Yes	-
KAH0801647	hypothetical protein.164	4	4	76.3	1.59107	0.88	NA	No	0	No	No	Yes	-
KAH0801659	RasGEF domain containing protein.1	7	7	12.3	2.23457	0.64	NA	No	0	No	No	Yes	-
KAH0801667	GTPase-activator protein.3	2	2	59.6	1.07177	0.93	NA	No	0	No	Secreted	-	-
KAH0801670	RNA-binding protein.5	3	3	45.2	1.31951	0.91	NA	No	0	No	Secreted	-	-
KAH0801675	XYPPX repeat family protein.3	3	3	26.7	3.05252	0.37	NA	No	0	No	No	Yes	-
KAH0801687	Archaeal ribosomal protein S17P.1	7	2	72.4	1.89212	0.74	NA	No	0	No	Secreted	Yes	Yes
KAH0801691	hypothetical protein.16	42	42	106.9	1.89212	0.74	NA	No	0	No	No	Yes	-
KAH0801695	40S ribosomal protein S5.1	11	2	92.3	1.71713	0.74	NA	No	0	No	Secreted	Yes	-
KAH0801703	26S proteasome non-ATPase regulatory subunit 11-like	7	3	27.1	1.1487	0.92	NA	No	0	No	No	Yes	-
KAH0801707	Bromodomain containing protein.7	2	2	34.4	3.24901	0.091	NA	No	0	No	No	-	-
KAH0801712	40S ribosomal protein S2-4	11	1	16.9	1.34723	0.85	NA	No	0	No	No	Yes	-
KAH0801718	Transcription initiation factor TFIID subunit 5	3	3	52.5	2.8481	0.4	NA	No	0	signal peptide predicted by SignalP	No	-	-
KAH0801725	14-3-3 protein.3	4	2	82.6	1.59107	0.89	NA	No	0	No	No	Yes	-
KAH0801728	60S ribosomal protein L27a.3	8	1	83.5	1.33793	0.91	NA	No	0	No	No	Yes	Yes
KAH0801729	coatomer subunit beta'	2	2	13.4	1.32869	0.9	NA	No	0	No	No	-	-
KAH0801735	actin-related protein 2/3 complex, subunit 1.1	16	1	102.7	2.82843	0.73	NA	No	0	No	No	Yes	Yes
KAH0801740	Laminin A family protein	13	1	72.8	1.97247	0.87	NA	Yes	1	signal peptide predicted by SignalP	No	Yes	-
KAH0801745	Ras-related protein RIC1	6	6	29.4	1.51572	0.84	NA	No	0	No	No	Yes	-
KAH0801747	Phospholipid-transporting ATPase 2	10	10	80.2	1.22264	0.91	NA	Yes	9	No	Secreted	-	-
KAH0801750	La domain containing protein	4	4	36.2	1.56917	0.8	NA	No	0	No	Secreted	-	-
KAH0801758	exosome complex component RRP45	2	2	89.6	1.00696	0.93	NA	No	0	No	No	-	-
KAH0801761	Plexin repeat family protein.1	3	3	126.5	1.10957	0.92	NA	Yes	1	signal peptide predicted by SignalP	No	-	-
KAH0801784	ras-related protein Rab-13	3	2	46.7	1.67018	0.78	NA	No	0	No	No	Yes	-
KAH0801790	hypothetical protein.306	2	2	49.9	1.50525	0.88	NA	No	0	No	No	-	-
KAH0801794	chaperonin 60	21	21	139	1.52626	0.74	NA	No	0	No	No	Yes	-
KAH0801801	Sec1 family protein.3	4	4	44.5	2.12874	0.43	NA	No	0	No	No	Yes	-
KAH0801814	V-type proton ATPase subunit B	18	18	42.7	1.07923	0.92	NA	No	0	No	No	Yes	-
KAH0801821	26S proteasome non-ATPase regulatory subunit 8	4	4	89.2	1.19748	0.9	NA	No	0	No	No	Yes	-
KAH0801822	RNA-binding protein 28	2	2	12.1	1.23114	0.89	NA	No	0	No	Secreted	-	-
KAH0801841	C2 domain containing protein.3	8	8	18.3	2.41162	0.49	NA	No	0	No	No	Yes	-
KAH0801842	crooked neck-like protein 1	8	8	16.8	1.65864	0.71	NA	No	0	No	No	-	-
KAH0801844	U3 small nucleolar RNA-associated protein	3	3	43.5	1.43396	0.89	NA	No	0	No	No	-	-
KAH0801861	T-complex protein 1 subunit alpha	24	7	55.7	1.03526	0.93	NA	No	0	No	No	Yes	-
KAH0801874	SWI/SNF complex subunit SWI3B	2	2	44.8	4.37717	0.43	NA	No	0	No	No	-	-
KAH0801884	Ras-related protein RABD1.2	5	1	20.5	1.06437	0.92	NA	No	0	No	No	Yes	-
KAH0801887	Kelch motif family protein.4	5	4	63.4	2.34567	0.82	NA	No	0	No	No	-	-
KAH0801916	hypothetical protein.301	2	2	21.9	1.25701	0.91	NA	No	0	No	Secreted	-	-
KAH0801933	60S ribosomal protein L27a.4	8	1	87.1	1.54756	0.9	NA	No	0	No	No	Yes	Yes
KAH0801934	Rpl16ap	9	2	21.5	1.33793	0.88	NA	No	0	No	No	Yes	-
KAH0801935	40S ribosomal protein S9-1	9	9	33.5	1.56917	0.87	NA	No	0	No	No	Yes	-
KAH0801936	hypothetical protein.295	2	2	27.2	1.36604	0.9	NA	No	0	No	Secreted	Yes	-
KAH0801937	RNA-binding protein.3	7	7	107.1	1.46409	0.87	NA	No	0	No	No	Yes	-
KAH0801958	small GTP-binding protein.23	2	1	34.9	1.21419	0.91	NA	No	0	No	No	Yes	-
KAH0801968	hypothetical protein.35	7	6	32.2	1.87905	0.8	NA	No	0	No	No	Yes	Yes
KAH0801977	40S ribosomal protein S2-1.1	11	1	24.9	1.51572	0.9	NA	No	0	No	No	Yes	-
KAH0801981	Putative membrane spanning protein	2	2	20.1	1.76541	0.88	NA	Yes	9	signal peptide predicted by SignalP	No	-	-
KAH0801985	hypothetical protein.229	2	2	16.8	2.12874	0.89	NA	No	0	No	Secreted	Yes	-
KAH0801988	60S ribosomal protein L11	7	7	37	1.60214	0.77	NA	No	0	No	No	Yes	-
KAH0801997	hypothetical protein.104	8	8	30.2	1.50525	0.85	NA	No	0	No	No	Yes	-
KAH0801999	hypothetical protein.113	8	8	88.2	1.10191	0.92	NA	No	0	No	No	-	-
KAH0802006	centrin-3, putative	2	2	61.7	1.38511	0.91	NA	No	0	No	Secreted	-	-
KAH0802018	translocon-associated protein subunit beta	2	2	131.5	2.77022	0.31	NA	Yes	1	signal peptide predicted by SignalP	No	Yes	-
KAH0802019	60S acidic ribosomal protein P1.7	3	1	33	1.93187	0.6	NA	No	0	No	No	Yes	-
KAH0802023	PIKK family atypical protein kinase	12	12	44.8	2.51403	0.49	NA	No	0	No	No	-	-
KAH0802030	DnaJ domain containing protein.3	6	6	36.9	1.27456	0.92	NA	No	0	signal peptide predicted by SignalP	No	Yes	-
KAH0802034	hypothetical protein.217	2	2	16.5	1.44393	0.9	NA	Yes	1	No	Secreted	-	-
KAH0802060	Bystin	4	4	16.8	1.04972	0.93	NA	No	0	No	No	-	-
KAH0802062	hypothetical protein.239	2	2	51.2	1.70527	0.91	NA	No	0	No	No	Yes	-
KAH0802063	ras-like gtp-binding protein ypt1	4	1	38.2	1.13288	0.92	NA	No	0	No	Secreted	-	-
KAH0802065	proteasome subunit alpha type-3.1	4	3	22	1.06437	0.93	NA	No	0	No	No	Yes	-
KAH0802071	small GTP-binding protein.13	4	3	45.5	1.34723	0.84	NA	No	0	No	No	-	-
KAH0802077	60S ribosomal protein L23	8	1	27	3.09513	0.6	NA	No	0	No	Secreted	Yes	-
KAH0802078	AMP-binding enzyme family protein	6	6	19.4	3.94493	0.36	NA	No	0	No	No	Yes	-
KAH0802085	rho guanine nucleotide exchange factor 39	2	2	29.4	336442	7.4e-15	Attenuated strain	No	0	No	Secreted	-	-
KAH0802092	PIKK family atypical protein kinase.2	6	6	45.2	1.34723	0.87	NA	No	0	No	No	-	-
KAH0802093	CAMK family protein kinase.2	2	2	17.6	1.01396	0.93	NA	No	0	No	No	-	-
KAH0802095	60S acidic ribosomal protein P1.8	3	1	19.6	1.94531	0.54	NA	No	0	No	No	Yes	-
KAH0802121	hypothetical protein.166	4	4	42.7	2.11404	0.87	NA	No	0	No	No	-	-
KAH0802137	hypothetical protein.95	8	8	64.8	1.22264	0.91	NA	No	0	No	No	-	-
KAH0802141	DNA-directed RNA polymerase II subunit J	2	2	19.8	1.13288	0.93	NA	No	0	No	Secreted	-	-
KAH0802142	GTPase KRas isoform X2	12	11	25.8	1.07923	0.92	NA	No	0	No	No	Yes	-
KAH0802167	ras-related C3 botulinum toxin substrate 2	4	3	19.5	1.26576	0.89	NA	No	0	No	No	Yes	-
KAH0802179	NADH-quinone oxidoreductase subunit NuoF.1	9	4	11.3	1.3566	0.91	NA	No	0	No	No	-	-
KAH0802184	hypothetical protein.67	6	5	278.1	1.09429	0.92	NA	No	0	No	No	Yes	-
KAH0802187	trafficking protein particle complex subunit 5-like	2	2	36	1.31039	0.86	NA	No	0	No	No	Yes	-
KAH0802224	Guanine nucleotide-binding protein alpha-1 subunit	5	3	24.2	1.45397	0.83	NA	No	0	No	Secreted	Yes	-
KAH0802237	ras-related protein Rap-1b isoform X1	2	2	63.2	2.09943	0.54	NA	No	0	No	No	Yes	-
KAH0802246	hypothetical protein.125	6	6	45.4	2.21914	0.34	NA	No	0	No	No	-	-
KAH0802262	TKL family protein kinase.7	3	3	12.7	1.91853	0.88	NA	No	0	No	No	-	-
KAH0802265	YSIRK-type signal peptide-containing protein	3	3	17.1	1.36604	0.91	NA	No	0	signal peptide predicted by SignalP	No	Yes	Yes
KAH0802269	Vacuolar protein sorting-associated protein 26	2	2	25.8	1.94531	0.85	NA	No	0	No	No	Yes	-
KAH0802270	serine/arginine-rich SC35-like splicing factor SCL33	3	3	22.3	1.1487	0.91	NA	No	0	No	No	-	-
KAH0802271	hypothetical protein.44	11	11	13.4	1.04972	0.93	NA	No	0	No	No	-	-
KAH0802275	DnaJ domain containing protein.2	6	6	71.9	1.00696	0.93	NA	No	0	signal peptide predicted by SignalP	No	Yes	-
KAH0802276	XYPPX repeat family protein.4	2	1	33.6	4.43828	0.0018	Virulent strain	No	0	No	No	Yes	-
KAH0802280	Synaptobrevin family protein.2	3	3	228.8	1.04247	0.93	NA	Yes	1	No	No	Yes	-
KAH0802287	Actin-related protein 2/3 complex subunit 4.1	6	2	46.8	4.16986	0.065	NA	No	0	No	Secreted	Yes	-
KAH0802292	60S ribosomal protein L27a.1	8	2	11.3	1.40444	0.89	NA	No	0	No	No	Yes	Yes
KAH0802298	nucleolar protein 12	4	4	34.1	1.17283	0.91	NA	No	0	No	No	-	-
KAH0802303	dolichyl-diphosphooligosaccharide--protein glycosyltransferase subunit 2	2	2	118.2	2.28153	0.85	NA	Yes	3	signal peptide predicted by SignalP	No	Yes	-
KAH0802306	hypothetical protein.128	3	3	14.5	4.62675	0.0021	Attenuated strain	No	0	No	No	-	-
KAH0802318	Copine family protein.2	7	2	21.5	1.1487	0.92	NA	No	0	No	Secreted	-	-
KAH0802328	WASH complex subunit 5-like	3	1	21.5	3.53081	0.015	Attenuated strain	No	0	No	Secreted	-	-
KAH0802341	hypothetical protein.146	2	2	28.3	2.42839	0.56	NA	No	0	signal peptide predicted by SignalP	No	-	-
KAH0802356	U3 small nucleolar RNA-interacting protein 2 isoform X2	10	10	72.5	1.26576	0.91	NA	No	0	No	No	-	-
KAH0802357	hypothetical protein.215	2	2	76	1.87905	0.86	NA	No	0	No	No	Yes	-
KAH0802373	ribosomal protein L27e.3	6	2	67.8	1.39474	0.89	NA	No	0	No	Secreted	Yes	-
KAH0802381	Ubiquitin-conjugating enzyme E2 2	5	5	58.1	1.69349	0.83	NA	No	0	No	Secreted	Yes	-
KAH0802383	Mpp10 protein	5	5	58.5	1.47427	0.88	NA	No	0	No	No	-	-
KAH0802388	proactivator polypeptide-like	8	2	40.7	1.58008	0.87	NA	No	0	signal peptide predicted by SignalP	No	Yes	-
KAH0802397	COPI associated protein	3	3	49.6	1.91853	0.77	NA	Yes	2	signal peptide predicted by SignalP	No	Yes	-
KAH0802411	hypothetical protein.121	3	3	22.2	2.05623	0.91	NA	No	0	No	Secreted	Yes	-
KAH0802416	60S ribosomal protein L6.6	8	4	117.1	1.37554	0.91	NA	No	0	No	No	Yes	-
KAH0802420	succinate-CoA ligase	22	3	36.4	1.19748	0.89	NA	No	0	No	No	Yes	Yes
KAH0802429	molecular chaperone DnaJ	2	2	16.8	1.82766	0.81	NA	Yes	1	signal peptide predicted by SignalP	No	-	-
KAH0802436	ribosomal protein L22.1	8	1	22.1	1.50525	0.91	NA	No	0	No	Secreted	Yes	-
KAH0802437	histone H4-3.1	7	1	22.3	1.34723	0.88	NA	No	0	No	No	-	-
KAH0802448	ran-binding protein 9 isoform X2	7	7	19.8	1.21419	0.92	NA	No	0	No	No	-	-
KAH0802452	WD repeat protein	20	20	23	1.49485	0.86	NA	No	0	No	No	-	-
KAH0802459	U5 small nuclear ribonucleoprotein helicase	15	15	61.9	1.6358	0.86	NA	No	0	No	No	-	-
KAH0802463	dihydrolipoyl dehydrogenase	18	18	55.5	2.39496	0.88	NA	No	0	No	No	Yes	-
KAH0802472	26S proteasome regulatory subunit 6B-like	12	1	56.7	1.58008	0.83	NA	No	0	No	Secreted	Yes	-
KAH0802475	DEAD-domain-containing protein.1	6	6	29.5	2	0.48	NA	No	0	No	No	-	-
KAH0802478	Dynamin central region family protein.6	14	6	30.6	2.39496	0.52	NA	No	0	No	No	Yes	-
KAH0802485	iron hydrogenase.1	15	15	49.9	1.61328	0.83	NA	No	0	No	No	Yes	Yes
KAH0802489	hypothetical protein.101	5	5	27.2	1.20581	0.92	NA	No	0	No	No	-	-
KAH0802490	Phosphatidylinositol 3- and 4-kinase family protein	12	12	16.8	1.56917	0.87	NA	No	0	No	No	Yes	-
KAH0802522	Ras-related protein Rab-21	2	2	96	1.10957	0.92	NA	No	0	No	No	Yes	-
KAH0802525	cysteine desulfurase, mitochondrial	7	7	40	1.32869	0.86	NA	No	0	No	No	Yes	-
KAH0802534	ess1p	6	6	72.7	1.29235	0.87	NA	No	0	No	No	-	-
KAH0802536	protein phosphatase PP2A regulatory subunit B.1	2	1	22.4	1.30134	0.89	NA	No	0	No	No	-	-
KAH0802537	Eukaryotic translation initiation factor 2 subunit gamma	7	7	130.9	1.23114	0.89	NA	No	0	No	Secreted	Yes	-
KAH0802546	eukaryotic translation initiation factor 3 subunit D	15	15	27.2	2.44528	0.32	NA	No	0	No	No	Yes	Yes
KAH0802552	Archaeal ribosomal protein S17P.3	7	2	27.5	2.49666	0.69	NA	No	0	No	Secreted	Yes	Yes
KAH0802564	hypothetical protein.196	3	3	28.7	1.43396	0.88	NA	No	0	No	No	Yes	-
KAH0802566	60S ribosomal protein L30.1	5	1	23	10.7034	0.03	Virulent strain	No	0	No	No	Yes	-
KAH0802567	DnaJ domain containing protein.1	9	9	60.1	1.85318	0.61	NA	No	0	No	No	Yes	-
KAH0802572	eukaryotic translation initiation factor 3 subunit M-like	5	5	59.2	2.77022	0.062	NA	No	0	No	No	Yes	-
KAH0802579	Proteasome subunit alpha type-6	10	6	14.4	1.02101	0.93	NA	No	0	No	No	Yes	Yes
KAH0802584	Heat shock 70 kDa protein	6	5	73.3	101.829	7.4e-15	Virulent strain	No	0	signal peptide predicted by SignalP	No	Yes	Yes
KAH0802602	Kelch motif family protein.8	2	2	224.1	1.03526	0.93	NA	No	0	No	No	-	-
KAH0802603	piwi-like protein 1 isoform X1	6	6	14.3	1.76541	0.91	NA	No	0	No	No	Yes	-
KAH0802607	14-3-3 protein.2	6	2	20.5	2.01391	0.88	NA	No	0	No	No	Yes	-
KAH0802610	something about silencing protein 10-like	2	2	17.9	1.14076	0.92	NA	No	0	No	No	-	-
KAH0802614	transcription initiation factor TFIID subunit 12	4	4	199.4	1.05702	0.92	NA	No	0	No	No	-	-
KAH0802621	autophagy-related protein 16-1 isoform X2	2	2	21.7	2.05623	0.56	NA	No	0	No	No	Yes	-
KAH0802636	hypothetical protein.202	2	2	49.5	2.05623	0.84	NA	No	0	No	No	-	-
KAH0802642	adenosine deaminase	27	22	34.8	1.17283	0.91	NA	No	0	No	No	Yes	-
KAH0802643	60S ribosomal protein L24.1	4	1	29.6	1.20581	0.93	NA	No	0	No	Secreted	Yes	-
KAH0802662	calcium-translocating P-type ATPase, PMCA-type family protein.3	2	2	41.6	1.72907	0.88	NA	Yes	10	No	Secreted	Yes	-
KAH0802664	AAA family ATPase	8	8	93.4	3.31728	0.62	NA	No	0	No	No	-	-
KAH0802670	MBL fold metallo-hydrolase	2	2	46.6	1.97247	0.58	NA	No	0	No	No	-	-
KAH0802673	glutamine synthetase type III	2	2	33.2	2.73208	0.73	NA	No	0	No	No	Yes	-
KAH0802675	Acyltransferase family protein	6	6	95.8	4.99332	0.12	NA	Yes	2	No	Secreted	-	-
KAH0802684	Clan SB, family S8, subtilisin-like serine peptidase	11	11	21.7	1.81504	0.71	NA	Yes	1	signal peptide predicted by SignalP	No	Yes	-
KAH0802690	VWA domain-containing protein.1	3	3	51.4	1.71713	0.78	NA	No	0	No	No	-	-
KAH0802691	hypothetical protein.162	3	3	43.9	1.04247	0.93	NA	Yes	3	No	No	-	-
KAH0802697	coronin	11	8	20.1	1.14076	0.91	NA	No	0	No	Secreted	Yes	Yes
KAH0802703	Formin-like 2 Domain containing protein.2	4	3	97.2	1.59107	0.87	NA	No	0	No	No	-	-
KAH0802705	PCI domain containing protein.1	6	5	41.3	1.06437	0.93	NA	No	0	No	No	Yes	-
KAH0802719	hypothetical protein.69	7	7	27.4	1.40444	0.89	NA	No	0	No	No	-	-
KAH0802724	hypothetical protein.176	4	4	32	1.10957	0.92	NA	No	0	No	No	-	-
KAH0802727	succinate-CoA ligase.1	20	1	131.6	1.26576	0.88	NA	No	0	No	No	-	Yes
KAH0802734	ribosomal protein.2	7	1	68.4	1.02811	0.93	NA	No	0	No	No	Yes	-
KAH0802737	anti-sigma factor domain-containing protein	2	2	42.2	1.40444	0.89	NA	Yes	1	No	No	-	-
KAH0802750	hypothetical protein.180	3	3	37.9	2.9897	0.097	NA	Yes	6	signal peptide predicted by SignalP	No	Yes	-
KAH0802756	GTP-binding protein-animal, putative	9	9	75.9	1.01396	0.93	NA	No	0	No	No	-	-
KAH0802761	Actin-related protein 2/3 complex subunit 2	14	6	153.1	3.53081	0.089	NA	No	0	No	No	Yes	-
KAH0802769	hypothetical protein.163	3	3	90.4	1.43396	0.87	NA	No	0	No	No	Yes	-
KAH0802785	UDP-glucose:glycoprotein glucosyltransferase	4	4	57.9	1.6245	0.84	NA	No	0	signal peptide predicted by SignalP	No	Yes	-
KAH0802790	serine/arginine-rich splicing factor 10-like	6	6	21.8	1.18099	0.9	NA	No	0	No	Secreted	-	-
KAH0802792	iron-containing alcohol dehydrogenase	3	3	21.1	2.71321	0.87	NA	No	0	No	No	Yes	Yes
KAH0802796	Splicing factor 3B subunit 3	5	5	44.7	3.78423	0.16	NA	No	0	No	Secreted	-	-
KAH0802797	DNA-directed RNA polymerase III subunit RPC5-like protein	6	6	15.2	1.10191	0.92	NA	No	0	No	No	-	-
KAH0802805	hypothetical protein.107	6	6	38.5	2.60268	0.58	NA	No	0	No	Secreted	Yes	-
KAH0802829	NADP-dependent alcohol dehydrogenase	6	3	40.6	1.33793	0.91	NA	No	0	No	Secreted	Yes	Yes
KAH0802832	ras-related protein Rab7	8	8	31.5	1.46409	0.89	NA	No	0	signal peptide predicted by SignalP	No	Yes	Yes
KAH0802834	Variant SH3 domain containing protein	10	10	29.2	1.85318	0.65	NA	No	0	No	Secreted	Yes	-
KAH0802843	SnoRNA binding domain containing protein	11	11	153.2	1.06437	0.92	NA	No	0	No	No	Yes	-
KAH0802857	E3 ubiquitin-protein ligase NEDD4-like	16	16	49.1	1.34723	0.86	NA	No	0	No	No	Yes	-
KAH0802865	cysteine protease.1	4	4	47.3	1.97247	0.74	NA	No	0	No	No	Yes	Yes
KAH0802889	hypothetical protein.100	5	5	16.7	1.82766	0.75	NA	Yes	8	No	Secreted	Yes	-
KAH0802913	hypothetical protein.133	4	4	103.8	1.58008	0.83	NA	Yes	5	No	No	Yes	-
KAH0802925	protein CDC73-like	3	3	58.6	3.4822	0.87	NA	No	0	No	No	Yes	-
KAH0802937	peptidyl-tRNA hydrolase	4	4	27.8	1.24833	0.92	NA	Yes	1	No	No	-	-
KAH0802943	Putative thiol protease C06G4.2 in chromosome III	6	6	22.6	2.39496	0.47	NA	No	0	No	No	Yes	-
KAH0802944	ribosomal protein L1	7	4	23.6	1.30134	0.89	NA	No	0	No	Secreted	Yes	-
KAH0802949	hydrogenosomal membrane protein 31 precursor.1	8	8	29	2.46229	0.44	NA	No	0	No	No	Yes	-
KAH0802955	Sec1 family protein.4	2	2	14.6	1.76541	0.8	NA	No	0	No	No	-	-
KAH0802962	Xaa-Pro dipeptidase	8	8	24.7	3.20428	0.29	NA	No	0	No	No	Yes	Yes
KAH0802965	ribosomal protein L14.4	6	3	28.3	1.26576	0.9	NA	No	0	No	Secreted	Yes	Yes
KAH0802967	RNA-binding protein	8	8	96.9	1.14076	0.92	NA	No	0	No	No	Yes	Yes
KAH0802968	Trafficking protein particle complex subunit 3.1	5	1	39.6	3.53081	0.64	NA	No	0	No	No	-	-
KAH0802980	F-actin-capping protein subunit alpha	8	4	125.5	5.16941	0.069	NA	No	0	No	No	Yes	Yes
KAH0802987	trafficking protein particle complex subunit 1	3	3	25.9	1.43396	0.85	NA	No	0	No	Secreted	-	-
KAH0802989	DEAD-box ATP-dependent RNA helicase 27	7	7	32.7	1.59107	0.89	NA	No	0	No	Secreted	-	Yes
KAH0802996	hypothetical protein.274	2	2	21.3	1.52626	0.86	NA	No	0	No	No	-	-
KAH0803001	hydrogenosomal membrane protein 31 precursor	10	10	16.1	1.7411	0.58	NA	No	0	No	No	Yes	-
KAH0803018	Eukaryotic translation initiation factor 3 subunit I	10	10	51.9	2.53151	0.44	NA	No	0	No	No	Yes	-
KAH0803029	E3 SUMO-protein ligase RanBP2	2	2	20.5	1.61328	0.78	NA	No	0	No	Secreted	Yes	Yes
KAH0803041	14-3-3 protein	9	8	16.8	2.69447	0.71	NA	No	0	No	No	Yes	Yes
KAH0803056	Formin-like 2 Domain containing protein.1	9	7	85.5	1.12506	0.93	NA	No	0	No	No	Yes	-
KAH0803061	2Fe-2S iron-sulfur cluster binding domain-containing protein	24	24	36.8	1.26576	0.88	NA	No	0	No	No	Yes	-
KAH0803062	DEAD-box ATP-dependent RNA helicase 56-like	6	6	7.8	2.8481	0.47	NA	No	0	No	No	Yes	Yes
KAH0803068	60S ribosomal protein L7-2.3	15	3	46.6	2.49666	0.92	NA	No	0	No	No	Yes	-
KAH0803086	26S proteasome non-ATPase regulatory subunit 12.1	10	2	27.4	1.18099	0.92	NA	No	0	No	No	-	-
KAH0803115	hypothetical protein.53	10	1	43	1.75321	0.84	NA	No	0	No	Secreted	Yes	Yes
KAH0803117	hypothetical protein.37	13	4	56.8	1.02811	0.93	NA	No	0	No	Secreted	Yes	Yes
KAH0803123	actin-related protein ARPC5.2	5	1	45.1	4.19887	0.82	NA	No	0	No	Secreted	Yes	Yes
KAH0803138	Ras-related protein RABD1.1	5	1	88.3	1.47427	0.87	NA	No	0	No	No	Yes	-
KAH0803146	putative glucokinase 2	4	4	12.3	4.43828	0.21	NA	No	0	No	No	-	-
KAH0803161	Leucine Rich Repeat family protein.2	4	4	17.8	2.49666	0.77	NA	No	0	No	No	-	-
KAH0803168	60S acidic ribosomal protein P1.1	4	2	55.3	1.10957	0.93	NA	No	0	No	No	Yes	-
KAH0803195	hypothetical protein.31	16	16	10.3	1.84038	0.65	NA	Yes	1	No	No	Yes	-
KAH0803205	SERCA-type calcium-translocating P-type ATPase	7	7	45.7	1.03526	0.93	NA	Yes	8	No	Secreted	Yes	-
KAH0803211	GTPase KRas isoform X2.1	9	8	42.5	1.18921	0.9	NA	No	0	No	No	Yes	-
KAH0803224	Ras family protein.7	2	2	83.8	1.56917	0.79	NA	No	0	No	Secreted	Yes	-
KAH0803226	Septum-promoting GTP-binding protein 1	4	4	23.1	1.06437	0.93	NA	No	0	No	No	-	-
KAH0803227	Calmodulin	4	4	83.6	1.95884	0.71	NA	No	0	No	No	Yes	-
KAH0803232	regulator of nonsense transcripts 1-like	10	10	45.1	1.16473	0.91	NA	No	0	No	No	Yes	-
KAH0803241	Actin-related protein 2/3 complex subunit 4	7	3	21	3.38698	0.12	NA	No	0	No	Secreted	Yes	-
KAH0803244	60S ribosomal protein L3	22	22	52.6	1.55833	0.81	NA	No	0	No	Secreted	Yes	Yes
KAH0803249	TB2/DP1, HVA22 family protein	2	2	21.3	1.07923	0.92	NA	Yes	2	signal peptide predicted by SignalP	No	Yes	-
KAH0803266	hypothetical protein.182	4	4	93.3	2.58471	0.83	NA	No	0	No	No	-	-
KAH0803272	hypothetical protein.246	2	2	29.5	1.00696	0.93	NA	No	0	signal peptide predicted by SignalP	No	-	-
KAH0803274	LMBR1-like conserved region family protein	2	2	14.3	1.03526	0.93	NA	Yes	9	signal peptide predicted by SignalP	No	-	-
KAH0803275	RCC1 and BTB domain-containing protein 1-like	4	4	81.7	1.65864	0.91	NA	No	0	No	No	-	-
KAH0803279	T-complex protein 1 subunit beta	18	10	34.9	1.10957	0.91	NA	No	0	No	No	Yes	Yes
KAH0803280	leucine-rich repeat protein.1	3	3	22.9	1.36604	0.86	NA	Yes	1	signal peptide predicted by SignalP	No	Yes	-
KAH0803283	coronin, putative	12	4	52.6	1.49485	0.77	NA	No	0	No	No	Yes	Yes
KAH0803285	Coatomer, alpha subunit	2	2	83.8	1.1487	0.92	NA	No	0	No	No	-	-
KAH0803310	Adaptin N terminal region family protein.3	5	5	42.3	1.3566	0.85	NA	No	0	No	No	-	-
KAH0803318	40S ribosomal protein S17-B.1	7	1	15.7	1.04247	0.93	NA	No	0	No	Secreted	Yes	-
KAH0803322	60S acidic ribosomal protein P1.4	4	4	53	1.09429	0.92	NA	No	0	No	No	Yes	-
KAH0803326	Phosphofructokinase family protein.1	7	5	36.5	1.76541	0.67	NA	No	0	No	No	Yes	-
KAH0803330	F-actin-capping protein subunit beta	10	1	67.5	6.1475	0.013	Attenuated strain	No	0	No	No	Yes	-
KAH0803338	hypothetical protein.29	14	14	164.8	1.36604	0.84	NA	No	0	No	Secreted	Yes	-
KAH0803345	charged multivesicular body protein 1	3	1	26.7	1.37554	0.86	NA	No	0	No	No	Yes	-
KAH0803355	vacuolar protein sorting-associated protein 16	4	3	114.9	2.82843	0.82	NA	No	0	No	No	-	-
KAH0803359	xanthine dehydrogenase isoform X2	2	2	21.8	1.71713	0.88	NA	No	0	No	No	Yes	Yes
KAH0803365	hypothetical protein.311	2	2	23.1	1.95884	0.76	NA	No	0	No	No	-	-
KAH0803369	Ras GTPase	3	3	127	1.05702	0.93	NA	No	0	No	Secreted	Yes	-
KAH0803377	ribosomal protein L7Ae	16	5	55.4	1.36604	0.87	NA	No	0	No	No	Yes	Yes
KAH0803391	hypothetical protein.270	2	2	29.6	2.17347	0.56	NA	No	0	No	Secreted	-	-
KAH0803395	ribosomal protein S3Ae.1	13	1	42.4	1.21419	0.93	NA	No	0	No	Secreted	-	Yes
KAH0803400	Clan SC, family S33, methylesterase-like serine peptidase.1	6	6	126.6	7.31065	0.016	Virulent strain	No	0	No	No	Yes	-
KAH0803401	Dynamin central region family protein.1	25	3	39.8	1.64718	0.77	NA	No	0	No	No	Yes	-
KAH0803420	protein phosphatase PP2A regulatory subunit B.2	2	2	58.4	2.08493	0.83	NA	No	0	No	No	Yes	-
KAH0803436	hypothetical protein.177	4	4	61.1	1.61328	0.9	NA	No	0	No	No	Yes	Yes
KAH0803438	Eukaryotic translation initiation factor 3 subunit H	9	9	22.3	2.63902	0.31	NA	No	0	No	Secreted	Yes	-
KAH0803441	AGC family protein kinase	6	6	41.7	1.40444	0.82	NA	No	0	No	No	Yes	-
KAH0803442	tRNA (uracil-5-)-methyltransferase-like A isoform X1	3	3	84.8	1.20581	0.92	NA	No	0	No	No	-	-
KAH0803454	Cdc42-like.1	6	2	34.8	1.24833	0.93	NA	No	0	No	Secreted	Yes	-
KAH0803460	F-actin capping protein alpha subunit.1	3	3	55.4	3.53081	0.49	NA	No	0	No	Secreted	-	-
KAH0803463	40S ribosomal protein S17-B.7	6	1	131.6	1.06437	0.92	NA	No	0	No	Secreted	Yes	-
KAH0803470	Variant SH3 domain containing protein.1	5	5	62.1	1.58008	0.83	NA	No	0	No	No	-	-
KAH0803487	small GTP-binding protein.3	7	4	15	2.08493	0.38	NA	No	0	No	No	Yes	Yes
KAH0803498	ras-related protein RABA2a	11	3	33.3	1.32869	0.89	NA	No	0	No	No	Yes	Yes
KAH0803501	Mob1/phocein family protein	2	2	143.9	1.05702	0.93	NA	No	0	No	No	Yes	Yes
KAH0803509	Acyltransferase family protein.4	2	2	106.1	5.24157	0.41	NA	Yes	2	No	Secreted	-	-
KAH0803518	1-4-alpha-glucan-branching enzyme.1	13	2	88.9	2.78949	0.17	NA	No	0	No	No	Yes	Yes
KAH0803524	hypothetical protein.137	3	3	70.9	1.32869	0.86	NA	Yes	4	signal peptide predicted by SignalP	No	-	-
KAH0803541	ribosomal protein L34e.1	4	1	29.3	2	0.87	NA	No	0	No	No	Yes	-
KAH0803549	hypothetical protein.191	3	3	57.5	1.08673	0.92	NA	No	0	No	No	-	-
KAH0803556	40S ribosomal protein S21	3	3	96.6	1.02101	0.93	NA	No	0	No	Secreted	Yes	-
KAH0803557	DNA topoisomerase 2	28	28	14.1	1.58008	0.76	NA	No	0	No	No	Yes	-
KAH0803561	Formin-like 2 Domain containing protein	8	8	12.4	2.49666	0.75	NA	No	0	No	No	-	-
KAH0803562	26S protease regulatory subunit 7	6	6	28.5	1.20581	0.91	NA	No	0	No	No	Yes	-
KAH0803563	26S protease regulatory subunit 7.1	5	5	13.4	1.30134	0.91	NA	No	0	No	Secreted	Yes	-
KAH0803573	serine/threonine-protein phosphatase 6 regulatory ankyrin repeat subunit B-like.2	13	4	93.6	1.20581	0.91	NA	No	0	No	Secreted	Yes	-
KAH0803584	translocon-associated protein TRAP alpha subunit	4	4	16.7	3.03143	0.08	NA	Yes	1	No	No	Yes	-
KAH0803595	hypothetical protein.36	12	5	87.7	2.21914	0.43	NA	No	0	No	No	Yes	-
KAH0803596	GTPase	3	3	22.1	2.90795	0.74	NA	No	0	No	No	Yes	-
KAH0803597	leucine-rich repeat domain-containing protein.1	15	15	62.4	1.3566	0.88	NA	Yes	1	signal peptide predicted by SignalP	No	Yes	-
KAH0803606	Putative plant SNARE 11	2	2	122.8	1.07923	0.93	NA	Yes	1	No	Secreted	-	-
KAH0803627	leucine-rich repeat domain-containing protein.3	5	5	20.9	2.07053	0.58	NA	Yes	1	signal peptide predicted by SignalP	No	Yes	-
KAH0803632	molecular chaperone DnaK	3	3	57.5	1.32869	0.87	NA	No	0	No	No	Yes	-
KAH0803633	WD40-repeat-containing domain protein	5	5	65.6	1.09429	0.93	NA	No	0	No	No	-	-
KAH0803634	hypothetical protein.158	3	3	44.5	2.75108	0.56	NA	Yes	1	signal peptide predicted by SignalP	No	-	-
KAH0803661	hypothetical protein.118	5	5	43.5	1.38511	0.83	NA	No	0	No	No	-	-
KAH0803696	Actin-like protein 3.1	14	3	13.5	4.08405	0.14	NA	No	0	No	No	Yes	-
KAH0803697	40S ribosomal protein S18	4	4	22.9	1.05702	0.93	NA	No	0	No	Secreted	Yes	Yes
KAH0803702	dolichyl-diphosphooligosaccharide--protein glycosyltransferase subunit 1A	9	8	91.7	1.46409	0.87	NA	Yes	1	signal peptide predicted by SignalP	No	Yes	-
KAH0803708	nodal modulator 1-like	15	15	22.6	3.05252	0.32	NA	Yes	1	signal peptide predicted by SignalP	No	Yes	-
KAH0803709	rho GTPase-activating protein 24 isoform X1	2	2	123.4	1.27456	0.9	NA	No	0	No	No	Yes	-
KAH0803714	40S ribosomal protein S3a.4	10	1	61.1	1.00696	0.93	NA	No	0	No	Secreted	-	Yes
KAH0803728	Dedicator of cytokinesis family protein	13	13	52	1.32869	0.86	NA	No	0	No	No	Yes	-
KAH0803736	ribosomal protein L6.1	13	2	38.7	1.33793	0.89	NA	No	0	No	Secreted	Yes	-
KAH0803746	Clan SC, family S28, unassigned serine peptidase.1	8	6	38.2	1.31951	0.88	NA	No	0	No	No	Yes	-
KAH0803764	Succinyl-CoA Synthetase subunit	9	2	380.9	2.20381	0.79	NA	No	0	No	No	Yes	Yes
KAH0803771	CAMK family protein kinase.1	2	2	43.2	1.54756	0.81	NA	No	0	No	No	Yes	-
KAH0803788	ribosomal protein S24e	4	4	138.3	1.34723	0.9	NA	No	0	No	Secreted	Yes	-
KAH0803789	glycosyl transferase	2	2	92	1.47427	0.91	NA	Yes	2	signal peptide predicted by SignalP	No	-	-
KAH0803790	ras-related protein RABA2a.1	5	3	145	1.44393	0.81	NA	No	0	No	Secreted	-	-
KAH0803799	fimbrin.1	16	1	25.2	7.83536	0.00082	Attenuated strain	No	0	No	No	Yes	Yes
KAH0803806	Legume-like lectin family protein.1	2	2	14.9	2.80889	0.89	NA	Yes	1	signal peptide predicted by SignalP	No	Yes	-
KAH0803818	Eukaryotic translation initiation factor 5A	6	6	16.5	1.21419	0.9	NA	No	0	No	No	Yes	Yes
KAH0803826	small nuclear ribonucleoprotein Sm D1	3	3	67.1	1.58008	0.75	NA	No	0	No	Secreted	-	-
KAH0803836	hypothetical protein.195	3	3	82.4	2.9897	0.69	NA	No	0	No	Secreted	-	-
KAH0803838	hypothetical protein.190	2	2	18.3	4.89056	0.11	NA	No	0	signal peptide predicted by SignalP	No	Yes	-
KAH0803839	HEAT repeat family protein.2	3	3	46.6	4.78991	0.53	NA	No	0	No	No	Yes	-
KAH0803843	proteasome subunit beta type 5	9	5	26.6	1.52626	0.91	NA	No	0	No	Secreted	Yes	-
KAH0803847	actin depolymerizing protein.1	7	5	53.8	8.57419	0.00082	Attenuated strain	No	0	No	No	Yes	-
KAH0803854	bile salt-activated lipase isoform X1	3	3	50.5	1.60214	0.84	NA	No	0	No	No	-	-
KAH0803870	heat shock 70 kDa protein cognate 2	3	3	232.9	1.23971	0.93	NA	No	0	No	No	-	-
KAH0803882	small GTP-binding protein.29	2	1	44.5	1.3566	0.88	NA	No	0	No	No	Yes	-
KAH0803886	WD-40 repeat-containing protein	5	5	15.4	1.11729	0.92	NA	No	0	No	No	Yes	-
KAH0803903	hypothetical protein.238	2	2	96.4	2.53151	0.84	NA	Yes	12	No	No	-	-
KAH0803913	Clan CA, family C1, cathepsin L-like cysteine peptidase.2	5	2	25.3	1.34723	0.87	NA	No	0	signal peptide predicted by SignalP	No	-	-
KAH0803915	Dynein heavy chain family protein	5	5	39.3	1.15669	0.92	NA	No	0	No	No	-	-
KAH0803918	Aspartate--tRNA ligase, cytoplasmic	11	11	184.2	1.31951	0.9	NA	No	0	No	No	Yes	Yes
KAH0803928	hypothetical protein.226	2	2	12.3	1.43396	0.88	NA	Yes	4	No	No	-	-
KAH0803931	ribosomal protein L14.3	6	1	22.2	1.20581	0.91	NA	No	0	No	Secreted	Yes	Yes
KAH0803938	60S ribosomal protein L30	6	1	41.1	4.53154	0.82	NA	No	0	No	No	Yes	-
KAH0803941	putative HIV-1 rev-binding protein	3	3	33.8	1.10957	0.92	NA	No	0	No	Secreted	-	-
KAH0803947	hypothetical protein.252	3	3	20.3	1.02101	0.93	NA	Yes	4	signal peptide predicted by SignalP	No	-	-
KAH0803950	MBOAT family protein	2	2	104	1.29235	0.9	NA	Yes	7	No	Secreted	-	-
KAH0803951	small GTP-binding protein.10	6	6	18.2	7.56846	0.35	NA	No	0	No	No	Yes	-
KAH0803953	hypothetical protein.91	8	4	94.8	1.00696	0.93	NA	No	0	No	No	Yes	-
KAH0803954	hypothetical protein.144	3	3	24.4	1.59107	0.92	NA	No	0	No	Secreted	Yes	-
KAH0803979	proteasome subunit beta type-4-like	6	2	33.2	1.3566	0.93	NA	No	0	No	Secreted	Yes	-
KAH0803986	hypothetical protein.172	4	4	16.4	1.31039	0.88	NA	No	0	No	No	-	-
KAH0803997	Dynamin central region family protein.5	20	12	14.2	2.46229	0.48	NA	No	0	No	No	Yes	-
KAH0804000	hypothetical protein.165	3	3	32.5	1.40444	0.83	NA	Yes	4	No	No	Yes	-
KAH0804006	hypothetical protein.148	3	3	130.6	1.55833	0.92	NA	No	0	No	No	-	-
KAH0804012	TPR Domain containing protein.3	2	2	42	1.3566	0.89	NA	No	0	No	No	-	-
KAH0804022	60S acidic ribosomal protein P1	3	1	193.6	1.71713	0.76	NA	No	0	No	No	Yes	-
KAH0804048	hypothetical protein.181	2	2	65.3	1.27456	0.89	NA	No	0	No	No	-	-
KAH0804051	Kelch motif family protein.6	3	2	49.3	1.94531	0.8	NA	No	0	No	No	-	-
KAH0804052	ankyrin repeat protein.2	11	11	39.2	1.23971	0.89	NA	No	0	No	No	-	-
KAH0804054	dynein light chain roadblock-type 2	2	2	15	182812	7.4e-15	Attenuated strain	No	0	No	Secreted	-	-
KAH0804056	HEAT repeat-containing protein 1	7	7	42.3	1.23114	0.91	NA	No	0	No	Secreted	-	-
KAH0804057	HEAT repeat-containing protein 1.1	2	2	10.8	1.06437	0.93	NA	No	0	No	Secreted	-	-
KAH0804063	calcium-translocating P-type ATPase, PMCA-type family protein.1	24	11	54.3	1.08673	0.92	NA	Yes	9	No	No	Yes	-
KAH0804086	40S ribosomal protein S12	7	1	34.8	1.20581	0.89	NA	No	0	No	Secreted	Yes	Yes
KAH0804089	luminal-binding protein	14	13	86.8	3.18215	0.12	NA	No	0	No	No	Yes	Yes
KAH0804093	60S ribosomal protein L7-2.2	16	5	44.6	2.18859	0.82	NA	No	0	No	No	Yes	-
KAH0804102	putative vacuolar ATP synthase subunit G (VMA-10)	2	2	53	1.11729	0.92	NA	No	0	No	Secreted	Yes	-
KAH0804124	vacuolar protein sorting-associated protein 8-like isoform X3	11	11	71.7	1.3566	0.89	NA	No	0	No	No	-	-
KAH0804133	Translation initiation factor SUI1 family protein	5	5	92.6	1.33793	0.9	NA	No	0	No	Secreted	Yes	-
KAH0804140	hypothetical protein.96	7	7	42.4	2.14355	0.66	NA	Yes	2	No	No	-	-
KAH0804141	putative Arp2/3	14	5	28.1	4.62675	0.14	NA	No	0	No	No	Yes	-
KAH0804143	serine/threonine-protein phosphatase 6 regulatory ankyrin repeat subunit A-like isoform X1	9	9	122.2	1.32869	0.85	NA	No	0	No	No	Yes	-
KAH0804144	Clan SC, family S28, unassigned serine peptidase.2	2	2	21.3	1.12506	0.92	NA	No	0	signal peptide predicted by SignalP	No	-	-
KAH0804145	ubiquitin carboxyl-terminal hydrolase 14	6	6	16.3	1.97247	0.72	NA	No	0	No	Secreted	Yes	-
KAH0804158	small GTP-binding protein.15	3	3	22.6	2.07053	0.85	NA	No	0	No	No	Yes	-
KAH0804164	hypothetical protein.244	4	4	18.3	1.01396	0.93	NA	No	0	No	No	-	-
KAH0804177	neuroguidin-like isoform X2	2	2	12.5	2.08493	0.7	NA	No	0	No	No	-	-
KAH0804182	T-complex protein 1 subunit delta	21	21	34.9	1.21419	0.89	NA	No	0	No	No	Yes	-
KAH0804184	hypothetical protein.109	7	7	57.3	1.09429	0.92	NA	No	0	No	No	-	-
KAH0804187	ankyrin repeat protein.1	22	22	37.7	1.65864	0.82	NA	No	0	No	No	Yes	-
KAH0804192	C2 domain containing protein.5	8	8	16.8	1.13288	0.91	NA	No	0	No	No	Yes	-
KAH0804193	small nuclear ribonucleoprotein sm d2	2	2	60.1	1.09429	0.93	NA	No	0	No	Secreted	-	-
KAH0804206	Ribosome biogenesis protein BRX1	3	3	20.8	1.07177	0.92	NA	No	0	No	No	-	-
KAH0804212	DNA-directed RNA polymerases II and IV subunit 5A	2	2	21.7	1.07177	0.92	NA	No	0	No	Secreted	-	-
KAH0804213	GTPase-activator protein.2	2	2	89.9	1.15669	0.92	NA	No	0	No	No	-	-
KAH0804216	Kelch motif family protein.2	2	2	14.1	179050	7.4e-15	Attenuated strain	No	0	No	No	-	-
KAH0804226	Adaptin N terminal region family protein.7	2	1	135.2	1.40444	0.83	NA	No	0	No	Secreted	-	-
KAH0804232	ribosomal protein L1.1	4	1	116	1.95884	0.65	NA	No	0	No	No	-	-
KAH0804234	SH3 domain containing protein	17	17	93.3	1.71713	0.78	NA	No	0	No	No	Yes	-
KAH0804235	DUF4047 domain-containing protein	8	8	18	1.55833	0.74	NA	No	0	No	No	-	-
KAH0804259	Profilin A.1	4	2	18.1	1.16473	0.92	NA	No	0	No	Secreted	Yes	Yes
KAH0804263	cation efflux family protein	2	2	118.1	375903	7.4e-15	Virulent strain	Yes	6	No	No	-	-
KAH0804271	26S proteasome non-ATPase regulatory subunit 7-like A-like	6	5	35.9	1.10957	0.92	NA	No	0	No	No	Yes	-
KAH0804273	PIKK family atypical protein kinase.3	2	2	43.8	1.53688	0.83	NA	No	0	No	Secreted	-	-
KAH0804280	ribosomal protein L27e.1	9	1	123	1.28343	0.87	NA	No	0	No	Secreted	Yes	-
KAH0804286	60S ribosomal protein L7-2.4	14	10	49.4	1.45397	0.83	NA	No	0	No	No	Yes	-
KAH0804289	hypothetical protein.267	2	2	24.4	2.9897	0.91	NA	No	0	No	No	-	-
KAH0804291	60S ribosomal protein L8.1	8	1	10.8	1.41421	0.91	NA	No	0	No	Secreted	Yes	-
KAH0804296	Adaptin N terminal region family protein.5	3	3	28.4	1.18921	0.92	NA	No	0	No	No	-	-
KAH0804305	small GTP-binding protein.4	6	5	25.6	1.84038	0.66	NA	No	0	No	No	Yes	-
KAH0804311	hypothetical protein.140	4	4	249	1.58008	0.88	NA	Yes	7	No	No	-	-
KAH0804312	chromobox protein-like 5-like	2	2	18.4	3.05252	0.78	NA	No	0	No	Secreted	-	-
KAH0804319	glyceraldehyde-3-phosphate dehydrogenase	13	2	125.9	2.63902	0.8	NA	No	0	No	No	Yes	Yes
KAH0804330	hypothetical protein.20	28	28	45.3	1.21419	0.9	NA	No	0	No	No	Yes	-
KAH0804333	ATP-dependent RNA helicase dbp7	4	4	53.1	2.49666	0.9	NA	No	0	No	Secreted	-	-
KAH0804334	hypothetical protein.108	8	8	57.6	2.77022	0.62	NA	Yes	1	signal peptide predicted by SignalP	No	-	-
KAH0804337	hypothetical protein.209	3	3	103.8	1.53688	0.89	NA	No	0	No	Secreted	-	-
KAH0804342	Eukaryotic translation initiation factor 3 subunit B.1	9	6	58.6	2.46229	0.69	NA	No	0	No	No	Yes	-
KAH0804354	hypothetical protein.74	9	9	61.5	1.40444	0.83	NA	No	0	No	No	-	-
KAH0804366	F-actin capping protein alpha subunit	12	8	78.7	4.22807	0.078	NA	No	0	No	No	Yes	Yes
KAH0804379	Serine palmitoyltransferase 1	3	2	268.3	8.63383	0.00049	Virulent strain	No	0	No	Secreted	Yes	-
KAH0804388	N-acetylmuramoyl-L-alanine amidase	3	3	35.5	1.48452	0.89	NA	No	0	signal peptide predicted by SignalP	No	Yes	Yes
KAH0804395	proteasome beta subunit, putative	4	1	71.8	1.01396	0.93	NA	No	0	No	No	Yes	-
KAH0804398	WH2 motif family protein.1	9	9	35.3	1.69349	0.73	NA	No	0	No	No	-	-
KAH0804413	papain family cysteine protease domain containing protein	15	14	41.3	1.34723	0.87	NA	Yes	1	signal peptide predicted by SignalP	No	Yes	Yes
KAH0804414	XYPPX repeat family protein.2	3	3	20	2.15846	0.72	NA	No	0	No	No	Yes	-
KAH0804433	ribosomal protein L10.1	13	2	33.5	1.49485	0.86	NA	No	0	No	No	Yes	Yes
KAH0804448	nucleolar GTP-binding protein 1-like	18	18	27.4	1.05702	0.92	NA	No	0	No	No	Yes	-
KAH0804463	U3 small nucleolar ribonucleoprotein IMP4-like	2	2	44.1	1.23114	0.89	NA	No	0	No	Secreted	-	-
KAH0804467	26S proteasome non-ATPase regulatory subunit 7-like A	6	5	52.6	1.30134	0.9	NA	No	0	No	No	Yes	-
KAH0804473	Nucleolar GTP-binding protein 2	2	2	53.3	1.31951	0.85	NA	No	0	No	No	-	-
KAH0804484	hypothetical protein.279	2	2	55.5	1.00696	0.93	NA	No	0	No	No	-	-
KAH0804500	Clan MH, family M20, peptidase T-like metallopeptidase	15	2	21.2	1.97247	0.72	NA	No	0	No	Secreted	Yes	Yes
KAH0804504	E3 ubiquitin-protein ligase HERC2-like protein	6	6	38.8	2.78949	0.26	NA	No	0	No	No	-	-
KAH0804537	hypothetical protein.208	3	1	56.2	1.13288	0.92	NA	No	0	signal peptide predicted by SignalP	No	-	-
KAH0804541	putative vacuolar ATP synthase subunit E	5	5	34.2	1.18099	0.91	NA	No	0	No	Secreted	Yes	-
KAH0804546	Kelch motif family protein.1	4	4	11.2	746612	7.4e-15	Attenuated strain	No	0	No	No	Yes	-
KAH0804548	hypothetical protein.214	2	2	57.4	2.18859	0.81	NA	No	0	No	No	-	-
KAH0804552	hypothetical protein.63	10	10	14.1	2.69447	0.5	NA	Yes	1	No	Secreted	Yes	-
KAH0804556	1-phosphatidylinositol-4-phosphate 5-kinase Its3	2	2	56.8	1.23114	0.93	NA	No	0	No	No	-	-
KAH0804558	Ras family protein.2	3	3	12.4	1.59107	0.79	NA	No	0	No	Secreted	Yes	-
KAH0804569	Transcription initiation factor TFIID subunit 6	3	3	19	1.72907	0.92	NA	No	0	No	No	-	-
KAH0804578	hypothetical protein.185	3	3	90.2	3.75809	0.89	NA	Yes	1	No	Secreted	Yes	-
KAH0804594	nuclear protein localization 4	2	2	128.7	1.32869	0.87	NA	No	0	No	No	Yes	-
KAH0804604	RNA-binding protein.2	5	5	79.1	1.20581	0.9	NA	No	0	No	No	Yes	Yes
KAH0804608	Rpl16ap.2	8	2	23.3	1.6245	0.87	NA	No	0	No	No	Yes	-
KAH0804619	FYVE-type zinc finger-containing protein	11	10	128.4	1.09429	0.92	NA	No	0	No	No	Yes	Yes
KAH0804621	F-actin-capping protein subunit beta.2	2	2	43.2	4.08405	0.16	NA	No	0	No	No	Yes	-
KAH0804624	dihydropyrimidine dehydrogenase, putative.1	5	1	83.7	1.29235	0.89	NA	No	0	No	No	-	-
KAH0804643	hypothetical protein.254	2	2	76.3	1.31039	0.86	NA	No	0	No	No	-	-
KAH0804644	hypothetical protein.160	5	5	81	1.11729	0.92	NA	No	0	No	No	-	-
KAH0804649	PH domain containing protein.1	4	4	14.5	1.20581	0.91	NA	No	0	signal peptide predicted by SignalP	No	-	-
KAH0804655	Leucine Rich Repeat family protein.3	2	2	46.1	1.94531	0.89	NA	No	0	No	No	-	-
KAH0804658	small GTP-binding protein.6	6	3	94.9	1.19748	0.92	NA	No	0	No	No	Yes	-
KAH0804660	hypothetical protein.92	6	6	167.7	7.21	0.024	Attenuated strain	No	0	No	No	Yes	-
KAH0804676	nuclear pore complex protein.2	3	3	61.2	1.34723	0.91	NA	No	0	No	No	-	-
KAH0804688	2-hydroxyacyl-CoA dehydratase	27	27	23.7	1.52626	0.73	NA	No	0	No	No	Yes	-
KAH0804697	putative protein BRICK1-B	3	3	50.7	1.87905	0.79	NA	No	0	No	Secreted	Yes	-
KAH0804698	ribosomal protein L34e	4	1	94.8	4.05584	0.097	NA	No	0	No	No	Yes	-
KAH0804709	putative integral membrane protein	2	2	64.3	2.05623	0.61	NA	Yes	10	signal peptide predicted by SignalP	No	-	-
KAH0804712	Transmembrane amino acid transporter protein	2	2	97.4	3.78423	0.076	NA	Yes	12	No	Secreted	-	-
KAH0804720	AMP-binding enzyme family protein.3	3	3	156.9	1.60214	0.88	NA	No	0	No	Secreted	-	-
KAH0804722	transcription initiation factor TFIID subunit 10-like protein	4	4	156.4	1.97247	0.85	NA	No	0	No	Secreted	-	-
KAH0804725	serine/threonine-protein phosphatase 6 regulatory ankyrin repeat subunit B-like.1	13	13	83.8	1.91853	0.83	NA	No	0	No	No	Yes	-
KAH0804727	guanine nucleotide-binding protein subunit alpha	4	2	28.6	1.21419	0.9	NA	No	0	No	Secreted	Yes	-
KAH0804738	ribosomal protein L22.2	5	2	43.1	2.02792	0.9	NA	No	0	No	No	Yes	-
KAH0804749	26S protease regulatory subunit 6B-like	12	1	25	2.46229	0.84	NA	No	0	No	Secreted	Yes	-
KAH0804751	hypothetical protein.159	2	2	20	3.13834	0.57	NA	No	0	No	Secreted	-	-
KAH0804755	60S ribosomal protein l10, putative	11	2	41.2	1.50525	0.84	NA	No	0	No	Secreted	Yes	-
KAH0804760	UV excision repair protein RAD23-like A isoform X2	4	4	37.6	2.58471	0.45	NA	No	0	No	No	Yes	Yes
KAH0804775	stromal cell-derived factor 2	2	2	39.2	1.08673	0.92	NA	No	0	No	No	-	-
KAH0804799	BTB/POZ domain containing protein.1	5	5	29.9	1.06437	0.93	NA	No	0	No	No	Yes	-
KAH0804812	LysM peptidoglycan-binding domain-containing protein.1	7	3	70.3	3.65533	0.019	Virulent strain	No	0	signal peptide predicted by SignalP	No	Yes	Yes
KAH0804813	LysM peptidoglycan-binding domain-containing protein	10	6	22.1	1.28343	0.9	NA	No	0	signal peptide predicted by SignalP	No	Yes	Yes
KAH0804815	hypothetical protein.85	7	7	35.8	1.54756	0.82	NA	Yes	1	No	No	-	-
KAH0804838	SWI/SNF complex subunit SMARCC1	2	2	14.9	1.06437	0.93	NA	No	0	No	No	-	-
KAH0804846	Secretory carrier-associated membrane protein 1	5	5	30.6	1.3566	0.87	NA	Yes	4	No	No	Yes	-
KAH0804848	Replication factor C subunit 5	3	3	20.8	1.76541	0.74	NA	No	0	No	No	Yes	-
KAH0804850	ribosomal protein S19e.1	3	2	55.9	1.31951	0.9	NA	No	0	No	Secreted	Yes	-
KAH0804865	40S ribosomal protein S6	8	4	22.8	1.84038	0.73	NA	No	0	No	No	Yes	-
KAH0804866	elongation factor-1 alpha	22	21	25.8	1.22264	0.89	NA	No	0	No	No	Yes	Yes
KAH0804877	leucine-rich repeat domain-containing protein.2	21	21	45.5	3.03143	0.39	NA	Yes	1	signal peptide predicted by SignalP	No	Yes	Yes
KAH0804879	putative c2 domain protein	8	8	49.2	2.71321	0.076	NA	No	0	No	No	Yes	-
KAH0804894	hypothetical protein.126	3	3	10.8	1.50525	0.85	NA	No	0	No	Secreted	Yes	Yes
KAH0804898	hypothetical protein.201	2	2	247.7	3.29436	0.46	NA	Yes	2	No	Secreted	-	-
KAH0804910	ribosomal L1 domain-containing protein 1-like	2	2	21.7	1.6358	0.78	NA	No	0	No	No	-	-
KAH0804920	40S ribosomal protein S5	11	1	22.8	2.07053	0.87	NA	No	0	No	Secreted	Yes	-
KAH0804921	nuclear pore complex subunit	26	26	93.3	1.70527	0.78	NA	No	0	No	No	Yes	-
KAH0804922	hypothetical protein.75	8	8	125.3	6.45313	0.47	NA	Yes	1	No	No	Yes	-
KAH0804926	obg-like ATPase 1	5	5	78.4	1.21419	0.9	NA	No	0	No	No	Yes	-
KAH0804927	Polyadenylate-binding protein 2	13	11	91.3	1.32869	0.88	NA	No	0	No	Secreted	Yes	Yes
KAH0804930	V-type proton ATPase subunit H-like	5	5	35.8	1.03526	0.93	NA	No	0	No	No	Yes	-
KAH0804934	Adaptin N terminal region family protein.9	2	2	18.4	1.33793	0.9	NA	No	0	No	No	-	-
KAH0804937	hypothetical protein.249	2	2	62.6	1.08673	0.92	NA	No	0	No	Secreted	-	-
KAH0804950	Rab family GTPase	2	2	68.7	1.44393	0.92	NA	No	0	No	No	Yes	-
KAH0804951	60S ribosomal protein L37a	4	4	22.5	2.75108	0.8	NA	No	0	No	Secreted	Yes	-
KAH0804952	ribosomal protein L13e	9	2	28.3	2.08493	0.67	NA	No	0	No	No	Yes	-
KAH0804958	ribosomal protein L18ae.2	11	2	33.5	1.01396	0.93	NA	No	0	No	Secreted	Yes	Yes
KAH0804990	long chain base biosynthesis protein 1-like	3	2	67.3	1.53688	0.89	NA	No	0	No	Secreted	Yes	-
KAH0804995	hypothetical protein.93	6	6	182.6	2.41162	0.69	NA	No	0	No	No	Yes	-
KAH0805015	hypothetical protein.57	12	12	11.3	1.11729	0.92	NA	No	0	No	No	-	-
KAH0805017	Trafficking protein particle complex subunit 3	8	4	97.5	1.3566	0.87	NA	No	0	No	No	-	-
KAH0805038	clathrin light chain A-like isoform X3	2	2	196.3	1.49485	0.91	NA	No	0	No	Secreted	Yes	-
KAH0805048	TerD family protein	8	8	94.1	1.19748	0.91	NA	No	0	No	No	-	-
KAH0805053	Cdc42-like	7	3	43.7	1.51572	0.87	NA	No	0	No	Secreted	Yes	-
KAH0805066	Formin-like 2 Domain containing protein.3	3	2	92.4	1.1487	0.92	NA	No	0	No	No	Yes	-
KAH0805068	replication protein A, subunit RPA32	3	3	92.3	2.53151	0.16	NA	No	0	No	No	Yes	-
KAH0805079	Adaptin N terminal region family protein.10	2	2	12.4	1.40444	0.89	NA	No	0	No	No	-	-
KAH0805090	Plectin/S10 domain containing protein	4	1	41.3	1.86607	0.91	NA	No	0	No	No	Yes	-
KAH0805092	Poly(A)+ RNA export protein	5	5	33.8	2.60268	0.58	NA	No	0	No	Secreted	-	-
KAH0805094	Glutamate-rich WD repeat-containing protein	2	2	160.1	1.6245	0.86	NA	No	0	No	Secreted	-	-
KAH0805098	COP9 signalosome complex subunit 2	6	6	45	1.05702	0.93	NA	No	0	No	No	Yes	-
KAH0805099	RNA-binding protein.1	7	7	80.9	2.07053	0.7	NA	No	0	No	No	Yes	Yes
KAH0805111	adhesin protein AP33-1	8	1	59.5	1.20581	0.91	NA	No	0	No	No	Yes	Yes
KAH0805123	FYVE-type zinc finger-containing protein.1	9	8	132.8	2.26577	0.64	NA	No	0	No	No	Yes	Yes
KAH0805142	ubiquitin-conjugating enzyme E2-16 kDa.1	2	1	20.4	1.22264	0.9	NA	No	0	No	Secreted	Yes	Yes
KAH0805171	PUA domain containing protein	4	4	36.9	1.34723	0.88	NA	No	0	No	No	Yes	-
KAH0805177	beta-adaptin-like protein a	4	4	20.1	2.05623	0.74	NA	No	0	No	No	Yes	-
KAH0805191	40S ribosomal protein S20.1	4	1	47	1.58008	0.9	NA	No	0	No	Secreted	Yes	-
KAH0805197	hypothetical protein.147	4	4	77.6	2.58471	0.83	NA	No	0	No	Secreted	-	-
KAH0805218	hypothetical protein.61	5	4	13.7	1.11729	0.91	NA	Yes	2	No	No	Yes	-
KAH0805219	small GTP-binding protein.1	9	3	136.5	1.81504	0.9	NA	No	0	No	No	Yes	Yes
KAH0805223	AGC family protein kinase.2	2	2	13.9	1.51572	0.81	NA	No	0	No	No	Yes	-
KAH0805224	AMP-binding enzyme family protein.4	2	2	68	1.32869	0.92	NA	No	0	No	No	Yes	-
KAH0805229	TPR Domain containing protein.1	5	5	200.6	1.51572	0.77	NA	No	0	No	No	-	-
KAH0805234	leucine-rich repeat domain-containing protein.4	2	2	20.2	1.12506	0.93	NA	Yes	1	No	No	Yes	Yes
KAH0805237	ribosomal protein L14.2	8	3	20.3	1.08673	0.92	NA	No	0	No	Secreted	Yes	Yes
KAH0805238	RNA-binding protein.4	6	6	121	1.69349	0.83	NA	No	0	No	No	Yes	Yes
KAH0805240	splicing factor 3B subunit 1	8	8	37.6	1.05702	0.93	NA	No	0	No	No	-	-
KAH0805247	Vacuolar protein sorting-associated protein 35	3	3	20.2	1.81504	0.89	NA	No	0	No	No	Yes	-
KAH0805258	ribosomal protein L10.2	13	4	45.7	1.31951	0.86	NA	No	0	No	No	Yes	Yes
KAH0805266	40S ribosomal protein S20	5	2	490	1.58008	0.89	NA	No	0	No	Secreted	Yes	-
KAH0805269	26S proteasome non-ATPase regulatory subunit 11-like.1	7	3	61.7	1.07177	0.93	NA	No	0	No	No	Yes	-
KAH0805292	actin.3	11	2	29.1	13.9288	0.81	NA	No	0	No	No	-	-
KAH0805331	eukaryotic translation initiation factor 5-like	4	4	44.6	1.45397	0.88	NA	No	0	No	No	Yes	-
KAH0805336	hypothetical protein.222	3	3	77.4	1.42405	0.87	NA	No	0	No	No	Yes	-
KAH0805341	Helicase SKI2W	8	8	110.4	1.12506	0.92	NA	No	0	No	No	-	-
KAH0805359	Clan CA, family C1, cathepsin L-like cysteine peptidase.1	9	7	151.8	1.6358	0.72	NA	No	0	signal peptide predicted by SignalP	No	Yes	-
KAH0805360	Clan CD, family C13, asparaginyl endopeptidase-like cysteine peptidase	2	2	70.9	716199	7.4e-15	Virulent strain	No	0	No	Secreted	-	-
KAH0805361	Clan CA, family C1, cathepsin L-like cysteine peptidase	12	10	62.6	1.19748	0.9	NA	No	0	signal peptide predicted by SignalP	No	Yes	-
KAH0805362	small GTP-binding protein.27	2	2	94.3	2.14355	0.9	NA	No	0	No	Secreted	-	-
KAH0805365	large repetitive protein	8	6	290.1	1.24833	0.9	NA	Yes	1	signal peptide predicted by SignalP	No	-	Yes
KAH0805373	DNA-directed RNA polymerases I II and III 14.4 kDa polypeptide	2	2	91.1	1.38511	0.9	NA	No	0	No	Secreted	-	-
KAH0805381	hypothetical protein.62	11	11	42	3.75809	0.013	Attenuated strain	No	0	No	No	Yes	-
KAH0805386	hypothetical protein.39	11	11	80.6	1.10191	0.91	NA	No	0	No	No	-	-
KAH0805391	ribosomal protein L27e	10	3	117	1.55833	0.73	NA	No	0	No	Secreted	-	-
KAH0805403	Transcription initiation factor TFIID subunit 12	2	2	12.4	1.72907	0.73	NA	No	0	No	Secreted	-	-
KAH0805408	vacuolar protein sorting-associated protein	4	3	43.1	1.29235	0.87	NA	No	0	No	No	-	-
KAH0805410	small GTP-binding protein.14	3	3	48	1.65864	0.75	NA	No	0	No	No	Yes	-
KAH0805416	60S ribosomal protein L6.5	7	4	30.4	1.04247	0.93	NA	No	0	No	No	Yes	Yes
KAH0805432	hypothetical protein.228	2	2	134.8	1.32869	0.9	NA	Yes	4	No	No	-	-
KAH0805456	AP-1 complex subunit mu-1.1	11	2	42	2.04202	0.91	NA	No	0	No	No	Yes	-
KAH0805464	Sm-like ribonucleo protein	2	2	33.9	2	0.9	NA	No	0	No	No	-	-
KAH0805465	26S proteasome non-ATPase regulatory subunit 14	6	5	26.1	1.13288	0.92	NA	No	0	No	No	Yes	-
KAH0805468	CUE domain containing protein	2	2	10.8	1.53688	0.81	NA	No	0	No	Secreted	-	-
KAH0805479	WD40 repeat-containing protein	6	6	43.2	1.52626	0.88	NA	No	0	No	Secreted	-	-
KAH0805483	Eukaryotic translation initiation factor 3 subunit B	14	11	25.4	2.71321	0.57	NA	No	0	No	No	Yes	-
KAH0805527	26S protease regulatory subunit S10B-like B	8	2	22.3	1.31039	0.9	NA	No	0	No	No	Yes	-
KAH0805534	serine/threonine-protein phosphatase 6 regulatory ankyrin repeat subunit B-like isoform X1	2	2	75.7	2.36199	0.72	NA	No	0	No	No	-	-
KAH0805537	adhesin AP65-1 precursor.1	28	10	126.5	1.13288	0.91	NA	No	0	No	No	Yes	Yes
KAH0805547	ribosomal protein S19e	3	1	52.4	1.03526	0.93	NA	No	0	No	No	Yes	-
KAH0805561	Pre-mRNA-splicing factor SYF1	8	8	35.1	1.10191	0.92	NA	No	0	No	No	-	-
KAH0805573	protein phosphatase pp2a regulatory subunit a	2	2	88.8	2.28153	0.84	NA	No	0	No	No	Yes	-
KAH0805577	ribosomal protein L21e	5	1	57.1	1.41421	0.86	NA	No	0	No	Secreted	Yes	-
KAH0805592	DUF5057 domain-containing protein	5	5	54.4	1.21419	0.91	NA	Yes	1	signal peptide predicted by SignalP	No	Yes	Yes
KAH0805598	ribosomal protein L14	8	3	14.2	1.6358	0.79	NA	No	0	No	Secreted	Yes	Yes
KAH0805601	40S ribosomal protein S17-B.2	8	3	98.5	1	0.93	NA	No	0	No	Secreted	Yes	-
KAH0805604	60S ribosomal protein L19	8	8	14.8	1.90528	0.8	NA	No	0	No	No	Yes	-
KAH0805605	hypothetical protein.22	21	6	16.8	3.605	0.46	NA	No	0	signal peptide predicted by SignalP	No	Yes	-
KAH0805616	P-loop containing nucleoside triphosphate hydrolase protein.1	16	16	14.1	1.08673	0.92	NA	No	0	signal peptide predicted by SignalP	No	-	-
KAH0805617	Serine/threonine-protein phosphatase PP2A-like PPG1	3	3	49	1.29235	0.88	NA	No	0	No	Secreted	Yes	-
KAH0805630	rRNA biogenesis protein RRP5	33	33	109.1	1.15669	0.91	NA	No	0	No	No	Yes	-
KAH0805637	pyruvate:ferredoxin (flavodoxin) oxidoreductase	72	72	156.1	1.75321	0.54	NA	No	0	No	No	Yes	Yes
KAH0805639	hypothetical protein.152	4	4	47.3	1.31039	0.91	NA	No	0	No	No	Yes	-
KAH0805645	hypothetical protein.174	4	4	80.4	1.07923	0.93	NA	No	0	No	Secreted	Yes	-
KAH0805647	DNA polymerase delta catalytic subunit	7	7	30.4	2.12874	0.8	NA	No	0	No	No	Yes	-
KAH0805651	eukaryotic translation initiation factor 3 subunit 8 N-terminus-domain-containing protein	11	9	35.4	3.16017	0.025	Attenuated strain	No	0	No	No	Yes	-
KAH0805655	40S ribosomal protein S25	4	4	22.7	1.53688	0.88	NA	No	0	No	No	Yes	-
KAH0805662	hypothetical protein.82	7	7	35	1.04247	0.93	NA	No	0	No	No	Yes	-
KAH0805665	leucine-zipper-like transcriptional regulator 1-like	2	2	34	1.18921	0.92	NA	No	0	No	No	-	-
KAH0805666	iron hydrogenase	18	18	56	2.94854	0.27	NA	No	0	No	No	Yes	Yes
KAH0805668	hypothetical protein.94	5	2	174.1	2.75108	0.87	NA	Yes	1	signal peptide predicted by SignalP	No	Yes	-
KAH0805672	2Fe-2S iron-sulfur cluster binding domain-containing protein.2	9	2	40.4	1.39474	0.84	NA	No	0	No	No	-	-
KAH0805677	alpha-tubulin 1	14	14	43.4	1.18099	0.9	NA	No	0	No	No	Yes	-
KAH0805683	trafficking protein particle complex subunit 3	4	4	21.2	2.17347	0.26	NA	No	0	No	No	Yes	-
KAH0805688	PH domain containing protein	7	7	59.9	1.82766	0.74	NA	No	0	No	Secreted	-	-
KAH0805698	serine/threonine-protein phosphatase alpha-2 isoform	6	5	27.1	1.98618	0.82	NA	No	0	No	Secreted	Yes	-
KAH0805708	Guanine nucleotide-binding protein subunit alpha	6	5	17.6	1.97247	0.67	NA	No	0	No	Secreted	Yes	-
KAH0805719	60S acidic ribosomal protein P2	4	2	46.9	1.38511	0.91	NA	No	0	No	No	Yes	Yes
KAH0805720	histone H4-3	8	2	47.9	1.42405	0.84	NA	No	0	No	No	Yes	-
KAH0805730	succinate--CoA ligase subunit alpha	9	3	33.4	2.04202	0.91	NA	No	0	No	No	Yes	Yes
KAH0805736	transmembrane protein	3	3	49.3	1.61328	0.79	NA	Yes	2	signal peptide predicted by SignalP	No	-	-
KAH0805738	40S ribosomal protein SA	7	1	56.8	1.04972	0.93	NA	No	0	No	No	Yes	-
KAH0805759	nuclear pore complex protein Nup93-like	7	7	52.3	1.54756	0.75	NA	No	0	No	No	-	-
KAH0805760	putative rRNA-processing protein EBP2-like	2	2	23.4	1.03526	0.93	NA	No	0	No	No	-	-
KAH0805769	adenylyl cyclase-associated protein, putative	13	13	19.3	1.29235	0.9	NA	No	0	No	No	Yes	Yes
KAH0805779	ubiquitin-conjugating enzyme E2-16 kDa	2	1	47.4	1.04972	0.93	NA	No	0	No	Secreted	Yes	-
KAH0805781	hypothetical protein.218	3	3	135.5	8.33973	0.011	Attenuated strain	No	0	No	No	-	-
KAH0805791	Sec1 family protein	9	9	64.5	1.07177	0.93	NA	No	0	No	No	Yes	-
KAH0805792	ribosomal protein L24	6	2	26.5	1.95884	0.88	NA	No	0	No	No	Yes	-
KAH0805796	hypothetical protein.84	7	6	68.2	2.34567	0.38	NA	No	0	No	Secreted	Yes	-
KAH0805797	cytoplasmic FMR1-interacting protein	25	25	10.4	1.44393	0.82	NA	No	0	No	No	-	-
KAH0805800	large subunit ribosomal protein L31e	2	2	21.9	4.92458	0.1	NA	No	0	No	Secreted	Yes	-
KAH0805815	hypothetical protein.64	11	11	10.9	2.42839	0.4	NA	No	0	No	Secreted	Yes	-
KAH0805817	actin-related protein 2/3 complex subunit 3-like	5	2	56.8	1.94531	0.9	NA	No	0	No	No	Yes	Yes
KAH0805822	alpha-soluble NSF attachment protein 2	4	4	119.6	2.11404	0.79	NA	No	0	No	No	Yes	-
KAH0805829	P-loop containing nucleoside triphosphate hydrolase protein.2	4	4	106.1	1.04972	0.93	NA	No	0	No	No	-	-
KAH0805831	40S ribosomal protein S13	10	10	116.8	1.76541	0.76	NA	No	0	No	Secreted	Yes	-
KAH0805838	hypothetical protein.89	6	6	27.5	1.43396	0.86	NA	Yes	1	No	Secreted	-	-
KAH0805840	Rpl16ap.1	8	1	60.3	4.16986	0.54	NA	No	0	No	No	-	-
KAH0805845	Heparinase II/III-like protein	3	3	123.5	1.02101	0.93	NA	Yes	1	No	No	Yes	-
KAH0805851	40S ribosomal protein S26	5	5	38.8	1.8025	0.89	NA	No	0	No	Secreted	Yes	-
KAH0805860	hypothetical protein.171	3	3	17.2	1.05702	0.93	NA	No	0	No	No	-	-
KAH0805867	histone H3.2	8	8	44.2	1.52626	0.85	NA	No	0	No	Secreted	Yes	-
KAH0805871	40S ribosomal protein S4, X isoform	13	1	41.7	2.08493	0.89	NA	No	0	No	No	Yes	Yes
KAH0805898	phenylalanine--tRNA ligase beta subunit, cytoplasmic-like	3	3	43	1.03526	0.93	NA	No	0	No	No	Yes	Yes
KAH0805924	Cyclin-dependent kinase D-2	2	2	25.9	4.37717	0.85	NA	No	0	No	No	-	-
KAH0805926	DnaJ domain containing protein.4	2	2	47.9	1.64718	0.9	NA	No	0	signal peptide predicted by SignalP	No	-	-
KAH0805927	26S proteasome non-ATPase regulatory subunit 12	14	6	47.9	1.06437	0.93	NA	No	0	No	No	Yes	-
KAH0805928	Bromodomain containing protein.1	7	7	16.6	3.03143	0.2	NA	No	0	No	No	-	-
KAH0805929	hypothetical protein.200	2	2	63.3	1.05702	0.93	NA	No	0	No	No	Yes	-
KAH0805933	vacuolar protein sorting-associated protein 11-like	5	5	78.6	1.18099	0.91	NA	No	0	No	No	-	-
KAH0805938	pre-mRNA-processing factor 39-like isoform X1	5	5	83.4	1.6358	0.85	NA	No	0	No	No	Yes	-
KAH0805940	ribosomal protein S3	14	14	45.2	1.20581	0.89	NA	No	0	No	Secreted	Yes	-
KAH0805960	TKL family protein kinase.9	2	2	24.6	2.82843	0.77	NA	No	0	No	No	-	-
KAH0805969	Rap/ran-GAP family protein	10	10	21.5	1.17283	0.91	NA	No	0	No	Secreted	Yes	-
KAH0805973	NHP2-like protein 1	3	3	52.6	1.02811	0.93	NA	No	0	No	Secreted	Yes	Yes
KAH0805983	FACT complex subunit SSRP1	6	6	12	1.04972	0.93	NA	No	0	No	No	Yes	-
KAH0805986	ribosomal protein L27e.2	9	1	48.4	1.38511	0.84	NA	No	0	No	Secreted	Yes	-
KAH0805988	P-loop containing nucleoside triphosphate hydrolase protein.3	2	2	45.3	1.14076	0.91	NA	No	0	No	No	-	-
KAH0805999	vacuolar protein-sorting-associated protein 11-like	9	9	58	1.36604	0.9	NA	No	0	No	No	Yes	-
KAH0806000	Brix-domain-containing protein.1	3	3	66.3	1.52626	0.86	NA	No	0	No	Secreted	-	-
KAH0806011	pecanex protein 1	4	4	78.9	2.31338	0.69	NA	Yes	9	signal peptide predicted by SignalP	No	-	-
KAH0806015	actin-related protein 2	11	11	11.4	3.29436	0.02	Attenuated strain	No	0	No	No	Yes	-
KAH0806024	TKL family protein kinase.12	2	1	16.1	2.21914	0.81	NA	No	0	No	No	-	-
KAH0806033	molybdenum cofactor sulfurase	4	4	39.8	2.44528	0.54	NA	Yes	1	signal peptide predicted by SignalP	No	Yes	-
KAH0806051	adenosine deaminase.1	13	8	41.3	1.15669	0.91	NA	No	0	No	No	Yes	-
KAH0806053	60S ribosomal protein L24	4	1	93.9	1.13288	0.93	NA	No	0	No	Secreted	Yes	-
KAH0806065	hypothetical protein.5	2	2	14.4	311744	7.4e-15	Attenuated strain	No	0	No	Secreted	-	-
KAH0806067	hypothetical protein.87	6	6	38.2	1.16473	0.91	NA	Yes	1	No	No	Yes	-
KAH0806080	Ras family protein	7	7	50.3	216.767	7.4e-15	Virulent strain	No	0	No	No	Yes	-
KAH0806086	putative protein disulfide-isomerase A6	4	4	23.7	1.59107	0.82	NA	No	0	No	No	-	-
KAH0806092	60S ribosomal protein L12	7	7	45	1.3566	0.86	NA	No	0	No	Secreted	Yes	-
KAH0806098	protein transport protein SEC31-like B	3	3	82.3	1.23971	0.93	NA	No	0	No	No	Yes	Yes
KAH0806100	small GTP-binding protein.25	3	2	56.6	1.82766	0.67	NA	No	0	No	No	Yes	-
KAH0806101	Cleavage and polyadenylation specificity factor subunit 3-I	6	6	36.3	1.23114	0.91	NA	No	0	No	Secreted	-	-
KAH0806107	Synapsin, ATP binding domain containing protein	4	4	26.3	1.21419	0.9	NA	No	0	No	No	Yes	-
KAH0806111	vacuolar protein sorting-associated protein 4B	4	3	65.5	1.53688	0.78	NA	No	0	No	No	Yes	Yes
KAH0806113	Rpt5p	19	17	61.4	1.04972	0.93	NA	No	0	No	No	Yes	-
KAH0806117	hsp72-like protein	3	3	41.5	1.72907	0.67	NA	No	0	No	No	Yes	-
KAH0806120	TKL family protein kinase.5	6	6	12.3	1.16473	0.92	NA	No	0	No	No	-	-
KAH0806121	RNA-binding protein PNO1	4	4	23.4	1.90528	0.86	NA	No	0	No	Secreted	-	-
KAH0806123	60S ribosomal protein L6.3	9	2	43.7	1.18099	0.92	NA	No	0	No	No	Yes	-
KAH0806131	hypothetical protein.157	3	2	40.7	8.11168	0.047	Attenuated strain	No	0	No	No	-	-
KAH0806147	protein penguin	7	7	20.8	5.57897	0.42	NA	No	0	No	No	Yes	-
KAH0806152	Legume-like lectin family protein	4	4	171.5	1.31951	0.88	NA	Yes	1	No	No	-	-
KAH0806155	pyruvate:ferredoxin (flavodoxin) oxidoreductase.1	35	35	120.1	1.94531	0.37	NA	No	0	No	No	Yes	-
KAH0806156	adhesin AP65-1 precursor	28	10	24.9	1.6245	0.75	NA	No	0	No	No	Yes	Yes
KAH0806166	26S protease regulatory subunit 10B	7	1	12.6	1.10191	0.93	NA	No	0	No	No	Yes	-
KAH0806171	TPR-like protein	5	5	50.3	1.07923	0.93	NA	No	0	No	No	Yes	-
KAH0806179	Nucleolar complex protein 3	4	4	96.1	1.72907	0.58	NA	No	0	No	No	-	-
KAH0806185	hypothetical protein.131	2	2	49.1	2.26577	0.77	NA	No	0	No	Secreted	-	-
KAH0806186	hypothetical protein.3	2	2	82	258535	7.4e-15	Attenuated strain	No	0	No	No	-	-
KAH0806188	WD40 repeat-like protein.4	7	7	36.7	1.09429	0.92	NA	No	0	No	No	-	-
KAH0806193	putative transmembrane protein	2	2	47.2	1.38511	0.89	NA	Yes	1	signal peptide predicted by SignalP	No	-	-
KAH0806194	Bromodomain containing protein.4	3	3	81.1	4.65893	0.74	NA	No	0	No	Secreted	-	-
KAH0806195	60S ribosomal protein L44	5	5	58.4	1.71713	0.87	NA	No	0	No	No	Yes	-
KAH0806198	nuclear pore complex protein Nup98-Nup96	9	9	26.8	1.3566	0.9	NA	No	0	No	Secreted	-	-
KAH0806199	AAA family ATPase.3	3	3	17.2	1.90528	0.81	NA	No	0	No	No	-	-
KAH0806201	EF hand family protein.1	2	2	73.9	1.12506	0.93	NA	No	0	No	Secreted	Yes	-
KAH0806204	protein FAM91A1	3	3	30.4	1.41421	0.91	NA	No	0	No	No	Yes	-
KAH0806207	Sec1 family protein.2	3	3	20	3.86375	0.21	NA	No	0	No	Secreted	-	-
KAH0806218	3'-5' exonuclease family protein	3	3	71.5	1.37554	0.86	NA	No	0	No	No	-	-
KAH0806222	glycogen phosphorylase	25	22	65	1.48452	0.79	NA	No	0	No	No	Yes	-
KAH0806247	SH3 domain containing protein.1	2	2	89.2	6.72717	0.2	NA	No	0	No	No	Yes	-
KAH0806249	Adaptin N terminal region family protein.4	7	6	42.5	1.33793	0.88	NA	No	0	No	No	Yes	-
KAH0806250	hypothetical protein.12	42	17	29.4	1.25701	0.91	NA	No	0	No	No	Yes	-
KAH0806253	hypothetical protein.17	22	4	54	1.89212	0.88	NA	No	0	No	No	Yes	-
KAH0806256	UDP-glucose:Glyco protein glucosyltransferase-domain-containing protein	7	7	91.8	1.1487	0.92	NA	No	0	No	No	-	-
KAH0806267	hypothetical protein.105	6	6	110.6	1.77769	0.78	NA	No	0	No	No	-	-
KAH0806275	Laminin A family protein.1	13	1	45.1	1.30134	0.92	NA	Yes	1	signal peptide predicted by SignalP	No	Yes	-
KAH0806278	Lipase family protein	4	4	117.8	1.16473	0.92	NA	No	0	No	No	-	-
KAH0806287	RNA polymerase II core subunit	5	5	39	1.20581	0.91	NA	No	0	No	No	Yes	-
KAH0806313	hypothetical protein.129	5	5	11.2	1.02811	0.93	NA	No	0	No	No	-	-
KAH0806315	hypothetical protein.250	2	2	22.3	1.67018	0.84	NA	Yes	2	No	No	-	-
KAH0806319	Adenylate kinase	2	2	99.3	1.71713	0.9	NA	No	0	No	No	Yes	Yes
KAH0806331	threonyl-tRNA synthetase	3	3	151.8	1.14076	0.92	NA	No	0	No	No	Yes	Yes
KAH0806339	AGC family protein kinase.3	2	1	61.3	1.20581	0.9	NA	No	0	No	No	Yes	-
KAH0806340	calcium-translocating P-type ATPase, PMCA-type family protein	30	28	111.9	1.34723	0.86	NA	Yes	8	No	No	Yes	-
KAH0806341	small GTP-binding protein.11	6	6	54.2	1.68179	0.8	NA	No	0	No	No	Yes	-
KAH0806345	COP9 signalosome complex subunit 6	2	2	107.4	1.54756	0.85	NA	No	0	No	No	Yes	-
KAH0806350	C-Myc-binding protein, putative	2	2	24.3	2.05623	0.75	NA	No	0	No	Secreted	Yes	-
KAH0806354	hypothetical protein.168	4	4	22.3	2.37841	0.79	NA	No	0	No	No	-	-
KAH0806355	hypothetical protein.233	3	3	88.7	1.6358	0.9	NA	Yes	1	signal peptide predicted by SignalP	No	-	-
KAH0806384	Serine/threonine-protein phosphatase ppe1	4	3	16.6	1.23114	0.89	NA	No	0	No	No	Yes	-
KAH0806391	putative coronin.1	30	2	24.3	8	0.0062	Attenuated strain	No	0	No	No	Yes	Yes
KAH0806401	ATPase, AAA family protein	2	2	82.9	159147	7.4e-15	Attenuated strain	No	0	No	No	-	-
KAH0806403	hypothetical protein.23	29	29	38.6	1.41421	0.85	NA	No	0	No	No	Yes	-
KAH0806424	alanyl-tRNA synthetase	4	4	65.1	1.47427	0.91	NA	No	0	No	No	Yes	-
KAH0806438	transcription initiation factor TFIID subunit 8-like	3	3	58.6	1.86607	0.73	NA	No	0	No	No	-	-
KAH0806453	40S ribosomal protein S16	7	2	33.2	5.9794	0.89	NA	No	0	No	Secreted	Yes	-
KAH0806458	hypothetical protein.154	4	4	38.8	4.19887	0.42	NA	No	0	No	Secreted	-	-
KAH0806467	WD repeat-containing protein wat1	2	2	28.5	1.77769	0.62	NA	No	0	No	Secreted	-	-
KAH0806469	AP-2 complex subunit alpha-1-like	14	14	15.9	1.56917	0.88	NA	No	0	No	No	Yes	Yes
KAH0806476	hypothetical protein.276	2	2	44.3	1.75321	0.62	NA	No	0	No	Secreted	Yes	-
KAH0806493	Kelch motif family protein.3	7	7	44.7	1.69349	0.69	NA	No	0	No	No	Yes	-
KAH0806497	26S proteasome regulatory subunit 4-like A	16	15	303.2	1.04972	0.93	NA	No	0	No	No	Yes	-
KAH0806502	hypothetical protein.98	9	9	160.6	1.34723	0.9	NA	No	0	No	No	Yes	-
KAH0806510	hypothetical protein.235	3	3	21.6	1.53688	0.78	NA	No	0	No	Secreted	-	-
KAH0806522	NOL1/NOP2/sun family putative RNA met	9	9	42.4	1.03526	0.93	NA	No	0	No	No	Yes	-
KAH0806525	Dynamin central region family protein.2	26	1	138.2	1.68179	0.76	NA	No	0	No	No	-	-
KAH0806536	ribosomal protein L35Ae	3	1	99	1.05702	0.93	NA	No	0	No	Secreted	Yes	-
KAH0806538	WD40 repeat-like protein	11	7	191.4	1.23114	0.9	NA	No	0	No	No	Yes	-
KAH0806541	structural maintenance of chromosomes protein 2-1-like	2	2	140.8	1.12506	0.93	NA	No	0	No	No	-	-
KAH0806543	WD repeat-containing protein 3	17	17	36.2	1.08673	0.92	NA	No	0	No	No	-	-
KAH0806556	hypothetical protein.253	3	3	26.2	1.10191	0.92	NA	No	0	signal peptide predicted by SignalP	No	-	-
KAH0806567	40S ribosomal protein S12.3	5	2	50.7	1.1487	0.93	NA	No	0	No	No	Yes	-
KAH0806578	ras-related protein RABA2a.2	3	2	59.6	1.37554	0.91	NA	No	0	No	Secreted	Yes	-
KAH0806581	serine/threonine-protein phosphatase 6 regulatory ankyrin repeat subunit A-like	4	4	70.5	2.20381	0.85	NA	No	0	No	Secreted	-	-
KAH0806582	hypothetical protein.28	26	26	19.7	1.60214	0.87	NA	No	0	No	No	-	-
KAH0806583	actin.4	8	8	80.9	5.54044	0.17	NA	No	0	No	No	Yes	-
KAH0806592	NADH-quinone oxidoreductase subunit NuoE	4	3	70.1	2.44528	0.19	NA	No	0	No	No	Yes	-
KAH0806596	hypothetical protein.119	4	4	205.4	1.61328	0.82	NA	No	0	No	No	Yes	-
KAH0806601	E3 ubiquitin-protein ligase HERC2	2	2	98.2	1.13288	0.93	NA	No	0	No	No	-	-
KAH0806603	aldehyde dehydrogenase family protein	2	2	82.1	1.97247	0.72	NA	No	0	No	No	Yes	-
KAH0806606	heat shock factor-binding protein 1-like	2	2	196.9	1.15669	0.92	NA	No	0	No	Secreted	Yes	-
KAH0806627	calcium-translocating P-type ATPase, SERCA-type	4	4	67.8	1.31039	0.88	NA	Yes	8	No	Secreted	-	-
KAH0806636	small GTP-binding protein.5	7	5	21.5	1.11729	0.92	NA	No	0	No	No	Yes	-
KAH0806662	hypothetical protein.78	7	7	115.7	1.31951	0.87	NA	No	0	No	No	-	-
KAH0806676	T-complex protein 1 subunit zeta 1	20	20	21.1	1.18099	0.91	NA	No	0	No	No	Yes	-
KAH0806687	aminotransferase, classes I and II family protein.1	2	2	322.5	1.77769	0.75	NA	No	0	No	No	Yes	-
KAH0806690	DDB1- and CUL4-associated factor 13	4	4	21.4	1.01396	0.93	NA	No	0	No	No	-	-
KAH0806719	adaptin ear-binding coat-associated protein 1 NECAP-1	2	2	16.2	2.23457	0.77	NA	No	0	No	Secreted	Yes	Yes
KAH0806721	ribosomal protein L40-like isoform 1	8	5	67.7	1.25701	0.88	NA	No	0	No	No	Yes	Yes
KAH0806738	vacuolar import and degradation protein	10	10	118.7	1.30134	0.88	NA	No	0	No	Secreted	Yes	-
KAH0806740	hypothetical protein.122	5	5	173.8	3.97237	0.056	NA	No	0	No	No	-	-
KAH0806743	WD repeat-containing protein 55-like	3	3	44.1	1.77769	0.89	NA	No	0	No	No	-	-
KAH0806745	enolase family protein	19	9	8.7	1.89212	0.75	NA	No	0	No	No	Yes	Yes
KAH0806762	OsmC family peroxiredoxin	3	3	29.7	1.20581	0.92	NA	No	0	No	Secreted	Yes	Yes
KAH0806769	oxidoreductase, FAD/FMN-binding family protein	12	12	57.8	2	0.87	NA	No	0	No	No	Yes	-
KAH0806796	dnaK protein	9	9	42.1	1.53688	0.84	NA	No	0	No	No	-	-
KAH0806797	40S ribosomal protein S5.2	11	2	63.6	1.97247	0.5	NA	No	0	No	Secreted	Yes	-
KAH0806800	cytoplasmic heat shock protein 70	19	19	42.7	1.31951	0.88	NA	No	0	No	No	Yes	Yes
KAH0806804	ribosomal protein S19	4	4	10.5	1.30134	0.88	NA	No	0	No	No	Yes	-
KAH0806815	Actin-like protein 3.2	11	3	51.2	13.6422	0.82	NA	No	0	No	No	Yes	-
KAH0806841	C2 domain containing protein.8	2	1	96	1.1487	0.91	NA	No	0	No	No	Yes	Yes
KAH0806845	TKL family protein kinase.10	2	2	61.1	1.61328	0.88	NA	No	0	No	No	-	-
KAH0806864	beta tubulin	15	15	27.8	1.25701	0.88	NA	No	0	No	No	Yes	-
KAH0806868	TKL family protein kinase.11	2	2	134.4	5.77572	0.00033	Attenuated strain	No	0	No	No	-	-
KAH0806875	hypothetical protein.264	2	2	43.3	2.60268	0.67	NA	No	0	No	Secreted	Yes	-
KAH0806877	AGC family protein kinase.1	2	2	48.9	1.15669	0.9	NA	No	0	No	No	Yes	-
KAH0806879	pre-mRNA-processing factor 19, putative	2	2	49.4	1.87905	0.89	NA	No	0	No	Secreted	-	-
KAH0806880	Clan CD, family C14, metacaspase-like cysteine peptidase	9	9	49.7	1.12506	0.91	NA	No	0	No	Secreted	Yes	-
KAH0806883	small GTP-binding protein.2	10	4	21.7	3.68075	0.81	NA	No	0	No	No	Yes	Yes
KAH0806884	hypothetical protein.40	6	5	22.2	1.39474	0.91	NA	Yes	2	No	No	Yes	-
KAH0806886	40S ribosomal protein S5.3	11	1	22.1	2.17347	0.89	NA	No	0	No	Secreted	Yes	-
KAH0806887	60S ribosomal protein L23.1	9	2	108	3.16017	0.78	NA	No	0	No	Secreted	Yes	-
KAH0806895	60S ribosomal protein L15-2	6	6	36	1.77769	0.85	NA	No	0	No	No	Yes	-
KAH0806899	hypothetical protein.261	2	2	58.7	1.03526	0.93	NA	No	0	No	No	-	-
KAH0806900	dnaJ-like subfamily A member 2	15	15	72.6	1.1487	0.91	NA	No	0	No	No	Yes	-
KAH0806907	GDP dissociation inhibitor family protein	4	4	92.5	1.00696	0.93	NA	No	0	No	No	Yes	Yes
KAH0806912	Copine family protein.5	5	2	95.5	1.70527	0.88	NA	No	0	No	Secreted	Yes	-
KAH0806937	40S ribosomal protein S8-B	9	9	40	1.28343	0.9	NA	No	0	No	No	Yes	Yes
KAH0806939	eukaryotic translation initiation factor 5B	3	3	42.9	1.56917	0.79	NA	No	0	No	No	Yes	-
KAH0806945	transcription initiation factor TFIID subunit 9	2	2	33.3	1.19748	0.9	NA	No	0	No	Secreted	-	-
KAH0806947	HD domain containing protein	2	2	17	1.31039	0.92	NA	No	0	No	No	-	-
KAH0806953	hypothetical protein.192	3	3	42	1.00696	0.93	NA	No	0	No	No	Yes	-
KAH0806961	dolichyl-diphosphooligosaccharide--protein glycosyltransferase 48 kDa subunit	5	5	40.7	1.79005	0.6	NA	Yes	1	signal peptide predicted by SignalP	No	Yes	-
KAH0806965	enolase family protein.1	15	3	34.4	1.53688	0.86	NA	No	0	No	No	Yes	Yes
KAH0806973	GTP-binding nuclear protein Ran	5	5	180.1	2.49666	0.097	NA	No	0	No	Secreted	Yes	-
KAH0806980	citrate lyase beta like protein	7	7	9.1	2.54912	0.46	NA	No	0	No	No	-	-
KAH0806981	TKL family protein kinase.3	6	6	53.6	1.40444	0.89	NA	No	0	No	No	Yes	-
KAH0806982	surfactant B protein.1	9	1	18.3	3.65533	0.73	NA	No	0	signal peptide predicted by SignalP	No	-	-
KAH0806987	glycogen phosphorylase.2	18	9	35.8	2.26577	0.42	NA	No	0	No	No	Yes	-
KAH0806997	nucleolar protein 5A	14	14	103.1	1.16473	0.9	NA	No	0	No	No	Yes	-
KAH0807010	Histone H2A	2	2	36	1.75321	0.91	NA	No	0	No	Secreted	Yes	-
KAH0807011	Histone H2B	9	2	27.3	3.38698	0.9	NA	No	0	No	Secreted	Yes	-
KAH0807012	BTB/POZ domain containing protein.2	4	4	9.5	1.6358	0.81	NA	No	0	No	Secreted	Yes	Yes
KAH0807018	hypothetical protein.178	3	3	28.4	1.64718	0.64	NA	No	0	No	Secreted	-	-
KAH0807019	serine/threonine-protein phosphatase 6 regulatory ankyrin repeat subunit B-like	17	8	62.1	2.2974	0.71	NA	No	0	No	No	Yes	-
KAH0807023	ribosomal protein RPL10A	12	2	69.1	1.03526	0.93	NA	No	0	No	Secreted	Yes	Yes
KAH0807040	hypothetical protein.116	5	2	50	1.09429	0.92	NA	Yes	1	signal peptide predicted by SignalP	No	-	-
KAH0807074	hypothetical protein.167	3	3	85.8	3.34035	0.85	NA	Yes	1	No	No	Yes	-
KAH0807090	AP-1 complex subunit mu-1	11	2	47.9	2.49666	0.91	NA	No	0	No	No	Yes	-
KAH0807096	60S ribosomal protein L8	8	1	46.4	1.3566	0.93	NA	No	0	No	Secreted	Yes	-
KAH0807098	Ran-specific GTPase-activating protein, putative	2	2	82.8	1.03526	0.93	NA	No	0	No	Secreted	-	-
KAH0807101	hypothetical protein.259	2	2	42.1	2.58471	0.83	NA	No	0	No	Secreted	-	-
KAH0807102	linker histone H1 and H5 family protein.1	2	2	10	1.06437	0.93	NA	No	0	No	No	-	-
KAH0807110	BTB/POZ domain containing protein	19	19	34.3	1.20581	0.89	NA	No	0	No	No	Yes	-
KAH0807112	hypothetical protein.70	10	10	21.1	1.28343	0.87	NA	No	0	No	No	Yes	Yes
KAH0807118	hypothetical protein.65	8	8	56.7	1.02811	0.93	NA	No	0	No	Secreted	-	-
KAH0807123	hypothetical protein.47	13	13	24.2	1.40444	0.84	NA	No	0	No	Secreted	-	-
KAH0807125	Clan CA, family C19, ubiquitin hydrolase-like cysteine peptidase	12	12	24.5	1.38511	0.85	NA	No	0	No	No	Yes	-
KAH0807130	DNA-directed RNA polymerase, beta subunit family protein	2	2	42.1	1.22264	0.89	NA	No	0	No	No	-	-
KAH0807132	hypothetical protein.68	9	9	25.5	4.82323	0.0023	Attenuated strain	No	0	No	No	Yes	-
KAH0807146	14-3-3 protein.1	8	4	21.9	1.89212	0.8	NA	No	0	No	No	Yes	-
KAH0807157	putative alpha-actinin	86	86	16.5	42.8137	7.4e-15	Attenuated strain	No	0	No	No	Yes	-
KAH0807168	Bromodomain containing protein.2	4	4	62.5	2.56685	0.2	NA	No	0	No	Secreted	-	-
KAH0807171	cysteine protease.2	5	5	20.2	1.33793	0.89	NA	No	0	No	No	-	-
KAH0807175	Guanine nucleotide-binding protein subunit alpha.1	2	1	48.9	1.90528	0.84	NA	No	0	No	No	Yes	-
KAH0807177	Actin-like protein 3	14	2	94.8	3.41054	0.035	Attenuated strain	No	0	No	No	Yes	-
KAH0807183	40S ribosomal protein S15a	10	10	702.9	1.71713	0.86	NA	No	0	No	Secreted	Yes	-
KAH0807185	replication factor C subunit 3	9	9	82.5	2.53151	0.11	NA	No	0	No	No	Yes	-
