# Supplementary material for: Comparative Surfaceome Analysis of Clonal Histomonas meleagridis Strains with Different Pathogenicity Reveals Strain-Dependent Profiles
Source: Microorganisms. 2022 Sep 21;10(10):1884. doi: 10.3390/microorganisms10101884 (PMC9610433; doi:10.3390/microorganisms10101884)
Supplement: Supplementary file 1 [file microorganisms-10-01884-s001.zip › Paper Surface proteome_Supplementary Table S3.xlsx]

## Sheet: Proteome Identification
Accession	Name
KAH0806825	cysteine protease
KAH0797305	coronin, putative
KAH0797307	Ras family protein
KAH0797313	Kelch motif family protein
KAH0797324	TPR-repeat-containing protein
KAH0797325	Adaptin N terminal region family protein
KAH0797158	Phosphatidylinositide phosphatase SAC1
KAH0797160	hypothetical protein
KAH0797167	60S acidic ribosomal protein P1
KAH0797171	putative manganese-dependent inorganic diphosphatase
KAH0797179	DSBA-like thioredoxin domain containing protein
KAH0797186	DUF4980 domain-containing protein
KAH0806316	triosephosphate isomerase
KAH0796155	basic transcription factor 3b, putative
KAH0796159	Prefoldin subunit 6
KAH0796174	eukaryotic translation initiation factor 3 subunit A
KAH0796178	flagellar associated protein
KAH0796180	thioredoxin peroxidase
KAH0806319	Adenylate kinase
KAH0796185	Proteasome subunit beta type-6
KAH0796188	ThiF family protein
KAH0806320	Vps54-domain-containing protein
KAH0796192	protein serine/threonine kinase, putative
KAH0796200	phosphoenolpyruvate carboxykinase
KAH0806321	hypothetical protein
KAH0796202	Huwe1 protein
KAH0796222	GTPase-activator protein
KAH0796226	40S ribosomal protein S17-B
KAH0796231	T-complex protein 1 subunit epsilon
KAH0796232	MIF4G domain containing protein
KAH0796233	hypothetical protein
KAH0796238	NlpC/P60 family protein
KAH0796248	hypothetical protein
KAH0796251	actin-related protein 2/3 complex, subunit 1
KAH0796256	Malate dehydrogenase
KAH0796259	Clan SC, family S28, unassigned serine peptidase
KAH0806327	60S ribosomal protein L6
KAH0806328	hypothetical protein
KAH0796282	60S ribosomal protein L7-2
KAH0796283	serine/threonine-protein phosphatase 2A 65 kDa regulatory subunit A alpha isoform
KAH0796286	viral A-type inclusion protein
KAH0806331	threonyl-tRNA synthetase
KAH0796302	vacuolar ATP synthase
KAH0796307	hypothetical protein
KAH0806333	actophorin, putative
KAH0796324	UDP-glucose 6-dehydrogenase
KAH0796325	proline-rich extensin-like protein EPR1
KAH0796327	Profilin A
KAH0806334	ubiquitin-conjugating enzyme E2 2
KAH0796343	ribosomal protein S19e
KAH0796353	Adaptor complexes medium subunit family protein
KAH0796356	hypothetical protein
KAH0796371	transforming protein RhoA-like
KAH0796375	ThiF family protein
KAH0796376	Serine/threonine-protein phosphatase ppe1
KAH0795074	small GTP-binding protein
KAH0806339	AGC family protein kinase
KAH0796386	EF hand family protein
KAH0796391	cupin domain-containing protein
KAH0806340	calcium-translocating P-type ATPase, PMCA-type family protein
KAH0796392	eukaryotic peptide chain release factor subunit 1-2
KAH0796399	hypothetical protein
KAH0806341	small GTP-binding protein
KAH0796408	NGG1p interacting factor NIF3
KAH0796412	Deoxyribonuclease II family protein
KAH0796413	hypothetical protein
KAH0796422	Serine/threonine-protein phosphatase PP-X isozyme 2
KAH0796425	serine/threonine-protein phosphatase 2A regulatory subunit B'' subunit beta isoform X1
KAH0796429	RAP1B, member of RAS oncogene family
KAH0796437	HMG box family protein
KAH0806345	COP9 signalosome complex subunit 6
KAH0796442	mannitol dehydrogenase family protein
KAH0796447	40S ribosomal protein S17-B
KAH0796450	DUF882 domain-containing protein
KAH0796454	DNA-directed RNA polymerase II subunit RPB2
KAH0806347	glutamyl-tRNA synthetase
KAH0796462	60S ribosomal protein L6
KAH0796463	charged multivesicular body protein 6-A
KAH0796469	rho GDP-dissociation inhibitor 1
KAH0796470	serine/threonine protein kinase
KAH0796486	small GTP-binding protein
KAH0796491	2-dehydropantoate 2-reductase
KAH0806350	C-Myc-binding protein, putative
KAH0796496	AChain A, Putative pre-mRNA splicing factor
KAH0806351	Oxysterol binding protein
KAH0796503	Phosphatidylinositol transfer protein
KAH0796517	FK506-binding protein (FKBP)-type peptidyl-prolyl isomerase, putative
KAH0796525	ribosomal protein L29
KAH0796529	leucine-zipper-like transcriptional regulator 1 isoform X1
KAH0796530	Copine family protein
KAH0796546	Ras-related C3 botulinum toxin substrate 1
KAH0796564	CAMK family protein kinase
KAH0796567	Dynamin central region family protein
KAH0796569	ribosomal protein L21e
KAH0786388	alpha amylase domain-containing protein
KAH0796573	dnaK protein
KAH0786390	DNA-directed RNA polymerase I subunit rpa1
KAH0796579	enolase family protein
KAH0796581	Splicing factor U2AF 50 kDa subunit
KAH0796583	40S ribosomal protein S17-B
KAH0796584	hypothetical protein
KAH0796597	hypothetical protein
KAH0796603	hypothetical protein
KAH0796606	dynein light chain Tctex-type 1
KAH0796610	hypothetical protein
KAH0796612	EF hand family protein
KAH0796617	60S acidic ribosomal protein P2
KAH0796620	YbaK/aminoacyl-tRNA synthetase-associated domain-containing protein
KAH0796622	vacuolar H+-ATPase subunit E isoform 3
KAH0796629	Ras family protein
KAH0796634	2Fe-2S iron-sulfur cluster binding domain-containing protein
KAH0796639	hypothetical protein
KAH0796642	WD40 repeat-like protein
KAH0796644	hypothetical protein
KAH0796645	hypothetical protein
KAH0796649	cofilin/tropomyosin-type actin-binding protein
KAH0796655	Serine/threonine-protein kinase 4
KAH0796662	Leucine Rich Repeat family protein
KAH0796663	HEAT repeat family protein
KAH0796664	beta-adaptin-like protein a
KAH0796670	eukaryotic translation initiation factor 3 subunit C isoform X1
KAH0796674	Clan SC, family S33, methylesterase-like serine peptidase
KAH0796683	40S ribosomal protein S14
KAH0796694	40S ribosomal protein S17-B
KAH0796712	V-type proton ATPase subunit d 2
KAH0786240	RuvB-like 1
KAH0796722	Translation initiation factor SUI1 family protein
KAH0796723	Glycine-rich RNA-binding protein RZ1A
KAH0796726	hypothetical protein
KAH0796741	4Fe-4S dicluster domain-containing protein
KAH0806050	co-chaperone GroES
KAH0796745	40S ribosomal protein S14
KAH0796746	charged multivesicular body protein 1a
KAH0806051	adenosine deaminase
KAH0796756	F5/8 type C domain containing protein
KAH0796761	ubiquitin-protein ligase (Cullin)
KAH0806052	protein disulfide isomerase
KAH0796763	DNA replication licensing factor MCM7
KAH0796765	proline--tRNA ligase
KAH0796766	ribosomal protein L38e
KAH0796769	CAP domain-containing protein
KAH0806053	60S ribosomal protein L24
KAH0796772	spermidine synthase
KAH0796773	S-adenosylmethionine decarboxylase proenzyme
KAH0796780	Sec1 family protein
KAH0796781	NAC domain containing protein
KAH0796782	serine/threonine protein kinase
KAH0796783	Sm protein
KAH0806931	40S ribosomal protein S3a
KAH0796798	calnexin
KAH0796799	ADP-ribosylation factor
KAH0796806	ribosomal protein
KAH0796812	replication factor C subunit 2 isoform X1
KAH0796815	ADP-ribosylation factor
KAH0796818	actophorin, putative
KAH0796820	hypothetical protein
KAH0796821	GRIP and coiled-coil domain-containing protein 2
KAH0796823	purine-nucleoside phosphorylase
KAH0796825	Ras family protein
KAH0796836	hypothetical protein
KAH0796843	CMGC/MAPK/ERK7 protein kinase
KAH0796846	Clan MH, family M20, peptidase T-like metallopeptidase
KAH0796847	Tudor domain containing protein
KAH0796854	C2 domain containing protein
KAH0806062	Prefoldin subunit 1
KAH0796862	Mov34/MPN/PAD-1 family protein
KAH0796864	ras-related C3 botulinum toxin substrate 2
KAH0806063	60S acidic ribosomal protein P2
KAH0796873	Malate dehydrogenase
KAH0796882	Mitotic apparatus protein
KAH0796885	co-chaperone GroES
KAH0796891	myristoyl-CoA:protein N-myristoyltransferase
KAH0796893	ras-related C3 botulinum toxin substrate 2
KAH0796899	Proteasome subunit alpha type-4
KAH0796903	threonine ammonia-lyase
KAH0796904	NADH-quinone oxidoreductase subunit NuoF
KAH0796908	Coatomer subunit gamma-1
KAH0806067	hypothetical protein
KAH0796912	60S ribosomal protein L26-1
KAH0796917	small GTP-binding protein
KAH0796920	14-3-3 protein
KAH0796922	nuclear pore protein, putative
KAH0796926	FACT complex subunit SPT16
KAH0796927	ubiquitin-conjugating enzyme E2 2
KAH0796928	ubiquitin-conjugating enzyme E2 5B-like
KAH0796933	ankyrin repeat protein
KAH0796935	proteasome subunit alpha type-6-like
KAH0796938	COPI associated protein
KAH0796941	cytidyltransferase-related domain containing protein
KAH0796944	Archaeal ribosomal protein S17P
KAH0796947	regulator of nonsense transcripts 2
KAH0796951	RuvB-like 2
KAH0796958	fructose-1,6-bisphosphate aldolase
KAH0796961	60S ribosomal protein L22-1
KAH0796962	ribosomal protein L31e
KAH0796969	ras-related protein Rab-8B
KAH0796970	Clan SB, family S8, subtilisin-like serine peptidase
KAH0796971	prefoldin subunit 3
KAH0796973	ras-related protein Rab-14-like
KAH0796976	hypothetical protein
KAH0796979	Proteasome subunit beta type-3
KAH0785928	ankyrin-1 isoform X4
KAH0796990	EF hand family protein
KAH0796991	AP-1 complex subunit sigma-1
KAH0797002	translation initiation factor 2 subunit 1
KAH0797009	NlpC/P60 family protein
KAH0797013	hypothetical protein
KAH0797018	Ras family protein
KAH0797023	erythrocyte binding protein
KAH0785829	protein serine/threonine kinase, putative
KAH0797032	Guanine deaminase
KAH0797033	AMP-binding enzyme family protein
KAH0797035	EF hand family protein
KAH0797037	dnaK protein
KAH0806080	small GTP-binding protein
KAH0797045	small GTP-binding protein
KAH0797046	V-type proton ATPase catalytic subunit A
KAH0785856	fimbrin
KAH0797056	Charged multivesicular body protein 4a
KAH0797061	MIF4G domain containing protein
KAH0797072	FprA family A-type flavoprotein
KAH0797074	ribosomal protein L35Ae
KAH0797076	pyridoxal-5-phosphate-dependent protein subunit beta
KAH0797084	Dynein light chain 1, cytoplasmic
KAH0797084	Dynein light chain 1, cytoplasmic
KAH0797090	40S ribosomal protein S2-4
KAH0797091	Dynamin central region family protein
KAH0797093	Protein asteroid 1
KAH0797098	Insulin-like growth factor binding protein,N-terminal
KAH0797101	actin-related protein ARPC5
KAH0797109	XYPPX repeat family protein
KAH0797110	UDP-glucose/GDP-mannose dehydrogenase
KAH0797111	cupin domain-containing protein
KAH0797115	V-type proton ATPase subunit E
KAH0797124	fimbrin
KAH0797127	ENTH domain containing protein
KAH0797131	Ubiquitin carboxyl-terminal hydrolase isozyme L3
KAH0797133	ribosomal protein S3Ae
KAH0797146	P-loop containing nucleoside triphosphate hydrolase protein
KAH0796084	Adaptor complexes medium subunit family protein
KAH0796087	protein transporter Sec61 subunit alpha isoform 2
KAH0806092	60S ribosomal protein L12
KAH0806093	cupin domain-containing protein
KAH0796106	putative aminohydrolase SsnA
KAH0796109	actin-binding protein
KAH0796120	small GTP-binding protein
KAH0796122	GTPase-activator protein
KAH0796133	ribosomal protein L32
KAH0796136	DEAD/DEAH box helicase family protein
KAH0796139	60S ribosomal protein L5, putative
KAH0796144	Clan CA, family C1, cathepsin L-like cysteine peptidase
KAH0806098	protein transport protein SEC31-like B
KAH0796149	Laminin A family protein
KAH0806099	Rps27bp
KAH0785682	Ras-related protein RABD1
KAH0806100	small GTP-binding protein
KAH0806102	ribosomal protein L6
KAH0806103	small GTP-binding protein
KAH0806107	Synapsin, ATP binding domain containing protein
KAH0806108	hypothetical protein
KAH0785565	putative coronin
KAH0806111	vacuolar protein sorting-associated protein 4B
KAH0806113	Rpt5p
KAH0795003	small GTP-binding protein
KAH0806937	40S ribosomal protein S8-B
KAH0806117	hsp72-like protein
KAH0806123	60S ribosomal protein L6
KAH0785445	Arf GTPase activating protein
KAH0785294	ARF/SAR superfamily
KAH0806939	eukaryotic translation initiation factor 5B
KAH0806142	eukaryotic translation initiation factor 1A-like
KAH0805999	vacuolar protein-sorting-associated protein 11-like
KAH0784994	Thioredoxin family protein
KAH0785001	hypothetical protein
KAH0785005	hypothetical protein
KAH0806008	prefoldin subunit 2
KAH0785058	G-protein alpha subunit
KAH0806009	60S ribosomal protein L18
KAH0806015	actin-related protein 2
KAH0806016	transketolase
KAH0785159	calcium-dependent protein kinase 29-like
KAH0806026	ribosomal protein L10
KAH0806943	hypothetical protein
KAH0806028	hypothetical protein
KAH0806033	molybdenum cofactor sulfurase
KAH0806035	vacuolar protein-sorting-associated protein 36
KAH0806036	vacuolar protein-sorting-associated protein 36
KAH0806944	Arf GTPase activating protein
KAH0806038	AmmeMemoRadiSam system radical SAM enzyme
KAH0806039	non-ribosomal peptide synthetase
KAH0805969	Rap/ran-GAP family protein
KAH0805973	NHP2-like protein 1
KAH0805979	Mitotic apparatus protein
KAH0805983	FACT complex subunit SSRP1
KAH0805986	ribosomal protein L27e
KAH0805990	polyadenylate-binding protein 2
KAH0805994	hypothetical protein
KAH0805914	Protein TSSC1
KAH0805923	choline/ethanolamine kinase, putative
KAH0805927	26S proteasome non-ATPase regulatory subunit 12
KAH0805929	hypothetical protein
KAH0805938	pre-mRNA-processing factor 39-like isoform X1
KAH0805940	ribosomal protein S3
KAH0806952	hypothetical protein
KAH0805949	Clan SB, family S8, subtilisin-like serine peptidase
KAH0805953	ras-related protein RABA2a
KAH0806953	hypothetical protein
KAH0805867	histone H3.2
KAH0805871	40S ribosomal protein S4, X isoform
KAH0805878	Arp2p
KAH0805881	small GTP-binding protein
KAH0805883	geranylgeranyl transferase type-1 subunit beta-like protein
KAH0806956	DTDP-glucose 4,6-dehydratase, putative
KAH0806957	14-3-3 protein
KAH0805898	phenylalanine--tRNA ligase beta subunit, cytoplasmic-like
KAH0805851	40S ribosomal protein S26
KAH0805859	hypothetical protein
KAH0805863	aldo/keto reductase
KAH0806960	hypothetical protein
KAH0805719	60S acidic ribosomal protein P2
KAH0805720	histone H4-3
KAH0806961	dolichyl-diphosphooligosaccharide--protein glycosyltransferase 48 kDa subunit
KAH0805730	succinate--CoA ligase subunit alpha
KAH0805733	autotransporter outer membrane beta-barrel domain-containing protein
KAH0805738	40S ribosomal protein SA
KAH0805738	40S ribosomal protein SA
KAH0805746	ribosomal protein L18ae
KAH0805764	leukocyte elastase inhibitor-like
KAH0806965	enolase family protein
KAH0805769	adenylyl cyclase-associated protein, putative
KAH0805771	charged multivesicular body protein 1a
KAH0805773	ribosomal protein S14
KAH0805779	ubiquitin-conjugating enzyme E2-16 kDa
KAH0806967	NADP-specific glutamate dehydrogenase
KAH0805790	serine/threonine phosphatase Pph21p
KAH0805791	Sec1 family protein
KAH0805792	ribosomal protein L24
KAH0805796	hypothetical protein
KAH0805800	large subunit ribosomal protein L31e
KAH0805800	large subunit ribosomal protein L31e
KAH0805803	26S protease subunit regulatory subunit 6a
KAH0805811	40S ribosomal protein S21
KAH0805815	hypothetical protein
KAH0805817	actin-related protein 2/3 complex subunit 3-like
KAH0805822	alpha-soluble NSF attachment protein 2
KAH0805831	40S ribosomal protein S13
KAH0805832	Aspartate--ammonia ligase
KAH0805837	actophorin, putative
KAH0805845	Heparinase II/III-like protein
KAH0806973	GTP-binding nuclear protein Ran
KAH0805651	eukaryotic translation initiation factor 3 subunit 8 N-terminus-domain-containing protein
KAH0805653	replication factor A protein 3
KAH0805654	cofilin/tropomyosin-type actin-binding protein
KAH0805655	40S ribosomal protein S25
KAH0805657	14-3-3 protein
KAH0805662	hypothetical protein
KAH0805666	iron hydrogenase
KAH0805668	hypothetical protein
KAH0805677	alpha-tubulin 1
KAH0805683	trafficking protein particle complex subunit 3
KAH0805693	ARM repeat-containing protein
KAH0794514	Clan MG, family M24, aminopeptidase P-like metallopeptidase
KAH0805698	serine/threonine-protein phosphatase alpha-2 isoform
KAH0794522	Metalloenzyme superfamily protein
KAH0805708	Guanine nucleotide-binding protein subunit alpha
KAH0805500	hypothetical protein
KAH0805505	MCM2/3/5 family-domain-containing protein
KAH0806981	TKL family protein kinase
KAH0805520	hypothetical protein
KAH0805526	Ser/Thr protein phosphatase
KAH0805527	26S protease regulatory subunit S10B-like B
KAH0805528	TKL family protein kinase
KAH0805537	adhesin AP65-1 precursor
KAH0805541	Clan CA, family C19, ubiquitin hydrolase-like cysteine peptidase
KAH0805545	Inositol polyphosphate kinase family protein
KAH0805547	ribosomal protein S19e
KAH0805555	DNA replication licensing factor Mcm2
KAH0806987	glycogen phosphorylase
KAH0805573	protein phosphatase pp2a regulatory subunit a
KAH0805577	ribosomal protein L21e
KAH0806988	Phosphatidylinositol transfer protein
KAH0805587	Bcl2-associated athanogene 1
KAH0805592	DUF5057 domain-containing protein
KAH0805598	ribosomal protein L14
KAH0805601	40S ribosomal protein S17-B
KAH0805604	60S ribosomal protein L19
KAH0805605	hypothetical protein
KAH0805617	Serine/threonine-protein phosphatase PP2A-like PPG1
KAH0805630	rRNA biogenesis protein RRP5
KAH0805637	pyruvate:ferredoxin (flavodoxin) oxidoreductase
KAH0805639	hypothetical protein
KAH0806841	C2 domain containing protein
KAH0806994	small GTP-binding protein
KAH0805645	hypothetical protein
KAH0805647	DNA polymerase delta catalytic subunit
KAH0805649	Proteasome subunit beta type-5
KAH0805480	DNA replication licensing factor mcm7
KAH0805483	Eukaryotic translation initiation factor 3 subunit B
KAH0794429	GCC2 and GCC3 domain containing protein
KAH0806997	nucleolar protein 5A
KAH0805359	Clan CA, family C1, cathepsin L-like cysteine peptidase
KAH0805361	Clan CA, family C1, cathepsin L-like cysteine peptidase
KAH0805366	2,3-diphosphoglycerate-dependent phosphoglycerate mutase
KAH0805378	peptidyl-prolyl cis-trans isomerase
KAH0805380	Charged multivesicular body protein 5
KAH0805381	hypothetical protein
KAH0805400	exosome complex component RRP41-like
KAH0805406	Lipase family protein
KAH0805410	small GTP-binding protein
KAH0805416	60S ribosomal protein L6
KAH0805422	TPR Domain containing protein
KAH0805430	hypothetical protein
KAH0805431	prefoldin subunit 5
KAH0805433	charged multivesicular body protein 1
KAH0805434	Rho/RAC guanine nucleotide exchange factor, putative
KAH0805437	ribosomal protein
KAH0805437	ribosomal protein
KAH0805441	SRP19 protein
KAH0805443	ras-related protein Ral-A
KAH0805444	ribosomal protein L7Ae
KAH0805446	Adaptin N terminal region family protein
KAH0805449	protein pelota
KAH0805450	CAMK family protein kinase
KAH0805455	Rubrerythrin family protein
KAH0807008	hypothetical protein
KAH0805456	AP-1 complex subunit mu-1
KAH0805459	peptidase M20
KAH0805461	hypothetical protein
KAH0805465	26S proteasome non-ATPase regulatory subunit 14
KAH0807009	histidinol-phosphate aminotransferase
KAH0805469	proteasome subunit beta type-4-like
KAH0807010	Histone H2A
KAH0804920	40S ribosomal protein S5
KAH0804921	nuclear pore complex subunit
KAH0807011	Histone H2B
KAH0804922	hypothetical protein
KAH0804926	obg-like ATPase 1
KAH0804927	Polyadenylate-binding protein 2
KAH0804930	V-type proton ATPase subunit H-like
KAH0807012	BTB/POZ domain containing protein
KAH0804949	ribosomal protein L27e
KAH0804950	Rab family GTPase
KAH0804951	60S ribosomal protein L37a
KAH0804952	ribosomal protein L13e
KAH0804957	oxidoreductase, aldo/keto reductase family protein
KAH0804958	ribosomal protein L18ae
KAH0794161	40S ribosomal protein S23
KAH0804974	aminotransferase, classes I and II family protein
KAH0804977	translationally-controlled tumor-like protein
KAH0804985	ras-related C3 botulinum toxin substrate 3
KAH0804990	long chain base biosynthesis protein 1-like
KAH0804995	hypothetical protein
KAH0805001	TPR Domain containing protein
KAH0807019	serine/threonine-protein phosphatase 6 regulatory ankyrin repeat subunit B-like
KAH0805003	Adenylate kinase family protein
KAH0805009	Serine/threonine-protein phosphatase 4 catalytic subunit
KAH0805027	IBR domain containing protein
KAH0805030	hypothetical protein
KAH0805035	hypothetical protein
KAH0805037	hypothetical protein
KAH0805038	clathrin light chain A-like isoform X3
KAH0805040	Peptidase T
KAH0807023	ribosomal protein RPL10A
KAH0805045	DUF1963 domain-containing protein
KAH0795934	hypothetical protein
KAH0806826	cysteine protease
KAH0805053	Cdc42-like
KAH0805060	ribosomal protein L27e
KAH0805066	Formin-like 2 Domain containing protein
KAH0805068	replication protein A, subunit RPA32
KAH0805082	hypothetical protein
KAH0805086	actin
KAH0805088	sel1 repeat family protein
KAH0805090	Plectin/S10 domain containing protein
KAH0805098	COP9 signalosome complex subunit 2
KAH0805099	RNA-binding protein
KAH0805111	adhesin protein AP33-1
KAH0807030	dnaK protein
KAH0805114	40S ribosomal protein SA
KAH0805123	FYVE-type zinc finger-containing protein
KAH0805139	60S acidic ribosomal protein P2
KAH0805142	ubiquitin-conjugating enzyme E2-16 kDa
KAH0805147	ribosomal protein L32
KAH0793882	hypothetical protein
KAH0807034	hypothetical protein
KAH0805153	hypothetical protein
KAH0805159	nucleotide exchange factor GrpE
KAH0805160	serine/threonine-protein kinase 3
KAH0805163	hypothetical protein
KAH0805171	PUA domain containing protein
KAH0805174	HEAT repeat family protein
KAH0805177	beta-adaptin-like protein a
KAH0793915	methionine adenosyltransferase
KAH0805191	40S ribosomal protein S20
KAH0805194	GDP dissociation inhibitor family protein
KAH0805211	sigma-70 family RNA polymerase sigma factor
KAH0805212	glia maturation factor beta
KAH0805218	hypothetical protein
KAH0805219	small GTP-binding protein
KAH0807041	MBL fold metallo-hydrolase
KAH0805223	AGC family protein kinase
KAH0805224	AMP-binding enzyme family protein
KAH0805228	Iron only hydrogenase large subunit, C-terminal domain containing protein
KAH0805233	aldo/keto reductase
KAH0805234	leucine-rich repeat domain-containing protein
KAH0805237	ribosomal protein L14
KAH0805238	RNA-binding protein
KAH0805242	hypothetical protein
KAH0805247	Vacuolar protein sorting-associated protein 35
KAH0805249	charged multivesicular body protein 3
KAH0805258	ribosomal protein L10
KAH0805259	nuclear transport factor 2 family protein
KAH0805263	STE family protein kinase
KAH0805266	40S ribosomal protein S20
KAH0805269	26S proteasome non-ATPase regulatory subunit 11-like
KAH0807046	Clan MG, family M24, aminopeptidase P-like metallopeptidase
KAH0805272	histidinol-phosphate aminotransferase
KAH0805273	autophagy-related protein 8B
KAH0805276	60S ribosomal protein L7a
KAH0805279	ubiquitin-conjugating enzyme variant MMS2
KAH0807047	Mps1 binder-like protein
KAH0805283	Eukaryotic translation initiation factor 6
KAH0805286	hypothetical protein
KAH0805287	Sec23/Sec24 trunk domain containing protein
KAH0805298	Tryptophan--tRNA ligase, cytoplasmic
KAH0807049	COMM domain-containing protein 3
KAH0805308	Dipeptidyl-peptidase III
KAH0805310	40S ribosomal protein S28
KAH0807050	Metalloenzyme superfamily protein
KAH0805312	tyrosine phenol-lyase
KAH0805313	Oligopeptidase A
KAH0805323	NAD-dependent glycerol-3-phosphate dehydrogenase family protein
KAH0805328	dnaK protein
KAH0805331	eukaryotic translation initiation factor 5-like
KAH0805335	histidinol-phosphate aminotransferase
KAH0805336	hypothetical protein
KAH0804892	proteasome subunit beta type-1-like
KAH0807053	Metalloenzyme superfamily protein
KAH0804894	hypothetical protein
KAH0804897	60S ribosomal protein L24
KAH0807055	ribosomal protein L35Ae
KAH0804914	GDP-mannose 3,5-epimerase 2
KAH0804865	40S ribosomal protein S6
KAH0807056	RasGEF domain containing protein
KAH0804866	elongation factor-1 alpha
KAH0804871	hypothetical protein
KAH0804877	leucine-rich repeat domain-containing protein
KAH0804879	putative c2 domain protein
KAH0804881	NEDD8-activating enzyme E1 catalytic subunit
KAH0804885	40S ribosomal protein S7
KAH0807058	Vacuolar protein sorting-associated protein 29
KAH0804831	TRNA binding domain containing protein
KAH0804840	protein transporter Sec61 subunit alpha isoform 2
KAH0804846	Secretory carrier-associated membrane protein 1
KAH0804848	Replication factor C subunit 5
KAH0804849	nucleolar transcription factor 1 isoform X1
KAH0804850	ribosomal protein S19e
KAH0793649	40S ribosomal protein S3a
KAH0804859	n-acetylmuramoyl-L-alanine amidase
KAH0804688	2-hydroxyacyl-CoA dehydratase
KAH0804697	putative protein BRICK1-B
KAH0804698	ribosomal protein L34e
KAH0793674	elongation factor 1 alpha
KAH0804702	rab escort protein
KAH0804704	Ankyrin repeat domain protein
KAH0804705	hypothetical protein
KAH0804706	ribosomal protein L31e
KAH0804708	Inositol-3-phosphate synthase
KAH0804725	serine/threonine-protein phosphatase 6 regulatory ankyrin repeat subunit B-like
KAH0804727	guanine nucleotide-binding protein subunit alpha
KAH0804736	small GTP-binding protein
KAH0804737	thioesterase
KAH0804738	ribosomal protein L22
KAH0804739	Proteasome subunit alpha type-7
KAH0804740	AGC family protein kinase
KAH0804743	leucine-rich repeat domain-containing protein
KAH0804749	26S protease regulatory subunit 6B-like
KAH0804755	60S ribosomal protein l10, putative
KAH0804758	hypothetical protein
KAH0804760	UV excision repair protein RAD23-like A isoform X2
KAH0804762	Histone H2A
KAH0804771	hypothetical protein
KAH0804783	acetolactate decarboxylase
KAH0804785	putative acetylcholine regulator unc-18
KAH0804799	BTB/POZ domain containing protein
KAH0807074	hypothetical protein
KAH0804802	Oxysterol binding protein
KAH0804812	LysM peptidoglycan-binding domain-containing protein
KAH0804813	LysM peptidoglycan-binding domain-containing protein
KAH0804814	NAD-dependent malic enzyme
KAH0804819	lysine--tRNA ligase isoform X1
KAH0804658	small GTP-binding protein
KAH0804660	hypothetical protein
KAH0804675	AMP-binding enzyme family protein
KAH0807079	hypothetical protein
KAH0804682	5'-methylthioadenosine nucleosidase
KAH0804616	hypothetical protein
KAH0804619	FYVE-type zinc finger-containing protein
KAH0807080	CAMK family protein kinase
KAH0804620	hypothetical protein
KAH0804621	F-actin-capping protein subunit beta
KAH0804622	ribosomal protein L38e
KAH0804638	hypothetical protein
KAH0804648	thioredoxin
KAH0804653	RhoGAP domain containing protein
KAH0803760	AP-4 complex accessory subunit tepsin-like
KAH0803763	translationally-controlled tumor-like protein
KAH0803764	Succinyl-CoA Synthetase subunit
KAH0807084	hypothetical protein
KAH0803771	CAMK family protein kinase
KAH0803772	hypothetical protein
KAH0803779	ARM repeat-containing protein
KAH0803780	60S ribosomal protein L3
KAH0803781	Phosphoglycerate kinase
KAH0807086	Rubrerythrin family protein
KAH0803788	ribosomal protein S24e
KAH0803799	fimbrin
KAH0803806	Legume-like lectin family protein
KAH0803809	hypothetical protein
KAH0803818	Eukaryotic translation initiation factor 5A
KAH0793423	heat shock protein 83
KAH0807090	AP-1 complex subunit mu-1
KAH0803838	hypothetical protein
KAH0803839	HEAT repeat family protein
KAH0803840	ABC transporter family protein
KAH0803841	ABC transporter family protein
KAH0803843	proteasome subunit beta type 5
KAH0803847	actin depolymerizing protein
KAH0803857	hypothetical protein
KAH0803859	Profilin A
KAH0803866	Adaptin N terminal region family protein
KAH0807095	hydrolase, NUDIX family protein
KAH0803880	ferredoxin
KAH0803881	Protein farnesyltransferase/geranylgeranyltransferase type-1 subunit alpha
KAH0803882	small GTP-binding protein
KAH0803884	40S ribosomal protein S20
KAH0803885	ribosomal protein L27e
KAH0807096	60S ribosomal protein L8
KAH0803886	WD-40 repeat-containing protein
KAH0803893	hypothetical protein
KAH0793325	ARF GAP-like zinc finger-containing protein
KAH0807099	putative cytosolic iron-sulfur protein assembly protein Ciao1 isoform X1
KAH0803918	Aspartate--tRNA ligase, cytoplasmic
KAH0803925	high mobility group protein B3
KAH0803931	ribosomal protein L14
KAH0803936	protein disulfide-isomerase precursor
KAH0803938	60S ribosomal protein L30
KAH0803951	small GTP-binding protein
KAH0803952	hypothetical protein
KAH0803953	hypothetical protein
KAH0803954	hypothetical protein
KAH0803963	Histone H2B
KAH0803977	threonine ammonia-lyase
KAH0803979	proteasome subunit beta type-4-like
KAH0803989	alpha-tubulin 1
KAH0803994	hypothetical protein
KAH0803995	40S ribosomal protein S7
KAH0807107	hypothetical protein
KAH0803997	Dynamin central region family protein
KAH0804000	hypothetical protein
KAH0804009	40S ribosomal protein S23
KAH0807109	Riboflavin kinase
KAH0804019	ribosomal protein L7Ae
KAH0804020	aspartate aminotransferase, putative
KAH0804022	60S acidic ribosomal protein P1
KAH0804023	Adaptor complexes medium subunit family protein
KAH0807110	BTB/POZ domain containing protein
KAH0804036	hypothetical protein
KAH0804037	hypothetical protein
KAH0804042	DAK2 domain-containing protein
KAH0807112	hypothetical protein
KAH0804059	Phosphatidylinositol transfer protein
KAH0804060	STE family protein kinase
KAH0804063	calcium-translocating P-type ATPase, PMCA-type family protein
KAH0804064	S-layer protein
KAH0804076	40S ribosomal protein S28
KAH0804086	40S ribosomal protein S12
KAH0804089	luminal-binding protein
KAH0804093	60S ribosomal protein L7-2
KAH0804102	putative vacuolar ATP synthase subunit G (VMA-10)
KAH0804106	Multiprotein-bridging factor 1
KAH0804111	60S ribosomal protein L5, putative
KAH0804115	hypothetical protein
KAH0804133	Translation initiation factor SUI1 family protein
KAH0793077	Ras family protein
KAH0804141	putative Arp2/3
KAH0804143	serine/threonine-protein phosphatase 6 regulatory ankyrin repeat subunit A-like isoform X1
KAH0804145	ubiquitin carboxyl-terminal hydrolase 14
KAH0804146	hypothetical protein
KAH0804150	Dipeptidyl-peptidase III
KAH0804154	pyruvate kinase
KAH0804158	small GTP-binding protein
KAH0806854	asparagine--tRNA ligase, cytoplasmic
KAH0804167	hypothetical protein
KAH0804173	Saposin-like type B, region 1 family protein
KAH0807125	Clan CA, family C19, ubiquitin hydrolase-like cysteine peptidase
KAH0804182	T-complex protein 1 subunit delta
KAH0804187	ankyrin repeat protein
KAH0804192	C2 domain containing protein
KAH0804200	hypothetical protein
KAH0807128	eukaryotic translation initiation factor 2 subunit beta-like
KAH0804207	AGC family protein kinase
KAH0804209	hypothetical protein
KAH0804215	hypothetical protein
KAH0807129	hypothetical protein
KAH0804223	14-3-3 protein
KAH0804234	SH3 domain containing protein
KAH0804240	Ras family protein
KAH0807132	hypothetical protein
KAH0804256	Histone H2A
KAH0804258	serine/threonine-protein phosphatase PP1
KAH0804259	Profilin A
KAH0804271	26S proteasome non-ATPase regulatory subunit 7-like A-like
KAH0804280	ribosomal protein L27e
KAH0804286	60S ribosomal protein L7-2
KAH0804291	60S ribosomal protein L8
KAH0792871	hypothetical protein
KAH0804305	small GTP-binding protein
KAH0792880	hypothetical protein
KAH0804319	glyceraldehyde-3-phosphate dehydrogenase
KAH0804321	hypothetical protein
KAH0804324	Clan CA, family C19, ubiquitin hydrolase-like cysteine peptidase
KAH0804327	iron-containing alcohol dehydrogenase
KAH0804330	hypothetical protein
KAH0804340	hypothetical protein
KAH0804342	Eukaryotic translation initiation factor 3 subunit B
KAH0804346	hypothetical protein
KAH0804360	cysteine protease 8
KAH0804362	hypothetical protein
KAH0807144	40S ribosomal protein S16
KAH0807144	40S ribosomal protein S16
KAH0804366	F-actin capping protein alpha subunit
KAH0804374	AMME syndrome candidate 1 protein-like
KAH0804379	Serine palmitoyltransferase 1
KAH0807146	14-3-3 protein
KAH0804388	N-acetylmuramoyl-L-alanine amidase
KAH0804392	vacuolar protein-sorting-associated protein 11-like
KAH0804395	proteasome beta subunit, putative
KAH0804396	hypothetical protein
KAH0804413	papain family cysteine protease domain containing protein
KAH0804414	XYPPX repeat family protein
KAH0804419	small glutamine-rich tetratricopeptide repeat-containing protein beta
KAH0804423	hypothetical protein
KAH0807150	Ras-related protein SEC4
KAH0804427	DUF51 family protein
KAH0804433	ribosomal protein L10
KAH0804448	nucleolar GTP-binding protein 1-like
KAH0804467	26S proteasome non-ATPase regulatory subunit 7-like A
KAH0804471	14-3-3 protein
KAH0807157	putative alpha-actinin
KAH0804497	V-type proton ATPase subunit D
KAH0804499	hypothetical protein
KAH0804500	Clan MH, family M20, peptidase T-like metallopeptidase
KAH0804501	40S ribosomal protein S13
KAH0804509	ribosomal protein L34e
KAH0804511	Rpl16ap
KAH0804524	dnaK protein
KAH0804539	RtcB family protein
KAH0804541	putative vacuolar ATP synthase subunit E
KAH0804546	Kelch motif family protein
KAH0804552	hypothetical protein
KAH0804553	40S ribosomal protein S26
KAH0804558	Ras family protein
KAH0804560	hypothetical protein
KAH0804578	hypothetical protein
KAH0792785	IBR domain containing protein
KAH0804581	60S ribosomal protein L37-B
KAH0804587	hypothetical protein
KAH0804588	GTP-binding protein SAR1A
KAH0792585	serine/threonine-protein phosphatase 2A activator-like
KAH0804594	nuclear protein localization 4
KAH0807167	60S ribosomal protein L26-1
KAH0804599	viral A-type inclusion protein
KAH0804604	RNA-binding protein
KAH0804608	Rpl16ap
KAH0804610	60s ribosomal protein L15/L27
KAH0803677	Vacuolar protein sorting-associated protein 29
KAH0803696	Actin-like protein 3
KAH0803697	40S ribosomal protein S18
KAH0803702	dolichyl-diphosphooligosaccharide--protein glycosyltransferase subunit 1A
KAH0803708	nodal modulator 1-like
KAH0803709	rho GTPase-activating protein 24 isoform X1
KAH0803715	knotted carbamoyltransferase YgeW
KAH0803728	Dedicator of cytokinesis family protein
KAH0807175	Guanine nucleotide-binding protein subunit alpha
KAH0803735	hypothetical protein
KAH0803736	ribosomal protein L6
KAH0803746	Clan SC, family S28, unassigned serine peptidase
KAH0803750	AGC family protein kinase
KAH0807177	Actin-like protein 3
KAH0803648	DUF1349 domain-containing protein
KAH0795776	hypothetical protein
KAH0803654	40S ribosomal protein S7
KAH0803595	hypothetical protein
KAH0803596	GTPase
KAH0803597	leucine-rich repeat domain-containing protein
KAH0803600	Ras family protein
KAH0807181	hypothetical protein
KAH0803607	Ser/Thr protein phosphatase
KAH0803608	Peptidyl-prolyl cis-trans isomerase CYP19-4
KAH0803610	hypothetical protein
KAH0803618	Thioredoxin family protein
KAH0807183	40S ribosomal protein S15a
KAH0803622	nitroreductase family protein
KAH0803627	leucine-rich repeat domain-containing protein
KAH0803632	molecular chaperone DnaK
KAH0807185	replication factor C subunit 3
KAH0803641	class I SAM-dependent methyltransferase
KAH0803566	AP-4 complex subunit sigma
KAH0803567	small GTP-binding protein
KAH0803573	serine/threonine-protein phosphatase 6 regulatory ankyrin repeat subunit B-like
KAH0803581	macrophage migration inhibitory factor family protein
KAH0803584	translocon-associated protein TRAP alpha subunit
KAH0803556	40S ribosomal protein S21
KAH0803556	40S ribosomal protein S21
KAH0803557	DNA topoisomerase 2
KAH0803559	60S acidic ribosomal protein P2
KAH0803562	26S protease regulatory subunit 7
KAH0803563	26S protease regulatory subunit 7
KAH0807190	histidine--tRNA ligase, cytoplasmic-like isoform X1
KAH0803312	C2 domain containing protein
KAH0803318	40S ribosomal protein S17-B
KAH0803322	60S acidic ribosomal protein P1
KAH0803326	Phosphofructokinase family protein
KAH0803329	Coiled-coil domain-containing protein 93
KAH0803330	F-actin-capping protein subunit beta
KAH0803336	chaperonin-containing T-complex gamma subunit Cct3
KAH0803338	hypothetical protein
KAH0803344	prefoldin subunit 5
KAH0803345	charged multivesicular body protein 1
KAH0803347	V-type proton ATPase catalytic subunit A
KAH0803348	ribosomal protein
KAH0803351	small GTP-binding protein
KAH0803359	xanthine dehydrogenase isoform X2
KAH0807195	mannose-1-phosphate guanyltransferase beta
KAH0803369	Ras GTPase
KAH0803377	ribosomal protein L7Ae
KAH0803396	hypothetical protein
KAH0803400	Clan SC, family S33, methylesterase-like serine peptidase
KAH0803401	Dynamin central region family protein
KAH0803407	Eukaryotic initiation factor 4E family protein
KAH0803409	tetratricopeptide repeat protein
KAH0792227	sigma-70 family RNA polymerase sigma factor
KAH0803420	protein phosphatase PP2A regulatory subunit B
KAH0803425	proliferating cell nuclear antigen
KAH0803426	cell division cycle protein 48-like
KAH0803427	14-3-3-like protein
KAH0803429	hypothetical protein
KAH0806735	Formin-like 2 Domain containing protein
KAH0803434	hypothetical protein
KAH0803436	hypothetical protein
KAH0803438	Eukaryotic translation initiation factor 3 subunit H
KAH0803441	AGC family protein kinase
KAH0806736	hydroxymethylglutaryl-CoA synthase, mitochondrial
KAH0803454	Cdc42-like
KAH0803456	nuclear transport factor 2
KAH0806738	vacuolar import and degradation protein
KAH0803463	40S ribosomal protein S17-B
KAH0803478	muscle-specific protein 20-like protein
KAH0803484	60S ribosomal protein L5, putative
KAH0803487	small GTP-binding protein
KAH0806741	ARF/SAR superfamily
KAH0803492	Sec23/Sec24 trunk domain containing protein
KAH0803498	ras-related protein RABA2a
KAH0803501	Mob1/phocein family protein
KAH0803502	arp2/3 complex 16 kDa subunit
KAH0803511	hypothetical protein
KAH0803518	1-4-alpha-glucan-branching enzyme
KAH0803520	ribosomal protein S19e
KAH0806745	enolase family protein
KAH0803533	60S ribosomal protein L30
KAH0803541	ribosomal protein L34e
KAH0806863	charged multivesicular body protein 3
KAH0806747	hypothetical protein
KAH0803163	40S ribosomal protein S21
KAH0803167	FK506-binding protein (FKBP)-type peptidyl-prolyl isomerase, putative
KAH0803168	60S acidic ribosomal protein P1
KAH0806748	Putative Synaptobrevin like YKT6
KAH0803178	40S ribosomal protein S13
KAH0803179	nitroreductase family protein
KAH0806749	DJ-1 family protein
KAH0803183	PP2A-like phosphoprotein phosphatase
KAH0803187	UTP--glucose-1-phosphate uridylyltransferase family protein
KAH0803190	aldo/keto reductase
KAH0803195	hypothetical protein
KAH0803198	ATP-dependent RNA helicase SUB2
KAH0803201	40S ribosomal protein S6
KAH0803205	SERCA-type calcium-translocating P-type ATPase
KAH0803211	GTPase KRas isoform X2
KAH0803212	vacuolar protein sorting-associated protein 4B-like
KAH0803216	dihydropyrimidinase
KAH0803224	Ras family protein
KAH0803227	Calmodulin
KAH0803230	SDR family oxidoreductase
KAH0803231	ADP-ribosylation factor-like protein 3
KAH0803232	regulator of nonsense transcripts 1-like
KAH0803233	60S ribosomal protein L33-A
KAH0803239	rho-related GTP-binding protein RhoA-D-like
KAH0803240	C2 domain containing protein
KAH0803241	Actin-related protein 2/3 complex subunit 4
KAH0803244	60S ribosomal protein L3
KAH0803246	activator of Hsp90 ATPase
KAH0803249	TB2/DP1, HVA22 family protein
KAH0803254	receptor expression-enhancing protein 5-like
KAH0806828	cysteine protease
KAH0806864	beta tubulin
KAH0803279	T-complex protein 1 subunit beta
KAH0803280	leucine-rich repeat protein
KAH0803283	coronin, putative
KAH0803284	hypothetical protein
KAH0803289	hypothetical protein
KAH0803290	hypothetical protein
KAH0806762	OsmC family peroxiredoxin
KAH0803138	Ras-related protein RABD1
KAH0803141	hypothetical protein
KAH0803143	Acyltransferase family protein
KAH0803145	geranylgeranyl transferase type-2 subunit alpha
KAH0803149	hypothetical protein
KAH0803153	galactose mutarotase
KAH0802975	histone H3.2
KAH0802980	F-actin-capping protein subunit alpha
KAH0802981	hypothetical protein
KAH0802994	F420-0--gamma-glutamyl ligase
KAH0802995	transcription elongation factor A protein 1 isoform X3
KAH0803001	hydrogenosomal membrane protein 31 precursor
KAH0803010	ankyrin repeat protein
KAH0803015	actin-related protein 2/3 complex subunit 3-like
KAH0803018	Eukaryotic translation initiation factor 3 subunit I
KAH0803019	ubiquitin-like protein
KAH0806769	oxidoreductase, FAD/FMN-binding family protein
KAH0803029	E3 SUMO-protein ligase RanBP2
KAH0803032	40S ribosomal protein S6
KAH0803037	DJ-1 family protein
KAH0803041	14-3-3 protein
KAH0803042	AP-3 complex subunit mu-2
KAH0803054	ribosomal protein L13e
KAH0803056	Formin-like 2 Domain containing protein
KAH0803057	Adaptor protein complex sigma subunit
KAH0803061	2Fe-2S iron-sulfur cluster binding domain-containing protein
KAH0803062	DEAD-box ATP-dependent RNA helicase 56-like
KAH0803068	60S ribosomal protein L7-2
KAH0806774	Rpl16ap
KAH0803073	60S ribosomal protein L8
KAH0803077	TerD family protein
KAH0803083	Immuno-dominant variable surface antigen-like
KAH0803084	uncharacterized protein
KAH0803085	FKBP-type peptidyl-prolyl cis-trans isomerase
KAH0803087	Appr-1-p processing enzyme family protein
KAH0803097	Flavodoxin-like fold family protein
KAH0803105	hypothetical protein
KAH0803113	Signal recognition particle 14 kDa protein
KAH0803115	hypothetical protein
KAH0803117	hypothetical protein
KAH0803118	hypothetical protein
KAH0803121	serine/arginine-rich SC35-like splicing factor SCL30A
KAH0803123	actin-related protein ARPC5
KAH0803129	hypothetical protein
KAH0802726	nucleoside hydrolase
KAH0802734	ribosomal protein
KAH0802750	hypothetical protein
KAH0802752	ATP-dependent (S)-NAD(P)H-hydrate dehydratase isoform X2
KAH0802761	Actin-related protein 2/3 complex subunit 2
KAH0802768	Translation initiation factor SUI1 family protein
KAH0802769	hypothetical protein
KAH0802777	hypothetical protein
KAH0802780	RuvB-like 1
KAH0802785	UDP-glucose:glycoprotein glucosyltransferase
KAH0802786	Clan CA, family C1, cathepsin L-like cysteine peptidase
KAH0802792	iron-containing alcohol dehydrogenase
KAH0802793	Synaptobrevin family protein
KAH0802798	ras-related protein Rab-5C
KAH0791811	BspA family leucine-rich repeat surface protein
KAH0802805	hypothetical protein
KAH0802826	Clan CD, family C13, asparaginyl endopeptidase-like cysteine peptidase
KAH0802829	NADP-dependent alcohol dehydrogenase
KAH0802830	alcohol dehydrogenase, iron-containing family protein
KAH0802832	ras-related protein Rab7
KAH0802834	Variant SH3 domain containing protein
KAH0802835	nitroreductase family protein
KAH0802843	SnoRNA binding domain containing protein
KAH0802857	E3 ubiquitin-protein ligase NEDD4-like
KAH0802859	Ras family GTPase
KAH0802865	cysteine protease
KAH0806795	calcium/calmodulin-dependent protein kinase type 1
KAH0802871	N-acetylmuramoyl-L-alanine amidase CwlA precursor
KAH0802887	Leucine carboxyl methyltransferase family protein
KAH0806797	40S ribosomal protein S5
KAH0802889	hypothetical protein
KAH0802891	hypothetical protein
KAH0802897	40S ribosomal protein S26
KAH0802898	flavodoxin
KAH0806798	ornithine cyclodeaminase
KAH0802913	hypothetical protein
KAH0806800	cytoplasmic heat shock protein 70
KAH0802925	protein CDC73-like
KAH0802928	endoribonuclease L-PSP
KAH0802943	Putative thiol protease C06G4.2 in chromosome III
KAH0802944	ribosomal protein L1
KAH0806803	inositol 1,3,4-triphosphate 5/6 kinase
KAH0802949	hydrogenosomal membrane protein 31 precursor
KAH0802954	protein phosphatase 2C
KAH0806804	ribosomal protein S19
KAH0802959	flavodoxin family protein
KAH0802962	Xaa-Pro dipeptidase
KAH0802965	ribosomal protein L14
KAH0802967	RNA-binding protein
KAH0802436	ribosomal protein L22
KAH0802439	elongation factor 1 beta, putative
KAH0802441	putative elongator complex protein 2
KAH0806869	ribosomal protein L14
KAH0791572	hypothetical protein
KAH0802453	ribosomal protein RPL10
KAH0802453	ribosomal protein RPL10
KAH0802460	Phosphomannomutase
KAH0802461	aspartyl aminopeptidase
KAH0802463	dihydrolipoyl dehydrogenase
KAH0802472	26S proteasome regulatory subunit 6B-like
KAH0802478	Dynamin central region family protein
KAH0802480	40S ribosomal protein S7
KAH0802485	iron hydrogenase
KAH0802486	ubiquitin-related modifier
KAH0802490	Phosphatidylinositol 3- and 4-kinase family protein
KAH0802501	puromycin-sensitive aminopeptidase isoform X2
KAH0802503	hydroxyacid dehydrogenase
KAH0802511	Glycine--tRNA ligase
KAH0802522	Ras-related protein Rab-21
KAH0802523	AMP-binding enzyme family protein
KAH0802525	cysteine desulfurase, mitochondrial
KAH0806815	Actin-like protein 3
KAH0802528	ribosomal protein L36e
KAH0802530	signal recognition particle subunit SRP72
KAH0802531	Adenylate kinase family protein
KAH0802537	Eukaryotic translation initiation factor 2 subunit gamma
KAH0802538	hypothetical protein
KAH0802546	eukaryotic translation initiation factor 3 subunit D
KAH0802548	40S ribosomal protein S5
KAH0802552	Archaeal ribosomal protein S17P
KAH0802553	ENTH domain containing protein
KAH0802561	ankyrin repeat protein
KAH0802564	hypothetical protein
KAH0802566	60S ribosomal protein L30
KAH0802567	DnaJ domain containing protein
KAH0802571	Ras-related protein Rab-5B
KAH0802572	eukaryotic translation initiation factor 3 subunit M-like
KAH0802579	Proteasome subunit alpha type-6
KAH0802582	60s ribosomal protein l38
KAH0802584	78 kDa glucose-regulated protein
KAH0802585	hypothetical protein
KAH0802588	nicotinate phosphoribosyltransferase family protein
KAH0802590	UV excision repair protein RAD23-like B
KAH0806822	AGC family protein kinase
KAH0806822	AGC family protein kinase
KAH0802599	Clan CA, family C19, ubiquitin hydrolase-like cysteine peptidase
KAH0802600	hypothetical protein
KAH0802601	hypothetical protein
KAH0802603	piwi-like protein 1 isoform X1
KAH0802607	14-3-3 protein
KAH0802617	SUMF1/EgtB/PvdOfamily nonheme iron enzyme
KAH0802619	peptidyl-prolyl cis-trans isomerase
KAH0802620	Charged multivesicular body protein 5
KAH0802621	autophagy-related protein 16-1 isoform X2
KAH0802624	ras-related protein Rab-10
KAH0802627	HAD family hydrolase
KAH0802637	SH3-domain-containing protein [[Clostridium] sordellii]
KAH0802642	adenosine deaminase
KAH0802643	60S ribosomal protein L24
KAH0802645	putative Cys-rich domain containing protein
KAH0802662	calcium-translocating P-type ATPase, PMCA-type family protein
KAH0802673	glutamine synthetase type III
KAH0802683	hypothetical protein
KAH0802684	Clan SB, family S8, subtilisin-like serine peptidase
KAH0802693	ribosome assembly factor SBDS
KAH0802697	coronin
KAH0802698	Septum-promoting GTP-binding protein 1
KAH0802705	PCI domain containing protein
KAH0806625	hypothetical protein
KAH0802709	hypothetical protein
KAH0802715	purine and uridine phosphorylase
KAH0802718	60S ribosomal protein L8
KAH0802397	COPI associated protein
KAH0802411	hypothetical protein
KAH0802416	60S ribosomal protein L6
KAH0802417	hypothetical protein
KAH0802420	succinate-CoA ligase
KAH0806630	fructose-1,6-bisphosphate aldolase
KAH0806630	fructose-1,6-bisphosphate aldolase
KAH0802205	isoleucine--tRNA ligase, cytoplasmic
KAH0802209	ubiquitin-conjugating enzyme E2 5B-like
KAH0802216	40S ribosomal protein S2-4
KAH0802224	Guanine nucleotide-binding protein alpha-1 subunit
KAH0802237	ras-related protein Rap-1b isoform X1
KAH0802238	methylmalonyl-CoA epimerase
KAH0802240	Serine/threonine-protein phosphatase ppe1
KAH0802244	protein FAM49B
KAH0806636	small GTP-binding protein
KAH0802256	protein FAM49B
KAH0802265	YSIRK-type signal peptide-containing protein
KAH0802269	Vacuolar protein sorting-associated protein 26
KAH0802275	DnaJ domain containing protein
KAH0802276	XYPPX repeat family protein
KAH0802280	Synaptobrevin family protein
KAH0802285	essential component of the nuclear pore which mediates nuclear import and export
KAH0802287	Actin-related protein 2/3 complex subunit 4
KAH0806640	inositol hexakisphosphate kinase
KAH0802292	60S ribosomal protein L27a
KAH0802294	mitochondrial coenzyme A transporter SLC25A42-like
KAH0802303	dolichyl-diphosphooligosaccharide--protein glycosyltransferase subunit 2
KAH0802305	rho GDP-dissociation inhibitor 1
KAH0802307	cytidine deaminase
KAH0802309	epsin N-terminal-likey (ENTH) domain containing protein
KAH0802336	alpha amylase domain-containing protein
KAH0802338	DNA-directed RNA polymerase I subunit rpa1
KAH0802342	retinol dehydrogenase
KAH0802346	surfactant B protein
KAH0802357	hypothetical protein
KAH0802364	Clan CA, family C19, ubiquitin hydrolase-like cysteine peptidase
KAH0802368	CRM1 C terminal-domain-containing protein
KAH0802373	ribosomal protein L27e
KAH0802381	Ubiquitin-conjugating enzyme E2 2
KAH0806829	cysteine protease
KAH0802387	ras-related protein RABA1f
KAH0802388	proactivator polypeptide-like
KAH0802152	surface protein
KAH0802158	60S ribosomal protein L12
KAH0802162	signal peptidase I
KAH0802163	cathepsin S-like
KAH0802167	ras-related C3 botulinum toxin substrate 2
KAH0802171	hypothetical protein
KAH0802180	nicotinamide/nicotinic acid mononucleotide adenylyltransferase isoform X1
KAH0802184	hypothetical protein
KAH0802187	trafficking protein particle complex subunit 5-like
KAH0802188	CAMK family protein kinase
KAH0801977	40S ribosomal protein S2-1
KAH0801985	hypothetical protein
KAH0801986	hypothetical protein
KAH0801987	hypothetical protein
KAH0801988	60S ribosomal protein L11
KAH0801990	Phosphoribulokinase / Uridine kinase family protein
KAH0801992	hypothetical protein
KAH0801997	hypothetical protein
KAH0802001	calcyclin-binding protein
KAH0806875	hypothetical protein
KAH0802018	translocon-associated protein subunit beta
KAH0802019	60S acidic ribosomal protein P1
KAH0802030	DnaJ domain containing protein
KAH0802041	40S ribosomal protein S18, putative
KAH0802053	hypothetical protein
KAH0802058	Ras family protein
KAH0802059	Ras-related protein Rab-21
KAH0802062	hypothetical protein
KAH0802065	proteasome subunit alpha type-3
KAH0802066	Clan CD, family C13, asparaginyl endopeptidase-like cysteine peptidase
KAH0802069	glycosyl hydrolase
KAH0806665	translationally controlled tumor-associated
KAH0802077	60S ribosomal protein L23
KAH0802078	AMP-binding enzyme family protein
KAH0802094	tryptophanyl-tRNA synthetase
KAH0802095	60S acidic ribosomal protein P1
KAH0802098	eukaryotic translation initiation factor 1A
KAH0802100	nucleolar GTP-binding protein 1-like
KAH0806671	Thioredoxin family protein
KAH0802139	vacuolar protein sorting-associated protein 4B-like
KAH0802142	GTPase KRas isoform X2
KAH0801958	small GTP-binding protein
KAH0801959	40S ribosomal protein S26
KAH0801963	PX domain containing protein
KAH0801967	ankyrin repeat domain-containing protein
KAH0801968	hypothetical protein
KAH0801972	40S ribosomal protein S2-1
KAH0801973	SRP54-type protein
KAH0801841	C2 domain containing protein
KAH0801845	ornithine transcarbamylase
KAH0806676	T-complex protein 1 subunit zeta 1
KAH0801852	G-protein alpha subunit
KAH0801861	T-complex protein 1 subunit alpha
KAH0801862	peptidyl-prolyl cis-trans isomerase, FKBP-type family protein
KAH0801863	Heat shock 70 kDa protein, mitochondrial
KAH0801868	40S ribosomal protein S1
KAH0806877	AGC family protein kinase
KAH0801884	Ras-related protein RABD1
KAH0801885	actin-interacting protein 1
KAH0801891	knotted carbamoyltransferase YgeW
KAH0801893	Xanthine dehydrogenase
KAH0801910	pyruvate, phosphate dikinase
KAH0801919	Glycerophosphoryl diester phosphodiesterase family protein
KAH0801933	60S ribosomal protein L27a
KAH0801934	Rpl16ap
KAH0801935	40S ribosomal protein S9-1
KAH0801936	hypothetical protein
KAH0801937	RNA-binding protein
KAH0801943	AAA family ATPase
KAH0806686	serpin family protein
KAH0801801	Sec1 family protein
KAH0801802	Coatomer subunit delta
KAH0801805	hypothetical protein
KAH0806687	aminotransferase, classes I and II family protein
KAH0801812	Copine family protein
KAH0801814	V-type proton ATPase subunit B
KAH0801821	26S proteasome non-ATPase regulatory subunit 8
KAH0801829	c-Myc-binding protein
KAH0801724	Nucleoside diphosphate kinase family protein
KAH0801725	14-3-3 protein
KAH0790877	signal recognition particle subunit SRP72
KAH0801728	60S ribosomal protein L27a
KAH0801728	60S ribosomal protein L27a
KAH0801735	actin-related protein 2/3 complex, subunit 1
KAH0801738	ubiquitin fusion degradation protein
KAH0801740	Laminin A family protein
KAH0801743	HBS1-like protein isoform X2
KAH0801744	Clan MG, family M24, aminopeptidase P-like metallopeptidase
KAH0801745	Ras-related protein RIC1
KAH0801748	thioredoxin-disulfide reductase
KAH0806693	methionine adenosyltransferase
KAH0801759	Triosephosphate isomerase, cytosolic
KAH0806694	Actin-related protein 2/3 complex subunit 3
KAH0801768	RuvB-like 2
KAH0806695	S-adenosylmethionine synthetase
KAH0801773	fructose-1,6-bisphosphate aldolase
KAH0801774	60S ribosomal protein L22-1
KAH0801776	ribosomal protein L31e
KAH0801777	40S ribosomal protein S2-4
KAH0801778	Inositol-3-phosphate synthase
KAH0801784	ras-related protein Rab-13
KAH0801786	prefoldin subunit 3
KAH0801791	AP-3 complex subunit sigma-2
KAH0806697	histidine protein methyltransferase 1-like
KAH0801793	translocon-associated protein subunit beta
KAH0801794	chaperonin 60
KAH0801799	D-glycerate dehydrogenase
KAH0801652	hypothetical protein
KAH0801658	hypothetical protein
KAH0801659	RasGEF domain containing protein
KAH0801675	XYPPX repeat family protein
KAH0801687	Archaeal ribosomal protein S17P
KAH0801690	cytidyltransferase-related domain containing protein
KAH0801691	hypothetical protein
KAH0801692	protein KTI12-like
KAH0801695	40S ribosomal protein S5
KAH0801696	STE family protein kinase
KAH0801700	40S ribosomal protein S20
KAH0801703	26S proteasome non-ATPase regulatory subunit 11-like
KAH0801712	40S ribosomal protein S2-4
KAH0801713	Phosphatidylinositol transfer protein
KAH0801562	NSFL1 cofactor p47
KAH0806706	40S ribosomal protein S20
KAH0801569	molecular chaperone DnaK
KAH0801585	ankyrin repeat protein
KAH0806880	Clan CD, family C14, metacaspase-like cysteine peptidase
KAH0801595	oxidoreductase, aldo/keto reductase family protein
KAH0801598	hypothetical protein
KAH0801602	hypothetical protein
KAH0806710	hypothetical protein
KAH0801607	ras-related protein Rap-1b-like isoform X3
KAH0801608	60S ribosomal protein L9
KAH0801611	60S ribosomal protein L12
KAH0806711	Inosine triphosphate pyrophosphatase
KAH0801616	WH2 motif family protein
KAH0801620	Angio-associated migratory cell protein
KAH0801623	nitroreductase
KAH0801630	leucine-rich repeat protein
KAH0801636	HEAT repeat family protein
KAH0801638	60S ribosomal protein L7-2
KAH0801642	40S ribosomal protein S7
KAH0801647	hypothetical protein
KAH0801515	cytoplasmic FMR1-interacting protein 1
KAH0806715	EF hand family protein
KAH0801532	PCI domain containing protein
KAH0801539	S9 family peptidase
KAH0801543	putative alpha-actinin
KAH0801551	ras-related protein RABE1c-like
KAH0806719	adaptin ear-binding coat-associated protein 1 NECAP-1
KAH0801444	hypothetical protein
KAH0806721	ribosomal protein L40-like isoform 1
KAH0801470	hypothetical protein
KAH0801472	large subunit ribosomal protein L31e
KAH0801475	hypothetical protein
KAH0801483	Variant SH3 domain containing protein
KAH0801486	aldo/keto reductase
KAH0801487	TKL family protein kinase
KAH0806724	small GTP-binding protein
KAH0801493	hypothetical protein
KAH0806725	V-type proton ATPase catalytic subunit A
KAH0801172	ankyrin repeat domain-containing protein
KAH0801177	hypothetical protein
KAH0801182	V-type proton ATPase subunit C
KAH0801184	60S ribosomal protein L27a
KAH0801185	putative alpha-actinin
KAH0806728	Clan ME, family M16, insulinase-like metallopeptidase
KAH0801188	T-complex protein 1 subunit theta isoform X2
KAH0801193	polyadenylate-binding protein 4-like
KAH0801195	linker histone H1 and H5 family protein
KAH0801197	small GTP-binding protein
KAH0801198	Ras family protein
KAH0801199	hypothetical protein
KAH0801202	40S ribosomal protein S4, X isoform
KAH0801206	60S ribosomal protein L11
KAH0801214	Succinyl-CoA Synthetase subunit
KAH0801221	hypothetical protein
KAH0801224	small GTP-binding protein
KAH0806596	hypothetical protein
KAH0801238	Collagen alpha-2(IV) chain
KAH0801242	puromycin-sensitive aminopeptidase
KAH0801243	eukaryotic translation initiation factor 4E
KAH0801251	GDP-mannose 4,6-dehydratase
KAH0801255	26S proteasome non-ATPase regulatory subunit 4
KAH0801258	actin
KAH0806599	cysteine protease
KAH0801268	C2 domain containing protein
KAH0801278	dnaK protein
KAH0801297	centrin
KAH0806883	small GTP-binding protein
KAH0801303	cofilin/tropomyosin-type actin-binding protein
KAH0806603	aldehyde dehydrogenase family protein
KAH0801310	nitroreductase family protein
KAH0801311	hypothetical protein
KAH0801312	hypothetical protein
KAH0801314	60S ribosomal protein L6
KAH0801315	charged multivesicular body protein 6-A
KAH0801317	aldo/keto reductase
KAH0801328	Adaptin N terminal region family protein
KAH0801330	actin-binding protein
KAH0806606	heat shock factor-binding protein 1-like
KAH0801344	M18 family aminopeptidase
KAH0801345	ribosomal protein L34e
KAH0801350	60S ribosomal protein L7a
KAH0801355	hypothetical protein
KAH0801357	protein transporter Sec61 subunit alpha isoform 2
KAH0806608	actin-related protein 2
KAH0801359	eukaryotic translation initiation factor 3 subunit M isoform X2
KAH0801367	60S ribosomal protein L30
KAH0806609	RRP12-like protein
KAH0801372	Archaeal ribosomal protein S17P
KAH0801384	protein phosphatase PP2A regulatory subunit B
KAH0801391	COP9 signalosome complex subunit 4
KAH0801392	40S ribosomal protein S13
KAH0806884	hypothetical protein
KAH0801400	Sec23/Sec24 trunk domain containing protein
KAH0801403	Sua5/YciO/YrdC/YwlC family protein
KAH0801409	surfactant B protein
KAH0801414	phosphoglucosamine mutase
KAH0801417	Ras family GTPase
KAH0790465	hypothetical protein
KAH0801434	tyrosyl-tRNA synthetase
KAH0801435	ribosomal protein L22
KAH0801436	Proteasome subunit alpha type-7
KAH0801007	hypothetical protein
KAH0801009	Adaptin N terminal region family protein
KAH0801011	PX domain containing protein
KAH0801019	40S ribosomal protein S26
KAH0801032	low molecular weight phosphotyrosine protein phosphatase
KAH0801037	ADP-ribosylation factor 1
KAH0801040	ARF/SAR superfamily
KAH0801041	14-3-3 protein
KAH0801042	ribosomal protein L29
KAH0801043	Vesicular-fusion protein SEC18
KAH0801048	ribosomal protein L13e
KAH0801049	Phosphofructokinase family protein
KAH0801052	40S ribosomal protein S14
KAH0801056	ras-related protein RABA2a-like
KAH0790420	ribosomal protein
KAH0790421	V-type proton ATPase catalytic subunit A
KAH0801091	Ubiquitin-conjugating enzyme family protein
KAH0801101	RRS1-domain-containing protein
KAH0801105	60S ribosomal protein L19
KAH0801108	adenosine monophosphate-protein transferase
KAH0806453	40S ribosomal protein S16
KAH0801123	CAMK family protein kinase
KAH0801132	XYPPX repeat family protein
KAH0801133	Vesicle transport v-SNARE protein
KAH0806455	20S proteasome subunit alpha type 1
KAH0801142	D-serine ammonia-lyase
KAH0801144	E3 SUMO-protein ligase RanBP2
KAH0801146	40S ribosomal protein S6
KAH0801152	coiled-coil domain-containing protein 22-like
KAH0806886	40S ribosomal protein S5
KAH0801160	von Willebrand factor type A domain containing protein
KAH0801164	ribosomal protein L29
KAH0801165	hypothetical protein
KAH0801166	dTDP-4-dehydrorhamnose reductase
KAH0801167	Phosphoglucomutase/phosphomannomutase, alpha/beta/alpha domain I family protein
KAH0800891	L-fucose isomerase
KAH0800892	AP-4 complex subunit sigma
KAH0800902	T-complex protein 1 subunit alpha
KAH0800909	T-complex protein 1 subunit eta
KAH0800911	Histone H2B
KAH0790267	phosphoenolpyruvate carboxykinase (GTP)
KAH0800922	AGC family protein kinase
KAH0800929	Vacuolar-sorting protein SNF8
KAH0800937	glycerol dehydrogenase
KAH0800938	Ras-related protein Rab7
KAH0800942	60S acidic ribosomal protein P1
KAH0800951	ribosomal protein L13e
KAH0800952	DENN domain-containing protein 1A-like isoform X2
KAH0800954	RasGEF domain containing protein
KAH0800955	AP-3 complex subunit sigma-2
KAH0800962	small GTP-binding protein
KAH0800971	Copine family protein
KAH0806887	60S ribosomal protein L23
KAH0800978	cytoplasmic heat shock protein 70
KAH0800979	nuclear transport factor 2 family protein
KAH0800981	hypothetical protein
KAH0800985	leucine-rich repeat domain-containing protein
KAH0806469	AP-2 complex subunit alpha-1-like
KAH0800998	Plectin/S10 domain containing protein
KAH0800867	ras-like GTP-binding protein RhoL isoform X2
KAH0800868	PCTP-like protein
KAH0800873	ABC transporter family protein
KAH0800874	cAMP-dependent protein kinase regulatory subunit
KAH0800879	cysteine protease
KAH0800883	cell division cycle protein 48-like
KAH0790138	Clathrin and VPS domain-containing protein
KAH0800884	proliferating cell nuclear antigen
KAH0800588	hypothetical protein
KAH0790146	Clathrin heavy chain 1
KAH0800590	small GTP-binding protein
KAH0790147	Clathrin heavy chain 1
KAH0800591	dynein light chain Tctex-type 1
KAH0800593	methionine gamma-lyase
KAH0800596	Glucose-6-phosphate isomerase
KAH0800597	60S ribosomal protein L22-1
KAH0800598	40S ribosomal protein S3a
KAH0800600	dnaK protein
KAH0800604	Thioredoxin family protein
KAH0806474	hypothetical protein
KAH0800613	hypothetical protein
KAH0800616	chaperonin-containing T-complex gamma subunit Cct3
KAH0800620	hypothetical protein
KAH0800626	60S ribosomal protein L6
KAH0806476	hypothetical protein
KAH0800633	putative alpha-actinin
KAH0800636	Clan CD, family C13, asparaginyl endopeptidase-like cysteine peptidase
KAH0806888	glia maturation factor beta
KAH0800641	basic transcription factor 3b, putative
KAH0800642	SNF7 family protein
KAH0800643	hypothetical protein
KAH0800650	40S ribosomal protein S13
KAH0806479	purine and uridine phosphorylase
KAH0800660	26S proteasome regulatory subunit S3
KAH0800662	Muscle-specific protein 20
KAH0800665	40S ribosomal protein S13
KAH0800670	ribosomal protein L7Ae
KAH0800673	aspartate aminotransferase, putative
KAH0800675	Adaptor complexes medium subunit family protein
KAH0800676	26S proteasome regulatory subunit 8-like A
KAH0800679	Thioredoxin
KAH0800690	hypothetical protein
KAH0800691	Rab GTPase
KAH0800698	small GTP-binding protein
KAH0800709	T-complex protein 1 subunit eta
KAH0800713	hypothetical protein
KAH0800715	ATPase GET3
KAH0800722	Thioredoxin family protein
KAH0800728	hypothetical protein
KAH0795436	ankyrin repeat protein
KAH0806486	Valyl tRNA Synthetase
KAH0800734	Rac-binding component of scar regulatory complex
KAH0800738	putative C2 domain containing protein
KAH0806487	40S ribosomal protein S7
KAH0800742	hypothetical protein
KAH0800743	TRNA binding domain containing protein
KAH0800746	DEAD-box ATP-dependent RNA helicase 37-like
KAH0800748	surfactant B protein
KAH0800752	DUF1015 domain-containing protein
KAH0800757	Proteasome subunit alpha type-2
KAH0800760	40S ribosomal protein S14
KAH0800772	protein phosphatase type 2A
KAH0800773	40S ribosomal protein S17
KAH0800782	G-protein alpha subunit
KAH0800786	Replication protein A 70 kDa DNA-binding subunit
KAH0800793	DJ-1 family protein
KAH0800796	glycosyl hydrolase
KAH0800799	enolase family protein
KAH0806493	Kelch motif family protein
KAH0800805	putative phospholipase B-like 2
KAH0800820	C2 domain containing protein
KAH0800823	Succinyl-CoA Synthetase subunit
KAH0806496	peptidase M20
KAH0800835	HMG box family protein
KAH0800837	hypothetical protein
KAH0800838	fimbrin
KAH0795998	Histone H2B
KAH0806497	26S proteasome regulatory subunit 4-like A
KAH0800842	ribosomal protein L35Ae
KAH0800849	hypothetical protein
KAH0800853	50S ribosomal protein L30e-like protein
KAH0800857	NAC domain containing protein
KAH0806500	Carbamate kinase
KAH0800567	NEDD8-conjugating enzyme Ubc12
KAH0800569	60S ribosomal protein L22-1
KAH0800574	Synaptobrevin family protein
KAH0806502	hypothetical protein
KAH0800575	Cysteine synthase
KAH0800576	NAD-dependent malic enzyme
KAH0800579	acetyl-CoA C-acetyltransferase
KAH0800584	ribose 5-phosphate isomerase B
KAH0800452	GyrI-like domain-containing protein
KAH0800455	Lecithin:cholesterol acyltransferase family protein
KAH0800456	eukaryotic peptide chain release factor GTP-binding subunit ERF3A-like isoform X1
KAH0800457	family 20 glycosylhydrolase
KAH0800458	hypothetical protein
KAH0800459	Histone H4
KAH0800461	Ras family protein
KAH0800474	Putative Annexin
KAH0800475	xenotropic and polytropic retrovirus receptor 1-like
KAH0800480	BspA family leucine-rich repeat surface protein
KAH0800486	putative mediator of RNA polymerase II transcription subunit 36b
KAH0800492	potassium channel GORK-like isoform X1
KAH0800498	Phosphoribulokinase / Uridine kinase family protein
KAH0800517	hypothetical protein
KAH0800518	protein phosphatase
KAH0800519	beta tubulin
KAH0800520	hypothetical protein
KAH0806511	iron-sulfur cluster carrier protein ApbC
KAH0800539	Ras family protein
KAH0800543	40S ribosomal protein S6
KAH0800449	Mov34/MPN/PAD-1 family protein
KAH0800346	Ras family protein
KAH0800347	ribosomal protein L29
KAH0800353	Ras-like GTP-binding protein RhoL
KAH0800370	eukaryotic initiation factor 4A-III
KAH0789883	ADP-ribosylation factor
KAH0800377	actin
KAH0796000	actin
KAH0806517	ribosomal protein L21e
KAH0800382	DNA-directed RNA polymerase II subunit RPB1
KAH0800397	RNP-1 like protein RNA-binding protein
KAH0800409	nuclear transcription factor Y subunit beta-like
KAH0800410	TerD family protein
KAH0800414	DNA-binding protein
KAH0800416	cysteine protease
KAH0800417	hypothetical protein
KAH0800422	60S acidic ribosomal protein P2
KAH0800424	F-actin capping protein, beta subunit
KAH0806522	NOL1/NOP2/sun family putative RNA met
KAH0800433	ABC transporter family protein
KAH0800438	WD40 repeat-like protein
KAH0800440	Dynein light chain 1, cytoplasmic
KAH0800284	serpin family protein
KAH0800287	hypothetical protein
KAH0800288	Clan CA, family C19, ubiquitin hydrolase-like cysteine peptidase
KAH0800291	nuclear transport factor 2 family protein
KAH0800297	Sec23/Sec24 trunk domain containing protein
KAH0806527	40S ribosomal protein S2-1
KAH0800311	cytoplasmic FMR1-interacting protein 2 isoform X3
KAH0789537	Laminin A family protein
KAH0800315	ribosomal protein L22
KAH0800321	basic transcription factor 3b, putative
KAH0799832	Phosphoribulokinase / Uridine kinase family protein
KAH0799837	Clathrin light chain
KAH0799842	hypothetical protein
KAH0799845	Septum-promoting GTP-binding protein 1
KAH0799855	protein phosphatase 2C
KAH0799860	iron superoxide dismutase
KAH0799863	ribosomal protein L22
KAH0799864	Proteasome subunit alpha type-7
KAH0799865	Adaptin N terminal region family protein
KAH0806536	ribosomal protein L35Ae
KAH0806538	WD40 repeat-like protein
KAH0799894	60S ribosomal protein L6
KAH0799896	Copine family protein
KAH0799898	RAP1B, member of RAS oncogene family
KAH0799903	4Fe-4S dicluster domain-containing protein
KAH0799905	60S ribosomal protein L9
KAH0799915	profilin
KAH0799919	NSFL1 cofactor p47 isoform X3
KAH0799921	CAAX prenyl protease 1-like isoform X2
KAH0799923	basic transcription factor 3b, putative
KAH0806542	signal recognition particle subunit SRP68-like
KAH0799947	AP-1 complex subunit sigma-1
KAH0799949	EF hand family protein
KAH0799957	hypothetical protein
KAH0806545	hypothetical protein
KAH0799961	Clan CA, family C1, cathepsin L-like cysteine peptidase
KAH0799963	H/ACA ribonucleoprotein complex subunit 4
KAH0799967	60S ribosomal protein L27a
KAH0799967	60S ribosomal protein L27a
KAH0799969	transcription factor 3b, putative
KAH0799974	V-ATPase subunit C family protein
KAH0806895	60S ribosomal protein L15-2
KAH0799980	hypothetical protein
KAH0799982	40S ribosomal protein S3a
KAH0799984	hypothetical protein
KAH0799991	Cytoplasmic FMR1-interacting protein 2
KAH0799992	Plectin/S10 domain containing protein
KAH0799995	essential component of the nuclear pore which mediates nuclear import and export
KAH0800005	40S ribosomal protein S20
KAH0800009	phosphatidylinositol-specific phospholipase C
KAH0800027	hypothetical protein
KAH0800031	putative alpha-actinin
KAH0800032	T-complex protein 1 subunit theta isoform X2
KAH0800033	Pescadillo N-terminus family protein
KAH0800036	polyadenylate-binding protein 2-like
KAH0800042	ARF GAP-like zinc finger-containing protein
KAH0800048	40S ribosomal protein S20
KAH0800051	bifunctional nicotinamidase/pyrazinamidase
KAH0800053	Ubiquitin-conjugating enzyme family protein
KAH0789316	putative ubiquitin-conjugating enzyme E2
KAH0800058	Acyltransferase family protein
KAH0806555	ribosomal protein S24e
KAH0800063	C2 domain containing protein
KAH0800064	Deoxyribose-phosphate aldolase
KAH0800068	ribosomal protein L18ae
KAH0789331	glyceraldehyde-3-phosphate dehydrogenase
KAH0800073	Proteasome subunit alpha type-5
KAH0800076	Clan MA, family M48, Ste24 endopeptidase-like metallopeptidase
KAH0800079	2,3-diphosphoglycerate-dependent phosphoglycerate mutase
KAH0800080	hypothetical protein
KAH0800083	aminotransferase, classes I and II family protein
KAH0800098	40S ribosomal protein S3a
KAH0806559	STE family protein kinase
KAH0800099	ribosomal protein L21e
KAH0800102	60S ribosomal protein L18
KAH0800103	hypothetical protein
KAH0800105	hypothetical protein
KAH0800108	Actin family protein
KAH0800147	ribosomal protein L10
KAH0800163	Calmodulin
KAH0800166	Synaptobrevin family protein
KAH0800167	putative NEDD8 conjugating enzyme
KAH0800172	40S ribosomal protein S7
KAH0800174	UDP-glucose 4-epimerase GalE
KAH0800178	Acetyl-CoA hydrolase
KAH0806567	40S ribosomal protein S12
KAH0800180	60S ribosomal protein L22-1
KAH0800183	ARF GAP-like zinc finger-containing protein
KAH0800198	hypothetical protein
KAH0800209	Serine/threonine protein phosphatase PP1 isozyme 3
KAH0800211	hypothetical protein
KAH0800217	small GTP-binding protein
KAH0806572	ribosomal protein L34e
KAH0800233	hypothetical protein
KAH0800237	acetyltransferase, GNAT family protein
KAH0806573	Rpl16ap
KAH0800239	ribosomal protein L32
KAH0800240	prolyl-tRNA synthetase
KAH0789097	60S ribosomal protein L30
KAH0800245	hypothetical protein
KAH0800249	putative alpha-actinin
KAH0800250	dCTP deaminase
KAH0800257	Serine/threonine-protein phosphatase PP-X isozyme 2
KAH0800259	ribosomal protein L14
KAH0800265	hypothetical protein
KAH0800267	Thioredoxin family protein
KAH0799821	Glycogen debranching enzyme
KAH0799675	TPR-repeat-containing protein
KAH0799676	DUF5057 domain-containing protein
KAH0799679	chaperonin-containing T-complex gamma subunit Cct3
KAH0806578	ras-related protein RABA2a
KAH0799687	putative coronin
KAH0806580	tubulin-specific chaperone A
KAH0799711	P-loop containing nucleoside triphosphate hydrolase protein
KAH0799714	SGS domain containing protein
KAH0799715	cobalamin biosynthesis protein CobT
KAH0799721	Rpl16ap
KAH0799722	VWA domain-containing protein
KAH0799725	hypothetical protein
KAH0806583	actin
KAH0799730	hypothetical protein
KAH0799731	NAD synthetase, putative
KAH0799751	flavodoxin family protein
KAH0799752	co-chaperone protein daf-41-like
KAH0799754	protein HGH1-like
KAH0799755	ras-related protein RHN1-like
KAH0799760	iron-sulfur cluster carrier protein ApbC
KAH0799762	ribosomal protein L18ae
KAH0799764	TIGR02452 family protein
KAH0799771	60S ribosomal protein L30
KAH0799777	XYPPX repeat family protein
KAH0799780	nitroreductase family protein
KAH0799784	Thioredoxin family protein
KAH0799791	la-related protein 7
KAH0799618	Ser/Thr protein phosphatase
KAH0806592	NADH-quinone oxidoreductase subunit NuoE
KAH0799627	gamma-soluble NSF attachment protein
KAH0799628	40S ribosomal protein S17-B
KAH0799631	hypothetical protein
KAH0799638	COMM domain-containing protein 9
KAH0799642	pyridoxamine 5'-phosphate oxidase
KAH0799643	nuclear transport factor 2 family protein
KAH0799644	Oligopeptidase A
KAH0799648	seryl-tRNA synthetase family protein
KAH0799650	Proteasome subunit beta type-6
KAH0799657	threonine ammonia-lyase
KAH0799665	Synaptobrevin family protein
KAH0799668	ubiquitin carboxyl-terminal hydrolase 14
KAH0799521	40S ribosomal protein S21
KAH0806900	dnaJ-like subfamily A member 2
KAH0799525	NADP-specific glutamate dehydrogenase
KAH0799527	UvrB/uvrC motif family protein
KAH0799541	60S acidic ribosomal protein P2
KAH0806385	AGC family protein kinase
KAH0799544	serpin family protein
KAH0799546	Prefoldin subunit 1
KAH0799547	signal recognition particle-docking protein FtsY
KAH0799552	ras-related protein Rab-14-like
KAH0799559	Elongation factor 2
KAH0799567	ARM repeat-containing protein
KAH0799568	Thioredoxin family protein
KAH0799570	Phosphoglycerate kinase
KAH0806388	COP9 signalosome complex subunit 6
KAH0799574	CAMK family protein kinase
KAH0799576	Ribulose-phosphate 3-epimerase
KAH0799582	methionine--tRNA ligase
KAH0788565	60S ribosomal protein L7-2
KAH0799587	ribosomal protein L29
KAH0806391	putative coronin
KAH0799604	actin depolymerizing protein
KAH0799611	hypothetical protein
KAH0799495	Hypoxia up-regulated protein 1
KAH0788622	Dipeptidyl-peptidase III
KAH0799459	Dynamin central region family protein
KAH0799469	small GTP-binding protein
KAH0799472	transformer-2 alpha
KAH0799474	rRNA 2'-O-methyltransferase fibrillarin
KAH0799484	Thioredoxin family protein
KAH0799487	hypothetical protein
KAH0799344	enolase family protein
KAH0806399	calcyclin-binding protein-like
KAH0799349	ribosomal protein L31e
KAH0799351	C2 domain containing protein
KAH0799352	Ras-related C3 botulinum toxin substrate 1
KAH0799357	ABC transporter family protein
KAH0799360	60S acidic ribosomal protein P1
KAH0799366	glycine cleavage system protein GcvH
KAH0799375	inositol monophosphatase
KAH0806403	hypothetical protein
KAH0799391	TPR Domain containing protein
KAH0799392	Adaptin N terminal region family protein
KAH0799395	Clan SB, family S8, subtilisin-like serine peptidase
KAH0799398	succinate-CoA ligase
KAH0799404	MOB kinase activator-like 1A
KAH0799410	small GTP-binding protein
KAH0799415	vacuolar ATP synthase
KAH0799417	family 20 glycosylhydrolase
KAH0806406	small GTP-binding protein
KAH0799419	AGC family protein kinase
KAH0799420	NAD-dependent malic enzyme
KAH0806407	ribosomal protein L36e
KAH0799435	family 20 glycosylhydrolase
KAH0799436	Adaptin N terminal region family protein
KAH0799442	HEAT repeat family protein
KAH0799447	transcription elongation factor SPT6-like
KAH0806409	xanthine dehydrogenase-like
KAH0799455	signal recognition particle-docking protein FtsY
KAH0799457	dnaJ-like subfamily B member 4
KAH0799064	Adaptin N terminal region family protein
KAH0799066	epsin N-terminal-likey (ENTH) domain containing protein
KAH0799068	Thioredoxin family protein
KAH0799073	actin-related protein 2/3 complex subunit 3-like
KAH0799075	Histone H2A
KAH0799079	hypothetical protein
KAH0799084	T-complex protein 1 subunit eta
KAH0799087	26S protease regulatory subunit 7-like A
KAH0799088	ubiquitin-activating emzyme E1
KAH0799096	Hsp20/alpha crystallin family protein
KAH0799108	40S ribosomal protein S12
KAH0799123	40S ribosomal protein S26
KAH0799134	ribosomal protein L36e
KAH0799138	ABC transporter E family member 2
KAH0799143	hypothetical protein
KAH0799147	STE family protein kinase
KAH0799148	putative GTPase Rho1
KAH0799149	Serine/threonine-protein phosphatase ppe1
KAH0799157	F-actin capping protein, beta subunit
KAH0799161	4-alpha-glucanotransferase family protein
KAH0799167	ribosomal protein
KAH0799168	dihydropyrimidine dehydrogenase
KAH0799176	ARF/SAR superfamily
KAH0799178	ribosomal protein L34e
KAH0806832	cysteine protease
KAH0788531	Synapsin, ATP binding domain containing protein
KAH0788532	hypothetical protein
KAH0799196	ribosome biogenesis protein NSA2-like
KAH0799197	26S protease regulatory subunit 6B-like
KAH0806424	alanyl-tRNA synthetase
KAH0799221	differentiation specific element binding protein
KAH0799223	ribosomal protein L24
KAH0799227	cytosol nonspecific dipeptidase
KAH0799229	60S ribosomal protein L24
KAH0799231	Tudor domain containing protein
KAH0799236	golgi to endosome transporter
KAH0788439	signal recognition particle-docking protein FtsY
KAH0799238	Bromodomain containing protein
KAH0799241	serpin family protein
KAH0799242	ADP-ribosylation factor-like protein 3
KAH0799250	60S ribosomal protein L11
KAH0799252	Adenosine kinase
KAH0799253	nuclear transport factor 2 family protein
KAH0799268	CK1 family protein kinase
KAH0799274	NEDD8-activating enzyme E1 catalytic subunit
KAH0799280	V-type ATPase subunit family protein
KAH0799288	hypothetical protein
KAH0796013	RRP12-like protein
KAH0799292	ribosomal protein L35Ae
KAH0799293	RasGEF domain containing protein
KAH0799298	surfactant B protein
KAH0806434	hypothetical protein
KAH0799303	hypothetical protein
KAH0799314	MOB kinase activator-like 1
KAH0799321	Mitotic apparatus protein
KAH0806436	Ubiquitin-like modifier-activating enzyme 1
KAH0799325	polycystic kidney disease protein 1-like 3
KAH0799337	ROK family protein
KAH0799339	LIM domain containing protein
KAH0799340	EF hand family protein
KAH0798992	hypothetical protein
KAH0798996	60S acidic ribosomal protein P2
KAH0806440	Phosphoribulokinase / Uridine kinase family protein
KAH0799009	Ras-related protein RABD1
KAH0799014	AGC family protein kinase
KAH0799016	ribosomal protein L13e
KAH0799026	DNA replication licensing factor MCM3
KAH0799036	Clan CA, family C1, cathepsin L-like cysteine peptidase
KAH0799039	leucine-rich repeat protein
KAH0799043	Ubiquitin thioesterase OTU1
KAH0799047	flavocytochrome c
KAH0798979	proteasome subunit beta type-2
KAH0798984	Thioredoxin family protein
KAH0798939	hypothetical protein
KAH0798940	hypothetical protein
KAH0798941	60S ribosomal protein L5, putative
KAH0798945	Multiprotein-bridging factor 1
KAH0798968	Histone H2A
KAH0798969	Histone H2B
KAH0798971	hypothetical protein
KAH0798977	40S ribosomal protein S17-B
KAH0798881	Actin-related protein 2/3 complex subunit 4
KAH0798885	60S ribosomal protein L27a
KAH0798888	40S ribosomal protein S12
KAH0806907	GDP dissociation inhibitor family protein
KAH0798900	Phosphatidylinositol transfer protein
KAH0798910	protein transport protein SEC13-like B-like
KAH0798919	F-actin-capping protein subunit beta
KAH0798920	Malate dehydrogenase
KAH0798924	ARF/SAR superfamily
KAH0798926	thioredoxin peroxidase
KAH0806384	Serine/threonine-protein phosphatase ppe1
KAH0798928	ribosomal protein L29
KAH0798933	apoptosis inhibitor 5-like protein API5
KAH0798844	hypothetical protein
KAH0798849	cysteinyl-tRNA synthetase
KAH0798870	Ras family GTPase
KAH0798871	hypothetical protein
KAH0806147	protein penguin
KAH0798496	hypothetical protein
KAH0798498	hypothetical protein
KAH0798503	Xanthine dehydrogenase
KAH0806148	ribosomal protein S19e
KAH0798506	tyrosyl-tRNA synthetase
KAH0798507	ribosomal protein L7Ae
KAH0798516	EF hand family protein
KAH0798518	nucleotide-sugar epimerase
KAH0798525	putative aminohydrolase SsnA
KAH0798529	WD repeat protein
KAH0806151	DNA replication licensing factor MCM4
KAH0798545	hypothetical protein
KAH0788179	hypothetical protein
KAH0798554	V-type proton ATPase subunit E
KAH0798567	Ubiquitin-conjugating enzyme family protein
KAH0798568	small GTP-binding protein
KAH0798573	putative NEDD8 conjugating enzyme
KAH0806155	pyruvate:ferredoxin (flavodoxin) oxidoreductase
KAH0806156	adhesin AP65-1 precursor
KAH0798595	DegT/DnrJ/EryC1/StrS aminotransferase family protein
KAH0798596	ribosomal protein L6
KAH0798601	Glucokinase 1
KAH0806158	Immunoglobulin-binding protein 1
KAH0798608	Dynein light chain 1, cytoplasmic
KAH0788034	DNA-directed RNA polymerase I subunit rpa1
KAH0798610	Ras-related C3 botulinum toxin substrate 1
KAH0798613	glycosyl hydrolase
KAH0798616	60S acidic ribosomal protein P1
KAH0798617	14-3-3 protein
KAH0798619	T-complex protein 1 subunit beta
KAH0798624	phosphoenolpyruvate carboxykinase
KAH0798626	hypothetical protein
KAH0798642	hypothetical protein
KAH0798643	Dynamin central region family protein
KAH0798645	60S ribosomal protein L7-2
KAH0798646	CCR4-NOT transcription complex subunit 10
KAH0798650	Guanylate kinase family protein
KAH0798651	peptidyl-prolyl cis-trans isomerase
KAH0798654	ribose 5-phosphate isomerase B
KAH0798670	B-box zinc finger family protein
KAH0798671	small GTP-binding protein
KAH0798675	CAMK family protein kinase
KAH0798677	NADP-dependent alcohol dehydrogenase
KAH0806166	26S protease regulatory subunit 10B
KAH0787934	hypothetical protein
KAH0787935	hypothetical protein
KAH0798693	ribosomal protein L14
KAH0806167	hypothetical protein
KAH0798694	hypothetical protein
KAH0798696	60S ribosomal protein L9
KAH0798699	protein phosphatase 2C
KAH0798709	26S protease regulatory subunit 10B
KAH0806169	AP-4 complex accessory subunit tepsin-like
KAH0798722	60S ribosomal protein L17
KAH0798723	Proteasome subunit alpha type-7
KAH0798726	Muscle-specific protein 20
KAH0798729	small GTP-binding protein
KAH0798733	ribosomal protein S19e
KAH0806171	TPR-like protein
KAH0798735	1-4-alpha-glucan-branching enzyme
KAH0798736	hypothetical protein
KAH0798748	STE family protein kinase
KAH0798754	arginine--tRNA ligase
KAH0798767	ribosomal protein L10a
KAH0798770	hypothetical protein
KAH0798774	40S ribosomal protein S26
KAH0798775	ribosomal protein L18ae
KAH0798777	hypothetical protein
KAH0798787	ribosomal protein L36e
KAH0798792	ribosomal protein L13e
KAH0798802	telomere maintenance protein
KAH0798810	ATP-dependent RNA helicase eIF4A
KAH0798814	protein BOBBER 1
KAH0798820	V-type proton ATPase subunit B
KAH0806180	60S ribosomal protein L24
KAH0798825	calcium-dependent protein kinase 12
KAH0798827	calmodulin-like protein 11 isoform X2
KAH0806181	surfactant B protein
KAH0798443	EF hand family protein
KAH0798444	actin-related protein ARPC5
KAH0806184	40S ribosomal protein S9-1
KAH0798466	AAA family ATPase
KAH0798473	RhoGEF domain containing protein
KAH0798479	Vacuolar protein sorting-associated protein 26
KAH0798491	Clathrin heavy chain 1
KAH0798492	clathrin heavy chain
KAH0798374	hypothetical protein
KAH0798378	NEDD8
KAH0798381	TRNA binding domain containing protein
KAH0798382	AGC family protein kinase
KAH0806189	DNA replication licensing factor Mcm2
KAH0798386	hypothetical protein
KAH0806912	Copine family protein
KAH0798396	hypothetical protein
KAH0787731	ADP-ribosylation factor 1
KAH0798407	Dynein light chain Tctex-type 1
KAH0798409	centrin
KAH0798419	Proteasome subunit beta type-6
KAH0798424	NAD-dependent epimerase/dehydratase family protein
KAH0798427	hypothetical protein
KAH0787623	hypothetical protein
KAH0798369	linker histone H1 and H5 family protein
KAH0806195	60S ribosomal protein L44
KAH0798296	class II fumarate hydratase
KAH0798300	Proteasome/cyclosome repeat family protein
KAH0798305	26S proteasome regulatory subunit, S6a family AAA ATpase
KAH0798310	small GTP-binding protein
KAH0798311	GDP-L-fucose synthase
KAH0798313	von Willebrand factor type A domain containing protein
KAH0798319	NifU family protein
KAH0798336	protein transporter SEC13
KAH0806913	dnaJ-like subfamily A member 2
KAH0798347	eukaryotic translation initiation factor 6-2
KAH0806201	EF hand family protein
KAH0798356	methionine aminopeptidase 2B
KAH0787619	gpF
KAH0798361	hypothetical protein
KAH0798362	SMI1/KNR4 family protein
KAH0806203	60S ribosomal protein l10, putative
KAH0806204	protein FAM91A1
KAH0798249	C2 domain containing protein
KAH0798264	40S ribosomal protein S20
KAH0798270	TBCC domain-containing protein 1 isoform X1
KAH0798275	ubiquitin domain containing protein family
KAH0798277	Clan IH, family I25, phytocystatin-like peptidase inhibitor
KAH0798130	EF hand family protein
KAH0798135	40S ribosomal protein S2-1
KAH0798139	Kelch motif family protein
KAH0798145	hypothetical protein
KAH0798149	Histone H2B
KAH0798151	hypothetical protein
KAH0798162	heat shock protein 70
KAH0798171	glyceraldehyde-3-phosphate dehydrogenase
KAH0798172	Clan CA, family C1, cathepsin L-like cysteine peptidase
KAH0798176	TIR domain-containing protein
KAH0798180	carbohydrate kinase
KAH0798187	60S acidic ribosomal protein P1
KAH0798194	hypothetical protein
KAH0798196	Ras-related C3 botulinum toxin substrate 1
KAH0798207	enolase family protein
KAH0798210	zinc finger protein ZPR1
KAH0798211	ribosomal protein L38e
KAH0798213	dihydropyrimidine dehydrogenase, putative
KAH0798227	hypothetical protein
KAH0798230	FYVE zinc finger family protein
KAH0798072	aminotransferase class I/II-fold pyridoxal phosphate-dependent enzyme
KAH0798076	Ubiquitin-like modifier-activating enzyme 1
KAH0806915	Ras family protein
KAH0798080	deoxyhypusine synthase
KAH0798081	phenylalanine--tRNA ligase alpha subunit
KAH0798086	4-alpha-glucanotransferase DPE2
KAH0798095	von Willebrand factor type A domain containing protein
KAH0806222	glycogen phosphorylase
KAH0798102	40S ribosomal protein S6
KAH0798104	mRNA turnover protein 4
[truncated: 190 more rows]

## Sheet: Proteome Quantification
Accession	Name	log2 Fold change	Adjusted p-value	p-value
KAH0806825	cysteine protease	-3.59	9.75e-11	0.000105212
KAH0797305	coronin, putative	0.501	0.566	0.0242864
KAH0797307	Ras family protein	0.137	0.902	0.615498
KAH0797313	Kelch motif family protein	-0.261	0.903	0.644246
KAH0797324	TPR-repeat-containing protein	-1.59	5.06e-10	0.000120225
KAH0797325	Adaptin N terminal region family protein	-0.115	0.89	0.446364
KAH0797158	Phosphatidylinositide phosphatase SAC1	-0.427	0.395	0.0133692
KAH0797160	hypothetical protein	-0.172	0.879	0.348849
KAH0797167	60S acidic ribosomal protein P1	-0.886	0.814	0.121955
KAH0797171	putative manganese-dependent inorganic diphosphatase	0.17	0.849	0.196163
KAH0797179	DSBA-like thioredoxin domain containing protein	-0.0501	0.907	0.70608
KAH0797186	DUF4980 domain-containing protein	1.22	0.0124	0.00174207
KAH0806316	triosephosphate isomerase	-0.147	0.896	0.524263
KAH0796155	basic transcription factor 3b, putative	-0.0238	0.915	0.907388
KAH0796159	Prefoldin subunit 6	-0.109	0.88	0.359592
KAH0796174	eukaryotic translation initiation factor 3 subunit A	0.173	0.839	0.168873
KAH0796178	flagellar associated protein	0.235	0.783	0.0876784
KAH0796180	thioredoxin peroxidase	-0.681	0.0752	0.00391496
KAH0806319	Adenylate kinase	-0.138	0.87	0.286756
KAH0796185	Proteasome subunit beta type-6	0.912	0.877	0.337366
KAH0796188	ThiF family protein	0.0542	0.904	0.644679
KAH0806320	Vps54-domain-containing protein	0.0077	0.918	0.967818
KAH0806321	hypothetical protein	-0.587	0.806	0.110136
KAH0796202	Huwe1 protein	0.198	0.863	0.252277
KAH0796222	GTPase-activator protein	-0.454	0.297	0.00984992
KAH0796226	40S ribosomal protein S17-B	0.0363	0.91	0.76455
KAH0796231	T-complex protein 1 subunit epsilon	0.0554	0.901	0.604914
KAH0796232	MIF4G domain containing protein	0.0494	0.911	0.795553
KAH0796233	hypothetical protein	-0.209	0.881	0.361494
KAH0796238	NlpC/P60 family protein	-1.87	8.86e-05	0.000520716
KAH0796248	hypothetical protein	-0.108	0.884	0.386732
KAH0796251	actin-related protein 2/3 complex, subunit 1	0.115	0.875	0.31829
KAH0796256	Malate dehydrogenase	-0.258	0.738	0.06002
KAH0796259	Clan SC, family S28, unassigned serine peptidase	0.159	0.868	0.274939
KAH0806328	hypothetical protein	-0.0729	0.899	0.574246
KAH0796282	60S ribosomal protein L7-2	-0.259	0.791	0.0944314
KAH0796283	serine/threonine-protein phosphatase 2A 65 kDa regulatory subunit A alpha isoform	0.0145	0.916	0.923163
KAH0796286	viral A-type inclusion protein	-0.0641	0.9	0.587736
KAH0806331	threonyl-tRNA synthetase	-0.282	0.703	0.0475233
KAH0796307	hypothetical protein	-0.172	0.878	0.343781
KAH0806333	actophorin, putative	1.01	0.000137	0.000566652
KAH0796324	UDP-glucose 6-dehydrogenase	0.0322	0.91	0.768464
KAH0796325	proline-rich extensin-like protein EPR1	0.787	0.0139	0.00182718
KAH0796327	Profilin A	-0.461	0.322	0.010644
KAH0806334	ubiquitin-conjugating enzyme E2 2	0.778	0.098	0.0045557
KAH0796343	ribosomal protein S19e	-0.217	0.789	0.0925974
KAH0796353	Adaptor complexes medium subunit family protein	-0.701	0.513	0.0199096
KAH0796356	hypothetical protein	-0.0835	0.892	0.470995
KAH0796371	transforming protein RhoA-like	-0.392	0.612	0.0295743
KAH0796375	ThiF family protein	-0.403	0.837	0.163145
KAH0796376	Serine/threonine-protein phosphatase ppe1	0.402	0.565	0.0241713
KAH0806339	AGC family protein kinase	0.567	0.797	0.100343
KAH0796386	EF hand family protein	-1.25	0.144	0.00573936
KAH0806340	calcium-translocating P-type ATPase, PMCA-type family protein	0.422	0.675	0.040291
KAH0796392	eukaryotic peptide chain release factor subunit 1-2	0.423	0.658	0.0367436
KAH0796399	hypothetical protein	0.703	0.141	0.00568689
KAH0806341	small GTP-binding protein	-0.0147	0.916	0.914552
KAH0796408	NGG1p interacting factor NIF3	0.0901	0.887	0.420191
KAH0796412	Deoxyribonuclease II family protein	-0.698	0.287	0.00953674
KAH0796425	serine/threonine-protein phosphatase 2A regulatory subunit B'' subunit beta isoform X1	-0.0774	0.895	0.506732
KAH0796429	RAP1B, member of RAS oncogene family	-0.594	0.0743	0.00388976
KAH0796437	HMG box family protein	0.438	0.406	0.013859
KAH0806345	COP9 signalosome complex subunit 6	0.166	0.842	0.177504
KAH0796442	mannitol dehydrogenase family protein	0.074	0.9	0.588875
KAH0796447	40S ribosomal protein S17-B	-0.0555	0.901	0.605637
KAH0796450	DUF882 domain-containing protein	-3	4.83e-12	8.46325e-05
KAH0796454	DNA-directed RNA polymerase II subunit RPB2	0.753	0.215	0.00750557
KAH0806347	glutamyl-tRNA synthetase	-0.0676	0.897	0.542163
KAH0796462	60S ribosomal protein L6	0.146	0.858	0.229116
KAH0796469	rho GDP-dissociation inhibitor 1	-0.497	0.43	0.014957
KAH0796470	serine/threonine protein kinase	0.138	0.86	0.236509
KAH0796491	2-dehydropantoate 2-reductase	0.723	0.272	0.00908264
KAH0806350	C-Myc-binding protein, putative	-0.198	0.893	0.486415
KAH0796496	AChain A, Putative pre-mRNA splicing factor	1.01	0.858	0.229486
KAH0796503	Phosphatidylinositol transfer protein	0.322	0.808	0.113382
KAH0796517	FK506-binding protein (FKBP)-type peptidyl-prolyl isomerase, putative	0.0354	0.912	0.813724
KAH0796529	leucine-zipper-like transcriptional regulator 1 isoform X1	-0.0257	0.917	0.953238
KAH0796530	Copine family protein	0.00312	0.918	0.977713
KAH0796546	Ras-related C3 botulinum toxin substrate 1	-0.208	0.842	0.176477
KAH0796564	CAMK family protein kinase	-0.237	0.794	0.0971616
KAH0796567	Dynamin central region family protein	0.35	0.798	0.101962
KAH0796569	ribosomal protein L21e	-0.0725	0.911	0.800323
KAH0796573	dnaK protein	1.32	0.721	0.053442
KAH0796579	enolase family protein	0.123	0.867	0.274466
KAH0796581	Splicing factor U2AF 50 kDa subunit	0.395	0.658	0.0368789
KAH0796584	hypothetical protein	-2.88	4.5e-12	8.39748e-05
KAH0796597	hypothetical protein	0.154	0.847	0.189792
KAH0796603	hypothetical protein	-0.332	0.85	0.199872
KAH0796606	dynein light chain Tctex-type 1	0.00666	0.917	0.948377
KAH0796610	hypothetical protein	0.354	0.776	0.0817143
KAH0796612	EF hand family protein	-0.128	0.894	0.503746
KAH0796617	60S acidic ribosomal protein P2	-0.289	0.802	0.105669
KAH0796620	YbaK/aminoacyl-tRNA synthetase-associated domain-containing protein	0.783	0.826	0.140833
KAH0796622	vacuolar H+-ATPase subunit E isoform 3	-0.176	0.886	0.413844
KAH0796634	2Fe-2S iron-sulfur cluster binding domain-containing protein	1.23	1.99e-05	0.000406535
KAH0796642	WD40 repeat-like protein	-0.0588	0.905	0.67943
KAH0796644	hypothetical protein	-1.5	0.00104	0.00086099
KAH0796645	hypothetical protein	-0.737	0.0542	0.00326494
KAH0796649	cofilin/tropomyosin-type actin-binding protein	-0.201	0.863	0.250688
KAH0796655	Serine/threonine-protein kinase 4	0.00218	0.918	0.983183
KAH0796662	Leucine Rich Repeat family protein	-0.07	0.899	0.572991
KAH0796663	HEAT repeat family protein	-0.0672	0.902	0.615513
KAH0796664	beta-adaptin-like protein a	0.15	0.868	0.279753
KAH0796670	eukaryotic translation initiation factor 3 subunit C isoform X1	0.268	0.767	0.0755304
KAH0796674	Clan SC, family S33, methylesterase-like serine peptidase	-0.999	0.0024	0.00105553
KAH0796694	40S ribosomal protein S17-B	-0.179	0.827	0.142589
KAH0796712	V-type proton ATPase subunit d 2	0.0944	0.894	0.5056
KAH0786240	RuvB-like 1	-0.00546	0.918	0.97339
KAH0796722	Translation initiation factor SUI1 family protein	0.138	0.894	0.498196
KAH0796723	Glycine-rich RNA-binding protein RZ1A	0.114	0.874	0.31283
KAH0796726	hypothetical protein	-0.155	0.878	0.343584
KAH0796741	4Fe-4S dicluster domain-containing protein	1.17	0.036	0.00268332
KAH0806050	co-chaperone GroES	0.907	0.141	0.00568593
KAH0806051	adenosine deaminase	0.354	0.805	0.109044
KAH0796756	F5/8 type C domain containing protein	0.354	0.709	0.0494159
KAH0796761	ubiquitin-protein ligase (Cullin)	0.604	0.64	0.0335926
KAH0806052	protein disulfide isomerase	-0.757	0.0133	0.00179233
KAH0796765	proline--tRNA ligase	-0.0397	0.911	0.792522
KAH0796766	ribosomal protein L38e	-0.128	0.865	0.261914
KAH0796769	CAP domain-containing protein	-1.77	0.43	0.0149696
KAH0806053	60S ribosomal protein L24	-0.699	0.753	0.0673757
KAH0796772	spermidine synthase	-0.344	0.779	0.0843477
KAH0796773	S-adenosylmethionine decarboxylase proenzyme	-0.288	0.695	0.045139
KAH0796780	Sec1 family protein	0.153	0.876	0.328425
KAH0796782	serine/threonine protein kinase	1.32	5.42e-06	0.000334995
KAH0796783	Sm protein	0.249	0.792	0.0955581
KAH0796799	ADP-ribosylation factor	0.635	0.287	0.00951527
KAH0796806	ribosomal protein	-0.176	0.856	0.220814
KAH0796812	replication factor C subunit 2 isoform X1	0.0161	0.918	0.966616
KAH0796818	actophorin, putative	0.458	0.744	0.0627246
KAH0796820	hypothetical protein	0.14	0.869	0.284347
KAH0796821	GRIP and coiled-coil domain-containing protein 2	-0.721	0.031	0.00251168
KAH0796823	purine-nucleoside phosphorylase	0.146	0.855	0.219991
KAH0796825	Ras family protein	-0.474	0.526	0.0208632
KAH0796836	hypothetical protein	-0.398	0.899	0.575096
KAH0796846	Clan MH, family M20, peptidase T-like metallopeptidase	-0.0635	0.907	0.706334
KAH0796847	Tudor domain containing protein	0.0764	0.895	0.511291
KAH0796854	C2 domain containing protein	-0.29	0.845	0.184956
KAH0796862	Mov34/MPN/PAD-1 family protein	0.213	0.799	0.102007
KAH0806063	60S acidic ribosomal protein P2	-0.263	0.761	0.0720528
KAH0796873	Malate dehydrogenase	-0.161	0.841	0.174187
KAH0796882	Mitotic apparatus protein	0.685	0.576	0.0253152
KAH0796885	co-chaperone GroES	1.21	0.000207	0.000614528
KAH0796891	myristoyl-CoA:protein N-myristoyltransferase	-0.526	0.61	0.0292736
KAH0796893	ras-related C3 botulinum toxin substrate 2	0.677	0.701	0.0468028
KAH0796899	Proteasome subunit alpha type-4	0.192	0.814	0.121566
KAH0796903	threonine ammonia-lyase	1.37	3.42e-05	0.00044333
KAH0796904	NADH-quinone oxidoreductase subunit NuoF	1.29	0.0118	0.00170683
KAH0796908	Coatomer subunit gamma-1	0.0918	0.89	0.456594
KAH0806067	hypothetical protein	0.866	0.865	0.26038
KAH0796920	14-3-3 protein	0.596	0.712	0.0502129
KAH0796922	nuclear pore protein, putative	0.238	0.858	0.228978
KAH0796926	FACT complex subunit SPT16	0.477	0.474	0.0173507
KAH0796927	ubiquitin-conjugating enzyme E2 2	0.142	0.861	0.24219
KAH0796928	ubiquitin-conjugating enzyme E2 5B-like	-0.111	0.88	0.356694
KAH0796933	ankyrin repeat protein	0.469	0.792	0.0957269
KAH0796935	proteasome subunit alpha type-6-like	0.581	0.437	0.0153056
KAH0796938	COPI associated protein	-0.897	0.0103	0.00162268
KAH0796941	cytidyltransferase-related domain containing protein	-0.092	0.908	0.739943
KAH0796944	Archaeal ribosomal protein S17P	-0.258	0.812	0.117913
KAH0796947	regulator of nonsense transcripts 2	-0.59	0.805	0.10899
KAH0796958	fructose-1,6-bisphosphate aldolase	0.219	0.846	0.186857
KAH0796961	60S ribosomal protein L22-1	-0.725	0.705	0.0481228
KAH0796962	ribosomal protein L31e	-0.194	0.812	0.118932
KAH0796969	ras-related protein Rab-8B	-0.188	0.85	0.200081
KAH0796970	Clan SB, family S8, subtilisin-like serine peptidase	0.716	0.465	0.0167986
KAH0796971	prefoldin subunit 3	0.0381	0.912	0.823622
KAH0796976	hypothetical protein	-0.206	0.879	0.346545
KAH0796979	Proteasome subunit beta type-3	0.143	0.872	0.298221
KAH0796990	EF hand family protein	-0.647	0.0699	0.003766
KAH0797002	translation initiation factor 2 subunit 1	-0.0382	0.907	0.714316
KAH0797009	NlpC/P60 family protein	-0.662	0.15	0.00589524
KAH0797013	hypothetical protein	-0.312	0.852	0.208371
KAH0797023	erythrocyte binding protein	-0.501	0.678	0.0409858
KAH0797032	Guanine deaminase	0.18	0.859	0.235658
KAH0797033	AMP-binding enzyme family protein	-0.206	0.802	0.105757
KAH0797035	EF hand family protein	-0.452	0.72	0.053027
KAH0797037	dnaK protein	0.366	0.836	0.160756
KAH0806080	small GTP-binding protein	-0.374	0.894	0.502707
KAH0797045	small GTP-binding protein	0.168	0.85	0.201933
KAH0797046	V-type proton ATPase catalytic subunit A	-0.0451	0.905	0.667218
KAH0797056	Charged multivesicular body protein 4a	-0.302	0.705	0.0480266
KAH0797061	MIF4G domain containing protein	0.236	0.904	0.651907
KAH0797072	FprA family A-type flavoprotein	0.837	0.0136	0.00180896
KAH0797074	ribosomal protein L35Ae	0.039	0.915	0.899774
KAH0797076	pyridoxal-5-phosphate-dependent protein subunit beta	0.606	0.138	0.00559802
KAH0797091	Dynamin central region family protein	0.17	0.853	0.211533
KAH0797093	Protein asteroid 1	0.0706	0.898	0.559473
KAH0797098	Insulin-like growth factor binding protein,N-terminal	0.113	0.885	0.395642
KAH0797109	XYPPX repeat family protein	-0.321	0.814	0.121217
KAH0797110	UDP-glucose/GDP-mannose dehydrogenase	0.316	0.892	0.476312
KAH0797111	cupin domain-containing protein	-0.688	0.134	0.00551528
KAH0797115	V-type proton ATPase subunit E	-0.23	0.774	0.0803623
KAH0797131	Ubiquitin carboxyl-terminal hydrolase isozyme L3	0.0151	0.915	0.889565
KAH0796084	Adaptor complexes medium subunit family protein	-0.236	0.825	0.14003
KAH0806092	60S ribosomal protein L12	-0.183	0.848	0.19434
KAH0806093	cupin domain-containing protein	-1.15	0.0569	0.0033524
KAH0796109	actin-binding protein	-1.82	0.628	0.0317449
KAH0796120	small GTP-binding protein	-0.152	0.873	0.308347
KAH0796122	GTPase-activator protein	-0.208	0.863	0.251575
KAH0796136	DEAD/DEAH box helicase family protein	0.69	0.0356	0.00267137
KAH0796144	Clan CA, family C1, cathepsin L-like cysteine peptidase	-3.41	5.48e-09	0.000149275
KAH0806098	protein transport protein SEC31-like B	0.301	0.711	0.0499678
KAH0796149	Laminin A family protein	0.765	0.111	0.00491435
KAH0806099	Rps27bp	-0.526	0.86	0.237414
KAH0806100	small GTP-binding protein	-0.765	0.749	0.0650117
KAH0806111	vacuolar protein sorting-associated protein 4B	0.174	0.842	0.177359
KAH0795003	small GTP-binding protein	0.122	0.889	0.444929
KAH0806937	40S ribosomal protein S8-B	-0.125	0.869	0.284486
KAH0806117	hsp72-like protein	-0.0445	0.911	0.794229
KAH0806939	eukaryotic translation initiation factor 5B	0.435	0.392	0.0132671
KAH0784994	Thioredoxin family protein	0.0744	0.899	0.575222
KAH0785001	hypothetical protein	-0.532	0.32	0.0105596
KAH0785005	hypothetical protein	-0.52	0.365	0.0121866
KAH0806008	prefoldin subunit 2	-0.385	0.903	0.644034
KAH0806015	actin-related protein 2	0.691	0.0611	0.00348886
KAH0806016	transketolase	0.716	0.0387	0.00277149
KAH0785159	calcium-dependent protein kinase 29-like	-2.14	1.45e-12	7.6458e-05
KAH0806026	ribosomal protein L10	-0.338	0.722	0.0535845
KAH0806028	hypothetical protein	0.229	0.816	0.124672
KAH0806033	molybdenum cofactor sulfurase	0.535	0.182	0.00666687
KAH0806036	vacuolar protein-sorting-associated protein 36	0.489	0.878	0.344664
KAH0806944	Arf GTPase activating protein	-0.307	0.702	0.0471735
KAH0806038	AmmeMemoRadiSam system radical SAM enzyme	-0.381	0.856	0.222296
KAH0806039	non-ribosomal peptide synthetase	0.916	0.68	0.0414476
KAH0805969	Rap/ran-GAP family protein	0.28	0.798	0.101
KAH0805973	NHP2-like protein 1	0.622	0.207	0.00729807
KAH0805979	Mitotic apparatus protein	0.436	0.526	0.0208306
KAH0805983	FACT complex subunit SSRP1	0.28	0.698	0.046031
KAH0805990	polyadenylate-binding protein 2	0.265	0.768	0.0759083
KAH0805994	hypothetical protein	-0.109	0.891	0.464572
KAH0805914	Protein TSSC1	0.129	0.892	0.480305
KAH0805927	26S proteasome non-ATPase regulatory subunit 12	0.327	0.728	0.0559198
KAH0805929	hypothetical protein	0.0248	0.915	0.903268
KAH0805938	pre-mRNA-processing factor 39-like isoform X1	-0.0548	0.917	0.947836
KAH0805940	ribosomal protein S3	-0.201	0.816	0.124288
KAH0805949	Clan SB, family S8, subtilisin-like serine peptidase	2.92	2.55e-09	0.000139026
KAH0806953	hypothetical protein	-1.37	0.00492	0.00128221
KAH0805867	histone H3.2	-0.0882	0.901	0.604122
KAH0805871	40S ribosomal protein S4, X isoform	-0.189	0.852	0.205927
KAH0805878	Arp2p	0.361	0.867	0.273137
KAH0805881	small GTP-binding protein	0.399	0.445	0.0157511
KAH0805883	geranylgeranyl transferase type-1 subunit beta-like protein	0.336	0.86	0.239525
KAH0806956	DTDP-glucose 4,6-dehydratase, putative	-0.269	0.763	0.0733212
KAH0806957	14-3-3 protein	-0.212	0.799	0.102506
KAH0805898	phenylalanine--tRNA ligase beta subunit, cytoplasmic-like	0.125	0.886	0.4085
KAH0805859	hypothetical protein	0.59	0.0924	0.00439924
KAH0805863	aldo/keto reductase	0.591	0.257	0.00864686
KAH0806960	hypothetical protein	1.37	0.105	0.00475018
KAH0805719	60S acidic ribosomal protein P2	-0.149	0.87	0.289896
KAH0805720	histone H4-3	0.117	0.871	0.294213
KAH0806961	dolichyl-diphosphooligosaccharide--protein glycosyltransferase 48 kDa subunit	-0.381	0.483	0.0179026
KAH0805730	succinate--CoA ligase subunit alpha	0.442	0.367	0.0122435
KAH0805733	autotransporter outer membrane beta-barrel domain-containing protein	0.733	0.694	0.0449021
KAH0805746	ribosomal protein L18ae	-0.216	0.786	0.0896681
KAH0806965	enolase family protein	0.146	0.858	0.230558
KAH0805769	adenylyl cyclase-associated protein, putative	0.201	0.832	0.152681
KAH0805771	charged multivesicular body protein 1a	0.794	0.0562	0.00332987
KAH0805779	ubiquitin-conjugating enzyme E2-16 kDa	0.26	0.832	0.153683
KAH0806967	NADP-specific glutamate dehydrogenase	-1.17	0.000116	0.000548208
KAH0805790	serine/threonine phosphatase Pph21p	-0.108	0.913	0.838094
KAH0805791	Sec1 family protein	1.35	0.000521	0.000740518
KAH0805792	ribosomal protein L24	-0.258	0.747	0.0642471
KAH0805796	hypothetical protein	-0.7	0.224	0.00773709
KAH0805803	26S protease subunit regulatory subunit 6a	0.0979	0.887	0.418239
KAH0805811	40S ribosomal protein S21	-0.387	0.66	0.0371415
KAH0805815	hypothetical protein	0.417	0.818	0.1275
KAH0805817	actin-related protein 2/3 complex subunit 3-like	-0.19	0.9	0.583061
KAH0805822	alpha-soluble NSF attachment protein 2	-0.0138	0.916	0.912619
KAH0805832	Aspartate--ammonia ligase	0.0967	0.892	0.46878
KAH0805837	actophorin, putative	0.346	0.88	0.35401
KAH0805845	Heparinase II/III-like protein	-0.0688	0.903	0.634098
KAH0806973	GTP-binding nuclear protein Ran	0.465	0.279	0.00928127
KAH0805651	eukaryotic translation initiation factor 3 subunit 8 N-terminus-domain-containing protein	0.132	0.887	0.417791
KAH0805653	replication factor A protein 3	-0.238	0.895	0.517365
KAH0805654	cofilin/tropomyosin-type actin-binding protein	-1.5	1.85e-07	0.000216478
KAH0805655	40S ribosomal protein S25	-0.38	0.815	0.122716
KAH0805657	14-3-3 protein	0.223	0.783	0.0876345
KAH0805662	hypothetical protein	0.498	0.278	0.00926332
KAH0805666	iron hydrogenase	1.01	0.00241	0.00105605
KAH0805668	hypothetical protein	-1.33	1.65e-07	0.000213429
KAH0805683	trafficking protein particle complex subunit 3	-0.0776	0.893	0.488982
KAH0805693	ARM repeat-containing protein	0.257	0.834	0.158196
KAH0805698	serine/threonine-protein phosphatase alpha-2 isoform	-0.415	0.769	0.077093
KAH0805708	Guanine nucleotide-binding protein subunit alpha	-0.515	0.334	0.0110427
KAH0805500	hypothetical protein	-0.916	0.679	0.0412407
KAH0805505	MCM2/3/5 family-domain-containing protein	0.341	0.772	0.079059
KAH0806981	TKL family protein kinase	-0.611	0.791	0.0939606
KAH0805520	hypothetical protein	0.155	0.864	0.258765
KAH0805526	Ser/Thr protein phosphatase	-0.0726	0.898	0.551949
KAH0805527	26S protease regulatory subunit S10B-like B	0.269	0.718	0.0522774
KAH0805528	TKL family protein kinase	-0.311	0.853	0.211416
KAH0805537	adhesin AP65-1 precursor	0.615	0.226	0.00780123
KAH0805541	Clan CA, family C19, ubiquitin hydrolase-like cysteine peptidase	0.0922	0.892	0.478176
KAH0805545	Inositol polyphosphate kinase family protein	0.0776	0.901	0.603383
KAH0806987	glycogen phosphorylase	-0.0882	0.909	0.746945
KAH0805573	protein phosphatase pp2a regulatory subunit a	0.343	0.789	0.0924591
KAH0806988	Phosphatidylinositol transfer protein	-0.151	0.878	0.338306
KAH0805587	Bcl2-associated athanogene 1	-0.723	0.102	0.00466616
KAH0805592	DUF5057 domain-containing protein	-0.901	0.0346	0.00263606
KAH0805601	40S ribosomal protein S17-B	-0.259	0.869	0.285305
KAH0805605	hypothetical protein	-0.29	0.813	0.119415
KAH0805630	rRNA biogenesis protein RRP5	-1.99	0.067	0.00368267
KAH0805637	pyruvate:ferredoxin (flavodoxin) oxidoreductase	0.296	0.763	0.0730667
KAH0805639	hypothetical protein	-0.0299	0.91	0.780131
KAH0806841	C2 domain containing protein	-0.48	0.319	0.0105419
KAH0806994	small GTP-binding protein	-0.0341	0.916	0.924031
KAH0805645	hypothetical protein	0.0115	0.916	0.920593
KAH0805647	DNA polymerase delta catalytic subunit	0.231	0.898	0.554887
KAH0805649	Proteasome subunit beta type-5	0.371	0.687	0.0430596
KAH0805480	DNA replication licensing factor mcm7	0.348	0.649	0.0351611
KAH0805483	Eukaryotic translation initiation factor 3 subunit B	0.238	0.81	0.116137
KAH0794429	GCC2 and GCC3 domain containing protein	2.51	0.475	0.0174158
KAH0806997	nucleolar protein 5A	0.422	0.597	0.0276411
KAH0805359	Clan CA, family C1, cathepsin L-like cysteine peptidase	-0.139	0.868	0.277688
KAH0805361	Clan CA, family C1, cathepsin L-like cysteine peptidase	0.189	0.884	0.394543
KAH0805366	2,3-diphosphoglycerate-dependent phosphoglycerate mutase	0.177	0.9	0.589153
KAH0805381	hypothetical protein	0.677	0.761	0.0715795
KAH0805400	exosome complex component RRP41-like	0.339	0.892	0.479209
KAH0805406	Lipase family protein	0.114	0.873	0.309292
KAH0805416	60S ribosomal protein L6	-0.477	0.816	0.1236
KAH0805422	TPR Domain containing protein	-0.542	0.332	0.0109919
KAH0805430	hypothetical protein	-0.0422	0.907	0.702972
KAH0805431	prefoldin subunit 5	-0.393	0.797	0.100714
KAH0805433	charged multivesicular body protein 1	0.77	0.0366	0.00270385
KAH0805434	Rho/RAC guanine nucleotide exchange factor, putative	-0.683	0.324	0.0106945
KAH0805441	SRP19 protein	0.0924	0.885	0.398638
KAH0805443	ras-related protein Ral-A	-0.0465	0.904	0.659089
KAH0805446	Adaptin N terminal region family protein	0.162	0.887	0.417416
KAH0805449	protein pelota	0.161	0.881	0.361837
KAH0805450	CAMK family protein kinase	1.14	0.0195	0.00208684
KAH0805455	Rubrerythrin family protein	0.382	0.551	0.0229074
KAH0807008	hypothetical protein	0.204	0.807	0.112532
KAH0805459	peptidase M20	0.694	0.672	0.0397588
KAH0805461	hypothetical protein	-0.712	0.602	0.028203
KAH0805465	26S proteasome non-ATPase regulatory subunit 14	0.196	0.868	0.275834
KAH0807009	histidinol-phosphate aminotransferase	-0.75	0.106	0.00477609
KAH0804920	40S ribosomal protein S5	-0.449	0.801	0.104382
KAH0804921	nuclear pore complex subunit	-0.0106	0.916	0.926733
KAH0807011	Histone H2B	-0.359	0.89	0.450885
KAH0804922	hypothetical protein	-0.0639	0.899	0.562823
KAH0804926	obg-like ATPase 1	-0.04	0.907	0.716905
KAH0804927	Polyadenylate-binding protein 2	-0.0651	0.901	0.596775
KAH0804930	V-type proton ATPase subunit H-like	-0.111	0.891	0.466702
KAH0807012	BTB/POZ domain containing protein	0.131	0.862	0.246334
KAH0804949	ribosomal protein L27e	0.00689	0.918	0.964265
KAH0804950	Rab family GTPase	1.08	0.00957	0.00158047
KAH0804951	60S ribosomal protein L37a	-0.207	0.833	0.155081
KAH0804957	oxidoreductase, aldo/keto reductase family protein	0.167	0.843	0.180821
KAH0804974	aminotransferase, classes I and II family protein	0.392	0.637	0.0330877
KAH0804985	ras-related C3 botulinum toxin substrate 3	-0.000643	0.919	0.995372
KAH0804990	long chain base biosynthesis protein 1-like	-0.416	0.425	0.0147294
KAH0804995	hypothetical protein	0.365	0.803	0.107199
KAH0805001	TPR Domain containing protein	0.092	0.889	0.439993
KAH0807019	serine/threonine-protein phosphatase 6 regulatory ankyrin repeat subunit B-like	-0.145	0.897	0.546614
KAH0805003	Adenylate kinase family protein	0.449	0.653	0.0358493
KAH0805009	Serine/threonine-protein phosphatase 4 catalytic subunit	0.358	0.689	0.0435955
KAH0805030	hypothetical protein	1.07	0.115	0.00504075
KAH0805035	hypothetical protein	-0.984	0.218	0.00758083
KAH0805037	hypothetical protein	0.18	0.902	0.62656
KAH0805038	clathrin light chain A-like isoform X3	-0.0313	0.911	0.795097
KAH0805040	Peptidase T	0.133	0.868	0.275111
KAH0807023	ribosomal protein RPL10A	-0.242	0.784	0.0879513
KAH0805045	DUF1963 domain-containing protein	-0.493	0.229	0.0078854
KAH0805053	Cdc42-like	0.00847	0.917	0.946239
KAH0805060	ribosomal protein L27e	-0.162	0.901	0.595458
KAH0805068	replication protein A, subunit RPA32	0.216	0.786	0.0898666
KAH0805082	hypothetical protein	-0.271	0.825	0.139203
KAH0805088	sel1 repeat family protein	0.341	0.739	0.0603557
KAH0805090	Plectin/S10 domain containing protein	-0.56	0.678	0.040967
KAH0805098	COP9 signalosome complex subunit 2	0.0147	0.915	0.895289
KAH0805099	RNA-binding protein	-0.376	0.575	0.0251789
KAH0807030	dnaK protein	0.498	0.217	0.00756622
KAH0805114	40S ribosomal protein SA	-0.205	0.842	0.177721
KAH0805123	FYVE-type zinc finger-containing protein	-0.276	0.754	0.0677525
KAH0805142	ubiquitin-conjugating enzyme E2-16 kDa	0.365	0.519	0.0202918
KAH0793882	hypothetical protein	-0.0857	0.888	0.429828
KAH0807034	hypothetical protein	0.266	0.826	0.141579
KAH0805153	hypothetical protein	0.124	0.889	0.443144
KAH0805159	nucleotide exchange factor GrpE	0.77	0.726	0.0552318
KAH0805160	serine/threonine-protein kinase 3	0.224	0.807	0.11209
KAH0805163	hypothetical protein	0.0393	0.91	0.783803
KAH0805171	PUA domain containing protein	0.0786	0.895	0.506512
KAH0793915	methionine adenosyltransferase	-0.0457	0.907	0.715035
KAH0805194	GDP dissociation inhibitor family protein	-0.00303	0.918	0.983022
KAH0805212	glia maturation factor beta	0.206	0.817	0.125201
KAH0805218	hypothetical protein	1.22	0.00334	0.00115243
KAH0805219	small GTP-binding protein	0.425	0.64	0.0336352
KAH0807041	MBL fold metallo-hydrolase	0.201	0.814	0.120967
KAH0805223	AGC family protein kinase	-0.0507	0.902	0.623079
KAH0805224	AMP-binding enzyme family protein	-0.259	0.793	0.0962309
KAH0805228	Iron only hydrogenase large subunit, C-terminal domain containing protein	0.0154	0.915	0.894347
KAH0805234	leucine-rich repeat domain-containing protein	-1.28	0.0148	0.00187394
KAH0805238	RNA-binding protein	-0.538	0.195	0.00700624
KAH0805242	hypothetical protein	0.143	0.889	0.435367
KAH0805247	Vacuolar protein sorting-associated protein 35	0.165	0.861	0.244479
KAH0805258	ribosomal protein L10	-0.354	0.654	0.0361703
KAH0805263	STE family protein kinase	0.106	0.879	0.347889
KAH0805266	40S ribosomal protein S20	-0.208	0.815	0.12296
KAH0805269	26S proteasome non-ATPase regulatory subunit 11-like	0.0933	0.907	0.719778
KAH0807046	Clan MG, family M24, aminopeptidase P-like metallopeptidase	-1.49	0.32	0.010581
KAH0805272	histidinol-phosphate aminotransferase	-0.388	0.555	0.0232892
KAH0805273	autophagy-related protein 8B	-0.00248	0.919	0.991549
KAH0805279	ubiquitin-conjugating enzyme variant MMS2	-0.117	0.877	0.33438
KAH0805283	Eukaryotic translation initiation factor 6	0.164	0.865	0.259899
KAH0805286	hypothetical protein	0.155	0.889	0.439253
KAH0805287	Sec23/Sec24 trunk domain containing protein	-0.641	0.892	0.476326
KAH0805298	Tryptophan--tRNA ligase, cytoplasmic	0.0342	0.909	0.749344
KAH0807049	COMM domain-containing protein 3	0.122	0.894	0.50147
KAH0805308	Dipeptidyl-peptidase III	-0.22	0.847	0.190744
KAH0807050	Metalloenzyme superfamily protein	0.0312	0.912	0.824067
KAH0805312	tyrosine phenol-lyase	-0.0853	0.901	0.609377
KAH0805323	NAD-dependent glycerol-3-phosphate dehydrogenase family protein	-0.384	0.871	0.293371
KAH0805328	dnaK protein	-0.156	0.847	0.192631
KAH0805331	eukaryotic translation initiation factor 5-like	-0.0686	0.897	0.542568
KAH0805335	histidinol-phosphate aminotransferase	-0.603	0.607	0.028835
KAH0805336	hypothetical protein	0.292	0.719	0.0527309
KAH0804892	proteasome subunit beta type-1-like	0.219	0.8	0.103958
KAH0807053	Metalloenzyme superfamily protein	-0.264	0.891	0.458432
KAH0804894	hypothetical protein	-0.636	0.0747	0.00390088
KAH0804914	GDP-mannose 3,5-epimerase 2	0.411	0.436	0.0152695
KAH0804866	elongation factor-1 alpha	0.18	0.832	0.152066
KAH0804871	hypothetical protein	0.348	0.628	0.0317383
KAH0804877	leucine-rich repeat domain-containing protein	-0.612	0.196	0.00701551
KAH0804879	putative c2 domain protein	-0.0548	0.911	0.792532
KAH0804881	NEDD8-activating enzyme E1 catalytic subunit	0.176	0.836	0.161103
KAH0804885	40S ribosomal protein S7	-0.0939	0.892	0.475741
KAH0807058	Vacuolar protein sorting-associated protein 29	0.51	0.608	0.0290533
KAH0804831	TRNA binding domain containing protein	0.373	0.861	0.241394
KAH0804846	Secretory carrier-associated membrane protein 1	0.0672	0.906	0.689826
KAH0804848	Replication factor C subunit 5	-0.295	0.863	0.251296
KAH0804849	nucleolar transcription factor 1 isoform X1	-0.319	0.694	0.0448667
KAH0804850	ribosomal protein S19e	-0.0607	0.9	0.59117
KAH0804859	n-acetylmuramoyl-L-alanine amidase	-3	0.000822	0.000816542
KAH0804688	2-hydroxyacyl-CoA dehydratase	1.32	0.00183	0.000982789
KAH0804697	putative protein BRICK1-B	0.325	0.606	0.0287673
KAH0793674	elongation factor 1 alpha	0.184	0.829	0.146724
KAH0804704	Ankyrin repeat domain protein	0.286	0.875	0.3185
KAH0804705	hypothetical protein	0.0706	0.897	0.543359
KAH0804706	ribosomal protein L31e	-0.159	0.867	0.272921
KAH0804708	Inositol-3-phosphate synthase	0.252	0.758	0.0700719
KAH0804725	serine/threonine-protein phosphatase 6 regulatory ankyrin repeat subunit B-like	-0.218	0.813	0.119792
KAH0804727	guanine nucleotide-binding protein subunit alpha	-0.263	0.872	0.301447
KAH0804737	thioesterase	1.11	0.521	0.0204356
KAH0804738	ribosomal protein L22	-1.02	0.623	0.0310848
KAH0804739	Proteasome subunit alpha type-7	0.302	0.666	0.038508
KAH0804743	leucine-rich repeat domain-containing protein	-0.437	0.844	0.181507
KAH0804749	26S protease regulatory subunit 6B-like	0.481	0.53	0.0211723
KAH0804758	hypothetical protein	0.29	0.735	0.0585864
KAH0804760	UV excision repair protein RAD23-like A isoform X2	0.2	0.821	0.133111
KAH0804771	hypothetical protein	-0.281	0.825	0.138876
KAH0804783	acetolactate decarboxylase	0.019	0.913	0.852728
KAH0804785	putative acetylcholine regulator unc-18	-0.777	0.725	0.0547937
KAH0804799	BTB/POZ domain containing protein	-0.0571	0.903	0.644078
KAH0807074	hypothetical protein	0.104	0.883	0.382064
KAH0804802	Oxysterol binding protein	0.811	0.811	0.117844
KAH0804812	LysM peptidoglycan-binding domain-containing protein	-2.43	3.64e-12	8.21061e-05
KAH0804813	LysM peptidoglycan-binding domain-containing protein	-1.77	0.00276	0.00109702
KAH0804814	NAD-dependent malic enzyme	0.16	0.852	0.206066
KAH0804819	lysine--tRNA ligase isoform X1	0.162	0.845	0.183823
KAH0804658	small GTP-binding protein	-1.03	0.671	0.0394664
KAH0804660	hypothetical protein	-0.293	0.877	0.333329
KAH0804675	AMP-binding enzyme family protein	0.717	0.523	0.0205833
KAH0807079	hypothetical protein	-0.184	0.881	0.367269
KAH0804682	5'-methylthioadenosine nucleosidase	-0.116	0.902	0.611524
KAH0804616	hypothetical protein	0.275	0.763	0.0731203
KAH0804619	FYVE-type zinc finger-containing protein	-0.371	0.682	0.0419929
KAH0804620	hypothetical protein	-0.702	0.214	0.00749103
KAH0804621	F-actin-capping protein subunit beta	-0.354	0.786	0.0898351
KAH0804638	hypothetical protein	-0.314	0.8	0.103932
KAH0804648	thioredoxin	0.0541	0.901	0.606287
KAH0804653	RhoGAP domain containing protein	0.3	0.715	0.0513974
KAH0803760	AP-4 complex accessory subunit tepsin-like	0.653	0.205	0.00726245
KAH0803763	translationally-controlled tumor-like protein	-0.378	0.885	0.397669
KAH0803764	Succinyl-CoA Synthetase subunit	1.09	0.000604	0.000764005
KAH0807084	hypothetical protein	-0.0299	0.911	0.799965
KAH0803771	CAMK family protein kinase	0.816	0.0329	0.00257745
KAH0803772	hypothetical protein	0.101	0.902	0.626307
KAH0803779	ARM repeat-containing protein	-0.227	0.906	0.695125
KAH0803781	Phosphoglycerate kinase	0.469	0.487	0.0181028
KAH0807086	Rubrerythrin family protein	0.706	0.153	0.00596633
KAH0803788	ribosomal protein S24e	-0.0925	0.888	0.433373
KAH0803806	Legume-like lectin family protein	-0.143	0.864	0.259111
KAH0803809	hypothetical protein	-0.497	0.89	0.453404
KAH0803818	Eukaryotic translation initiation factor 5A	-0.0877	0.887	0.415069
KAH0807090	AP-1 complex subunit mu-1	0.0192	0.914	0.876527
KAH0803838	hypothetical protein	-0.00772	0.917	0.96069
KAH0803839	HEAT repeat family protein	0.0226	0.914	0.882283
KAH0803840	ABC transporter family protein	-0.587	0.347	0.0115135
KAH0803841	ABC transporter family protein	-1.91	0.781	0.0854589
KAH0803843	proteasome subunit beta type 5	0.41	0.484	0.0179656
KAH0803847	actin depolymerizing protein	0.056	0.909	0.7435
KAH0803857	hypothetical protein	0.102	0.902	0.620429
KAH0803866	Adaptin N terminal region family protein	0.0394	0.908	0.732491
KAH0807095	hydrolase, NUDIX family protein	-0.462	0.809	0.114645
KAH0803880	ferredoxin	1.02	0.0553	0.00330037
KAH0803881	Protein farnesyltransferase/geranylgeranyltransferase type-1 subunit alpha	0.0393	0.913	0.834506
KAH0803885	ribosomal protein L27e	0.433	0.856	0.222133
KAH0803886	WD-40 repeat-containing protein	0.371	0.506	0.0194105
KAH0803893	hypothetical protein	-0.258	0.733	0.0579883
KAH0807099	putative cytosolic iron-sulfur protein assembly protein Ciao1 isoform X1	0.601	0.121	0.00519141
KAH0803918	Aspartate--tRNA ligase, cytoplasmic	-0.195	0.835	0.158931
KAH0803925	high mobility group protein B3	-0.0229	0.913	0.837584
KAH0803931	ribosomal protein L14	-0.121	0.873	0.304742
KAH0803936	protein disulfide-isomerase precursor	-0.287	0.681	0.0417134
KAH0803951	small GTP-binding protein	-0.309	0.729	0.056418
KAH0803953	hypothetical protein	-0.781	0.0492	0.00310537
KAH0803954	hypothetical protein	-0.591	0.377	0.0126453
KAH0803977	threonine ammonia-lyase	0.275	0.73	0.0568435
KAH0803979	proteasome subunit beta type-4-like	-0.0309	0.913	0.846366
KAH0803989	alpha-tubulin 1	0.174	0.853	0.20949
KAH0803994	hypothetical protein	-1	0.861	0.241543
KAH0803995	40S ribosomal protein S7	-0.178	0.848	0.192759
KAH0807107	hypothetical protein	0.455	0.398	0.0135218
KAH0803997	Dynamin central region family protein	-0.151	0.864	0.258567
KAH0804000	hypothetical protein	-0.122	0.877	0.334467
KAH0804009	40S ribosomal protein S23	-0.215	0.837	0.165035
KAH0804020	aspartate aminotransferase, putative	0.535	0.587	0.0264586
KAH0804023	Adaptor complexes medium subunit family protein	0.323	0.737	0.059559
KAH0807110	BTB/POZ domain containing protein	-0.053	0.907	0.716824
KAH0804037	hypothetical protein	0.175	0.851	0.204574
KAH0804042	DAK2 domain-containing protein	0.318	0.794	0.0970811
KAH0807112	hypothetical protein	0.0413	0.906	0.698261
KAH0804060	STE family protein kinase	1.03	0.863	0.251194
KAH0804063	calcium-translocating P-type ATPase, PMCA-type family protein	1.66	2.36e-07	0.00022349
KAH0804064	S-layer protein	1.16	0.0263	0.00234433
KAH0804086	40S ribosomal protein S12	-0.146	0.856	0.221532
KAH0804089	luminal-binding protein	-0.0428	0.91	0.765349
KAH0793077	Ras family protein	-0.19	0.823	0.135363
KAH0804141	putative Arp2/3	0.134	0.87	0.290613
KAH0804143	serine/threonine-protein phosphatase 6 regulatory ankyrin repeat subunit A-like isoform X1	-0.535	0.695	0.0453028
KAH0804145	ubiquitin carboxyl-terminal hydrolase 14	-0.079	0.897	0.533252
KAH0804154	pyruvate kinase	-0.481	0.646	0.034729
KAH0806854	asparagine--tRNA ligase, cytoplasmic	0.121	0.879	0.348126
KAH0804167	hypothetical protein	-0.86	0.00951	0.00157691
KAH0804173	Saposin-like type B, region 1 family protein	-1.73	0.0541	0.00326073
KAH0807125	Clan CA, family C19, ubiquitin hydrolase-like cysteine peptidase	0.115	0.876	0.324714
KAH0804182	T-complex protein 1 subunit delta	0.085	0.893	0.485243
KAH0804187	ankyrin repeat protein	0.28	0.868	0.277145
KAH0804192	C2 domain containing protein	0.364	0.741	0.0614523
KAH0804200	hypothetical protein	0.219	0.797	0.100301
KAH0807128	eukaryotic translation initiation factor 2 subunit beta-like	-0.0129	0.917	0.936788
KAH0804207	AGC family protein kinase	-0.0456	0.905	0.678754
KAH0804209	hypothetical protein	0.0505	0.909	0.762793
KAH0804215	hypothetical protein	0.289	0.854	0.213497
KAH0807129	hypothetical protein	0.103	0.887	0.419487
KAH0804234	SH3 domain containing protein	0.297	0.835	0.158586
KAH0804240	Ras family protein	-0.79	0.0508	0.0031573
KAH0807132	hypothetical protein	0.255	0.832	0.152013
KAH0804259	Profilin A	-0.172	0.842	0.176839
KAH0804286	60S ribosomal protein L7-2	-0.27	0.844	0.182458
KAH0792871	hypothetical protein	-0.763	0.0782	0.00400096
KAH0804305	small GTP-binding protein	0.0409	0.91	0.771362
KAH0804319	glyceraldehyde-3-phosphate dehydrogenase	0.156	0.862	0.246043
KAH0804321	hypothetical protein	0.287	0.803	0.107448
KAH0804324	Clan CA, family C19, ubiquitin hydrolase-like cysteine peptidase	0.271	0.825	0.139779
KAH0804327	iron-containing alcohol dehydrogenase	-0.165	0.904	0.644918
KAH0804330	hypothetical protein	-0.0459	0.91	0.78437
KAH0804340	hypothetical protein	0.363	0.879	0.350124
KAH0804342	Eukaryotic translation initiation factor 3 subunit B	-0.0913	0.908	0.7306
KAH0804346	hypothetical protein	-0.0086	0.917	0.939281
KAH0804360	cysteine protease 8	-1.96	0.000259	0.00064477
KAH0804362	hypothetical protein	0.146	0.886	0.41026
KAH0804366	F-actin capping protein alpha subunit	-0.0758	0.898	0.556795
KAH0804374	AMME syndrome candidate 1 protein-like	-0.269	0.763	0.0733105
KAH0804379	Serine palmitoyltransferase 1	-0.339	0.837	0.164791
KAH0807146	14-3-3 protein	0.203	0.819	0.129565
KAH0804388	N-acetylmuramoyl-L-alanine amidase	-2.06	1.82e-07	0.000216029
KAH0804392	vacuolar protein-sorting-associated protein 11-like	0.0445	0.911	0.800999
KAH0804396	hypothetical protein	-2.96	0.0041	0.00121947
KAH0804413	papain family cysteine protease domain containing protein	-0.949	0.0168	0.00196518
KAH0804414	XYPPX repeat family protein	-0.43	0.481	0.0177729
KAH0804419	small glutamine-rich tetratricopeptide repeat-containing protein beta	-0.884	0.0658	0.00364168
KAH0804423	hypothetical protein	0.0412	0.91	0.767772
KAH0807150	Ras-related protein SEC4	-0.614	0.192	0.00693371
KAH0804427	DUF51 family protein	0.0184	0.914	0.868825
KAH0804467	26S proteasome non-ATPase regulatory subunit 7-like A	0.101	0.896	0.526666
KAH0804471	14-3-3 protein	0.387	0.861	0.241228
KAH0807157	putative alpha-actinin	-0.0592	0.902	0.621827
KAH0804497	V-type proton ATPase subunit D	-0.0684	0.902	0.613331
KAH0804499	hypothetical protein	0.343	0.872	0.302495
KAH0804500	Clan MH, family M20, peptidase T-like metallopeptidase	-0.212	0.809	0.114974
KAH0804524	dnaK protein	-0.852	0.327	0.0108056
KAH0804539	RtcB family protein	0.35	0.638	0.0334048
KAH0804541	putative vacuolar ATP synthase subunit E	0.157	0.848	0.192801
KAH0804546	Kelch motif family protein	0.000684	0.919	0.996769
KAH0804552	hypothetical protein	-0.44	0.729	0.0563924
KAH0804558	Ras family protein	-1.01	0.117	0.00509657
KAH0804560	hypothetical protein	-0.0261	0.915	0.88548
KAH0804578	hypothetical protein	0.929	0.618	0.0303124
KAH0792785	IBR domain containing protein	-0.00614	0.918	0.975865
KAH0804581	60S ribosomal protein L37-B	-0.497	0.857	0.22588
KAH0804587	hypothetical protein	-0.823	0.0182	0.00202698
KAH0804588	GTP-binding protein SAR1A	0.024	0.915	0.908435
KAH0792585	serine/threonine-protein phosphatase 2A activator-like	-0.127	0.896	0.529614
KAH0804594	nuclear protein localization 4	0.454	0.871	0.293602
KAH0804599	viral A-type inclusion protein	0.398	0.589	0.0267141
KAH0804604	RNA-binding protein	0.0407	0.907	0.701041
KAH0804610	60s ribosomal protein L15/L27	-0.391	0.701	0.0469235
KAH0803677	Vacuolar protein sorting-associated protein 29	0.73	0.745	0.063372
KAH0803696	Actin-like protein 3	0.262	0.869	0.280253
KAH0803702	dolichyl-diphosphooligosaccharide--protein glycosyltransferase subunit 1A	-0.328	0.749	0.0654857
KAH0803708	nodal modulator 1-like	-1.28	2.28e-06	0.000297877
KAH0803709	rho GTPase-activating protein 24 isoform X1	0.229	0.802	0.106101
KAH0803715	knotted carbamoyltransferase YgeW	0.45	0.701	0.0469577
KAH0803728	Dedicator of cytokinesis family protein	0.123	0.872	0.299116
KAH0807175	Guanine nucleotide-binding protein subunit alpha	-1.53	0.372	0.012466
KAH0803735	hypothetical protein	-0.194	0.851	0.203941
KAH0803736	ribosomal protein L6	-0.311	0.82	0.130278
KAH0803746	Clan SC, family S28, unassigned serine peptidase	-0.051	0.904	0.645768
KAH0803750	AGC family protein kinase	-0.334	0.84	0.170852
KAH0807177	Actin-like protein 3	-0.0432	0.907	0.702316
KAH0803648	DUF1349 domain-containing protein	0.172	0.849	0.197304
KAH0795776	hypothetical protein	-0.352	0.709	0.0492539
KAH0803654	40S ribosomal protein S7	-0.479	0.469	0.0170468
KAH0803595	hypothetical protein	-0.453	0.526	0.0208825
KAH0803596	GTPase	2.36	0.803	0.106985
KAH0803597	leucine-rich repeat domain-containing protein	-0.229	0.845	0.186232
KAH0803600	Ras family protein	-0.0353	0.909	0.74262
KAH0807181	hypothetical protein	0.166	0.879	0.346432
KAH0803607	Ser/Thr protein phosphatase	0.237	0.827	0.142399
KAH0803608	Peptidyl-prolyl cis-trans isomerase CYP19-4	0.194	0.845	0.18431
KAH0803610	hypothetical protein	-0.105	0.892	0.469105
KAH0803618	Thioredoxin family protein	0.629	0.878	0.34175
KAH0807183	40S ribosomal protein S15a	-0.128	0.882	0.375549
KAH0803622	nitroreductase family protein	0.316	0.784	0.0878122
KAH0803627	leucine-rich repeat domain-containing protein	0.328	0.619	0.0304882
KAH0803632	molecular chaperone DnaK	0.453	0.6	0.0280023
KAH0807185	replication factor C subunit 3	0.163	0.897	0.535308
KAH0803641	class I SAM-dependent methyltransferase	0.149	0.855	0.219221
KAH0803573	serine/threonine-protein phosphatase 6 regulatory ankyrin repeat subunit B-like	1.36	6.19e-07	0.000253127
KAH0803581	macrophage migration inhibitory factor family protein	0.0665	0.899	0.570836
KAH0803584	translocon-associated protein TRAP alpha subunit	-0.629	0.141	0.00568437
KAH0803559	60S acidic ribosomal protein P2	-0.477	0.404	0.0137747
KAH0803562	26S protease regulatory subunit 7	0.469	0.45	0.0160212
KAH0803563	26S protease regulatory subunit 7	0.15	0.906	0.683634
KAH0807190	histidine--tRNA ligase, cytoplasmic-like isoform X1	0.176	0.851	0.205617
KAH0803312	C2 domain containing protein	-0.465	0.814	0.121173
KAH0803318	40S ribosomal protein S17-B	-0.267	0.776	0.0820077
KAH0803322	60S acidic ribosomal protein P1	-0.263	0.808	0.11379
KAH0803326	Phosphofructokinase family protein	0.527	0.751	0.0665162
KAH0803329	Coiled-coil domain-containing protein 93	0.787	0.845	0.185142
KAH0803330	F-actin-capping protein subunit beta	-0.126	0.875	0.321087
KAH0803336	chaperonin-containing T-complex gamma subunit Cct3	0.0249	0.912	0.823369
KAH0803338	hypothetical protein	0.175	0.889	0.440273
KAH0803344	prefoldin subunit 5	-0.0421	0.908	0.729215
KAH0803351	small GTP-binding protein	0.111	0.881	0.362516
KAH0803359	xanthine dehydrogenase isoform X2	2.35	2.42e-09	0.00013827
KAH0807195	mannose-1-phosphate guanyltransferase beta	0.666	0.494	0.018553
KAH0803369	Ras GTPase	-0.0868	0.89	0.452935
KAH0803396	hypothetical protein	0.072	0.91	0.777517
KAH0803400	Clan SC, family S33, methylesterase-like serine peptidase	-1.09	3.6e-05	0.00044713
KAH0803401	Dynamin central region family protein	0.228	0.774	0.0804554
KAH0803407	Eukaryotic initiation factor 4E family protein	0.0921	0.899	0.569789
KAH0803409	tetratricopeptide repeat protein	-0.653	0.171	0.00640928
KAH0792227	sigma-70 family RNA polymerase sigma factor	-0.441	0.688	0.043316
KAH0803420	protein phosphatase PP2A regulatory subunit B	-0.0308	0.912	0.823828
KAH0803425	proliferating cell nuclear antigen	0.555	0.721	0.0533152
KAH0803427	14-3-3-like protein	-0.249	0.824	0.138313
KAH0803429	hypothetical protein	0.0411	0.912	0.813778
KAH0806735	Formin-like 2 Domain containing protein	0.241	0.861	0.241402
KAH0803434	hypothetical protein	0.148	0.869	0.282905
KAH0803436	hypothetical protein	-0.185	0.848	0.193577
KAH0803438	Eukaryotic translation initiation factor 3 subunit H	0.0198	0.917	0.935949
KAH0803441	AGC family protein kinase	0.124	0.891	0.457825
KAH0806736	hydroxymethylglutaryl-CoA synthase, mitochondrial	-0.251	0.89	0.448016
KAH0803454	Cdc42-like	0.103	0.898	0.547688
KAH0803456	nuclear transport factor 2	0.0464	0.908	0.729244
KAH0806738	vacuolar import and degradation protein	-0.778	0.0418	0.0028703
KAH0803478	muscle-specific protein 20-like protein	-0.0177	0.917	0.95567
KAH0803484	60S ribosomal protein L5, putative	0.369	0.762	0.0721794
KAH0803487	small GTP-binding protein	-0.218	0.842	0.176979
KAH0803492	Sec23/Sec24 trunk domain containing protein	0.158	0.875	0.323284
KAH0803498	ras-related protein RABA2a	-0.0376	0.91	0.783398
KAH0803501	Mob1/phocein family protein	-0.378	0.721	0.0534355
KAH0803502	arp2/3 complex 16 kDa subunit	0.147	0.855	0.219885
KAH0803520	ribosomal protein S19e	0.155	0.876	0.325311
KAH0806745	enolase family protein	0.0202	0.913	0.856644
KAH0806863	charged multivesicular body protein 3	0.109	0.883	0.384957
KAH0806747	hypothetical protein	0.16	0.864	0.258512
KAH0803167	FK506-binding protein (FKBP)-type peptidyl-prolyl isomerase, putative	-0.359	0.834	0.157792
KAH0803168	60S acidic ribosomal protein P1	-0.414	0.724	0.0544128
KAH0806748	Putative Synaptobrevin like YKT6	-0.767	0.784	0.0884516
KAH0803179	nitroreductase family protein	-0.0286	0.911	0.794625
KAH0806749	DJ-1 family protein	0.116	0.874	0.312417
KAH0803183	PP2A-like phosphoprotein phosphatase	0.386	0.551	0.0228812
KAH0803187	UTP--glucose-1-phosphate uridylyltransferase family protein	-0.0479	0.905	0.678641
KAH0803190	aldo/keto reductase	0.762	0.265	0.00888565
KAH0803195	hypothetical protein	0.0372	0.91	0.77685
KAH0803198	ATP-dependent RNA helicase SUB2	0.926	0.013	0.00177991
KAH0803205	SERCA-type calcium-translocating P-type ATPase	-0.875	0.112	0.00495189
KAH0803211	GTPase KRas isoform X2	-0.309	0.737	0.0595362
KAH0803212	vacuolar protein sorting-associated protein 4B-like	0.228	0.877	0.334599
KAH0803216	dihydropyrimidinase	0.115	0.892	0.47949
KAH0803224	Ras family protein	-0.127	0.909	0.763216
KAH0803227	Calmodulin	-0.202	0.827	0.143048
KAH0803230	SDR family oxidoreductase	0.36	0.604	0.0285197
KAH0803231	ADP-ribosylation factor-like protein 3	-1.02	0.00651	0.00139196
KAH0803232	regulator of nonsense transcripts 1-like	0.129	0.897	0.53484
KAH0803239	rho-related GTP-binding protein RhoA-D-like	0.179	0.857	0.224278
KAH0803240	C2 domain containing protein	0.405	0.578	0.025536
KAH0803241	Actin-related protein 2/3 complex subunit 4	-0.242	0.827	0.143895
KAH0803244	60S ribosomal protein L3	-0.181	0.825	0.139412
KAH0803246	activator of Hsp90 ATPase	-0.81	0.0268	0.0023646
KAH0803249	TB2/DP1, HVA22 family protein	-0.145	0.891	0.463633
KAH0803279	T-complex protein 1 subunit beta	0.147	0.865	0.261478
KAH0803280	leucine-rich repeat protein	0.341	0.838	0.16744
KAH0803283	coronin, putative	0.465	0.596	0.0274825
KAH0803284	hypothetical protein	-0.702	0.77	0.077618
KAH0803289	hypothetical protein	-0.709	0.101	0.00462502
KAH0803290	hypothetical protein	0.391	0.9	0.578922
KAH0806762	OsmC family peroxiredoxin	0.521	0.222	0.00769644
KAH0803138	Ras-related protein RABD1	-0.445	0.719	0.0525294
KAH0803141	hypothetical protein	0.334	0.848	0.195121
KAH0803143	Acyltransferase family protein	-0.467	0.74	0.0608599
KAH0803145	geranylgeranyl transferase type-2 subunit alpha	0.969	0.869	0.281756
KAH0803153	galactose mutarotase	-0.0159	0.914	0.881677
KAH0802980	F-actin-capping protein subunit alpha	-0.154	0.847	0.191419
KAH0802981	hypothetical protein	0.389	0.557	0.0234237
KAH0802994	F420-0--gamma-glutamyl ligase	-2.7	8.41e-09	0.000156162
KAH0802995	transcription elongation factor A protein 1 isoform X3	0.0141	0.916	0.919386
KAH0803001	hydrogenosomal membrane protein 31 precursor	1.69	2.15e-06	0.000295578
KAH0803018	Eukaryotic translation initiation factor 3 subunit I	0.00338	0.918	0.976928
KAH0803019	ubiquitin-like protein	-0.186	0.848	0.192906
KAH0806769	oxidoreductase, FAD/FMN-binding family protein	1.15	0.000225	0.000625819
KAH0803029	E3 SUMO-protein ligase RanBP2	0.541	0.691	0.0442996
KAH0803037	DJ-1 family protein	0.453	0.403	0.0137425
KAH0803041	14-3-3 protein	-0.0216	0.913	0.84553
KAH0803042	AP-3 complex subunit mu-2	-0.0363	0.913	0.855909
KAH0803057	Adaptor protein complex sigma subunit	-0.122	0.902	0.622093
KAH0803061	2Fe-2S iron-sulfur cluster binding domain-containing protein	1.41	0.000263	0.000647017
KAH0803062	DEAD-box ATP-dependent RNA helicase 56-like	0.253	0.749	0.0650582
KAH0803068	60S ribosomal protein L7-2	-0.213	0.815	0.122712
KAH0803083	Immuno-dominant variable surface antigen-like	-0.667	0.259	0.00871691
KAH0803084	uncharacterized protein	0.707	0.468	0.0170082
KAH0803085	FKBP-type peptidyl-prolyl cis-trans isomerase	-0.0416	0.906	0.698415
KAH0803087	Appr-1-p processing enzyme family protein	0.0723	0.897	0.541967
KAH0803097	Flavodoxin-like fold family protein	0.81	0.0301	0.00248157
KAH0803105	hypothetical protein	-0.0523	0.905	0.665968
KAH0803113	Signal recognition particle 14 kDa protein	-0.179	0.871	0.297135
KAH0803115	hypothetical protein	-0.0381	0.908	0.734619
KAH0803117	hypothetical protein	-0.0645	0.903	0.634151
KAH0803121	serine/arginine-rich SC35-like splicing factor SCL30A	0.595	0.815	0.122231
KAH0803123	actin-related protein ARPC5	0.163	0.845	0.184992
KAH0803129	hypothetical protein	0.186	0.843	0.178496
KAH0802726	nucleoside hydrolase	-0.0326	0.915	0.886419
KAH0802750	hypothetical protein	-0.357	0.823	0.135975
KAH0802752	ATP-dependent (S)-NAD(P)H-hydrate dehydratase isoform X2	0.488	0.623	0.0310466
KAH0802761	Actin-related protein 2/3 complex subunit 2	0.202	0.834	0.158253
KAH0802768	Translation initiation factor SUI1 family protein	0.423	0.463	0.016684
KAH0802769	hypothetical protein	0.118	0.873	0.307702
KAH0802777	hypothetical protein	0.427	0.701	0.0470515
KAH0802780	RuvB-like 1	0.696	0.126	0.00531891
KAH0802785	UDP-glucose:glycoprotein glucosyltransferase	-0.485	0.81	0.115696
KAH0802786	Clan CA, family C1, cathepsin L-like cysteine peptidase	-0.00172	0.918	0.988961
KAH0802792	iron-containing alcohol dehydrogenase	-0.342	0.705	0.0482118
KAH0802793	Synaptobrevin family protein	0.176	0.865	0.260701
KAH0802798	ras-related protein Rab-5C	0.225	0.828	0.144961
KAH0791811	BspA family leucine-rich repeat surface protein	1.63	0.00277	0.00109746
KAH0802805	hypothetical protein	-0.129	0.879	0.350103
KAH0802829	NADP-dependent alcohol dehydrogenase	0.455	0.349	0.011575
KAH0802830	alcohol dehydrogenase, iron-containing family protein	1.79	1.52e-10	0.000109261
KAH0802832	ras-related protein Rab7	-0.194	0.818	0.127096
KAH0802834	Variant SH3 domain containing protein	-0.391	0.694	0.0449392
KAH0802835	nitroreductase family protein	0.0136	0.915	0.895426
KAH0802843	SnoRNA binding domain containing protein	0.531	0.556	0.0233872
KAH0802857	E3 ubiquitin-protein ligase NEDD4-like	-0.395	0.554	0.023141
KAH0802859	Ras family GTPase	0.245	0.871	0.292712
KAH0802865	cysteine protease	-0.448	0.371	0.0124106
KAH0806795	calcium/calmodulin-dependent protein kinase type 1	-0.0245	0.914	0.866262
KAH0802871	N-acetylmuramoyl-L-alanine amidase CwlA precursor	-1.35	0.834	0.15739
KAH0802887	Leucine carboxyl methyltransferase family protein	-0.0432	0.912	0.831554
KAH0806797	40S ribosomal protein S5	-0.111	0.877	0.336063
KAH0802889	hypothetical protein	-0.145	0.894	0.503534
KAH0802891	hypothetical protein	0.0665	0.9	0.58194
KAH0802898	flavodoxin	-0.701	0.0206	0.002134
KAH0806798	ornithine cyclodeaminase	-0.0329	0.911	0.804626
KAH0802913	hypothetical protein	0.00895	0.917	0.948208
KAH0806800	cytoplasmic heat shock protein 70	0.327	0.602	0.0282008
KAH0802925	protein CDC73-like	1.05	0.831	0.151136
KAH0802928	endoribonuclease L-PSP	0.0422	0.909	0.75415
KAH0802943	Putative thiol protease C06G4.2 in chromosome III	0.257	0.737	0.0596783
KAH0802944	ribosomal protein L1	0.418	0.888	0.433137
KAH0806803	inositol 1,3,4-triphosphate 5/6 kinase	0.273	0.792	0.0957609
KAH0802949	hydrogenosomal membrane protein 31 precursor	0.933	0.747	0.0642144
KAH0802954	protein phosphatase 2C	0.0112	0.917	0.951007
KAH0806804	ribosomal protein S19	-0.222	0.822	0.134308
KAH0802962	Xaa-Pro dipeptidase	-0.648	0.0649	0.00361258
KAH0802965	ribosomal protein L14	-0.239	0.79	0.0936783
KAH0802967	RNA-binding protein	-0.575	0.126	0.00531751
KAH0802436	ribosomal protein L22	-0.12	0.883	0.383702
KAH0802439	elongation factor 1 beta, putative	0.108	0.878	0.337689
KAH0802441	putative elongator complex protein 2	0.446	0.747	0.0640689
KAH0806869	ribosomal protein L14	-0.122	0.875	0.321632
KAH0791572	hypothetical protein	-0.819	0.793	0.096425
KAH0802460	Phosphomannomutase	-0.266	0.773	0.0793043
KAH0802461	aspartyl aminopeptidase	0.236	0.821	0.132755
KAH0802463	dihydrolipoyl dehydrogenase	1.38	2.9e-07	0.000230105
KAH0802478	Dynamin central region family protein	0.66	0.743	0.0620934
KAH0802480	40S ribosomal protein S7	-0.201	0.846	0.188209
KAH0802485	iron hydrogenase	1.52	1.92e-08	0.00016994
KAH0802486	ubiquitin-related modifier	0.0456	0.907	0.709753
KAH0802490	Phosphatidylinositol 3- and 4-kinase family protein	-0.0345	0.914	0.877503
KAH0802501	puromycin-sensitive aminopeptidase isoform X2	0.143	0.872	0.301462
KAH0802503	hydroxyacid dehydrogenase	0.342	0.803	0.106786
KAH0802511	Glycine--tRNA ligase	0.0326	0.91	0.767275
KAH0802522	Ras-related protein Rab-21	-0.29	0.897	0.535185
KAH0802523	AMP-binding enzyme family protein	-0.212	0.844	0.182138
KAH0802525	cysteine desulfurase, mitochondrial	0.523	0.822	0.133732
KAH0806815	Actin-like protein 3	0.805	0.0427	0.00290046
KAH0802530	signal recognition particle subunit SRP72	0.0185	0.914	0.859424
KAH0802531	Adenylate kinase family protein	0.123	0.869	0.282105
KAH0802537	Eukaryotic translation initiation factor 2 subunit gamma	-0.0078	0.917	0.954587
KAH0802538	hypothetical protein	0.196	0.871	0.294293
KAH0802546	eukaryotic translation initiation factor 3 subunit D	0.0849	0.902	0.615675
KAH0802548	40S ribosomal protein S5	-0.643	0.661	0.0375099
KAH0802552	Archaeal ribosomal protein S17P	-0.229	0.827	0.142455
KAH0802553	ENTH domain containing protein	0.143	0.873	0.304576
KAH0802564	hypothetical protein	0.579	0.845	0.186225
KAH0802566	60S ribosomal protein L30	-0.237	0.83	0.148647
KAH0802567	DnaJ domain containing protein	-0.269	0.871	0.296749
KAH0802571	Ras-related protein Rab-5B	-0.347	0.789	0.0921791
KAH0802572	eukaryotic translation initiation factor 3 subunit M-like	0.274	0.896	0.532138
KAH0802579	Proteasome subunit alpha type-6	0.275	0.802	0.106066
KAH0802584	78 kDa glucose-regulated protein	-0.207	0.837	0.165016
KAH0802585	hypothetical protein	0.0167	0.915	0.885273
KAH0802588	nicotinate phosphoribosyltransferase family protein	0.0892	0.886	0.411677
KAH0802590	UV excision repair protein RAD23-like B	0.118	0.886	0.40538
KAH0802600	hypothetical protein	0.358	0.735	0.0587746
KAH0802601	hypothetical protein	-0.178	0.834	0.15656
KAH0802603	piwi-like protein 1 isoform X1	0.294	0.727	0.0555667
KAH0802607	14-3-3 protein	0.0363	0.908	0.733172
KAH0802617	SUMF1/EgtB/PvdOfamily nonheme iron enzyme	-0.0979	0.901	0.600418
KAH0802619	peptidyl-prolyl cis-trans isomerase	-0.0485	0.907	0.707448
KAH0802620	Charged multivesicular body protein 5	0.146	0.865	0.261854
KAH0802624	ras-related protein Rab-10	0.143	0.885	0.397909
KAH0802627	HAD family hydrolase	0.554	0.242	0.00823502
KAH0802637	SH3-domain-containing protein [[Clostridium] sordellii]	-1.51	0.00191	0.000994513
KAH0802642	adenosine deaminase	0.346	0.746	0.0637944
KAH0802645	putative Cys-rich domain containing protein	-0.772	0.238	0.00812951
KAH0802662	calcium-translocating P-type ATPase, PMCA-type family protein	0.374	0.631	0.0321708
KAH0802673	glutamine synthetase type III	-0.315	0.877	0.333844
KAH0802684	Clan SB, family S8, subtilisin-like serine peptidase	0.105	0.903	0.628433
KAH0802693	ribosome assembly factor SBDS	-0.0614	0.901	0.594419
KAH0802697	coronin	0.271	0.726	0.0551091
KAH0802705	PCI domain containing protein	0.0656	0.9	0.582001
KAH0806625	hypothetical protein	-0.647	0.795	0.0986597
KAH0802709	hypothetical protein	0.356	0.83	0.148928
KAH0802715	purine and uridine phosphorylase	0.368	0.683	0.0422067
KAH0802718	60S ribosomal protein L8	0.0758	0.907	0.703804
KAH0802397	COPI associated protein	-0.915	0.448	0.015895
KAH0802411	hypothetical protein	-0.0341	0.908	0.742067
KAH0802416	60S ribosomal protein L6	-0.124	0.876	0.326096
KAH0802417	hypothetical protein	0.18	0.832	0.152416
KAH0802420	succinate-CoA ligase	0.347	0.726	0.0552884
KAH0802205	isoleucine--tRNA ligase, cytoplasmic	0.0555	0.901	0.594982
KAH0802224	Guanine nucleotide-binding protein alpha-1 subunit	-1.01	0.0667	0.00367057
KAH0802237	ras-related protein Rap-1b isoform X1	-0.554	0.443	0.0156422
KAH0802238	methylmalonyl-CoA epimerase	1.3	0.00628	0.00137697
KAH0802240	Serine/threonine-protein phosphatase ppe1	-0.0268	0.915	0.905651
KAH0802244	protein FAM49B	-0.206	0.865	0.262083
KAH0806636	small GTP-binding protein	-0.198	0.859	0.233025
KAH0802256	protein FAM49B	-0.201	0.882	0.375009
KAH0802265	YSIRK-type signal peptide-containing protein	-1.99	1.48e-05	0.000389069
KAH0802269	Vacuolar protein sorting-associated protein 26	0.469	0.648	0.0350102
KAH0802275	DnaJ domain containing protein	0.417	0.677	0.040888
KAH0802276	XYPPX repeat family protein	-1.62	0.000542	0.000746631
KAH0802280	Synaptobrevin family protein	-0.666	0.722	0.0535864
KAH0802285	essential component of the nuclear pore which mediates nuclear import and export	0.385	0.684	0.0424509
KAH0806640	inositol hexakisphosphate kinase	0.746	0.117	0.00508977
KAH0802294	mitochondrial coenzyme A transporter SLC25A42-like	1.95	0.549	0.0227611
KAH0802303	dolichyl-diphosphooligosaccharide--protein glycosyltransferase subunit 2	-0.321	0.656	0.0363885
KAH0802305	rho GDP-dissociation inhibitor 1	-0.311	0.757	0.0692363
KAH0802307	cytidine deaminase	0.453	0.331	0.0109311
KAH0802309	epsin N-terminal-likey (ENTH) domain containing protein	-0.0969	0.887	0.422325
KAH0802336	alpha amylase domain-containing protein	-0.298	0.846	0.187327
KAH0802338	DNA-directed RNA polymerase I subunit rpa1	0.105	0.891	0.462523
KAH0802342	retinol dehydrogenase	0.218	0.844	0.183123
KAH0802357	hypothetical protein	0.326	0.847	0.19119
KAH0802364	Clan CA, family C19, ubiquitin hydrolase-like cysteine peptidase	0.436	0.491	0.0183677
KAH0802368	CRM1 C terminal-domain-containing protein	0.319	0.87	0.287925
KAH0802381	Ubiquitin-conjugating enzyme E2 2	0.307	0.71	0.0495932
KAH0802387	ras-related protein RABA1f	0.0439	0.908	0.740224
KAH0802388	proactivator polypeptide-like	-0.0812	0.895	0.512758
KAH0802152	surface protein	0.268	0.807	0.112545
KAH0802163	cathepsin S-like	0.112	0.881	0.366766
KAH0802167	ras-related C3 botulinum toxin substrate 2	0.0419	0.908	0.731454
KAH0802171	hypothetical protein	-0.153	0.891	0.466771
KAH0802180	nicotinamide/nicotinic acid mononucleotide adenylyltransferase isoform X1	0.23	0.815	0.122323
KAH0802184	hypothetical protein	0.667	0.544	0.022296
KAH0802187	trafficking protein particle complex subunit 5-like	0.429	0.631	0.0322805
KAH0802188	CAMK family protein kinase	0.293	0.859	0.234573
KAH0801977	40S ribosomal protein S2-1	-0.464	0.775	0.0807657
KAH0801986	hypothetical protein	0.312	0.731	0.057139
KAH0801987	hypothetical protein	0.327	0.833	0.155944
KAH0801990	Phosphoribulokinase / Uridine kinase family protein	0.252	0.875	0.318165
KAH0801997	hypothetical protein	-0.14	0.881	0.367592
KAH0802001	calcyclin-binding protein	0.11	0.877	0.337066
KAH0806875	hypothetical protein	-0.0222	0.913	0.849268
KAH0802018	translocon-associated protein subunit beta	-0.854	0.684	0.0423205
KAH0802019	60S acidic ribosomal protein P1	-0.00954	0.916	0.933503
KAH0802030	DnaJ domain containing protein	-0.0421	0.907	0.701317
KAH0802041	40S ribosomal protein S18, putative	-0.134	0.898	0.558478
KAH0802053	hypothetical protein	-0.168	0.873	0.306059
KAH0802058	Ras family protein	-0.0654	0.908	0.728648
KAH0802062	hypothetical protein	1.15	0.699	0.0464841
KAH0802065	proteasome subunit alpha type-3	0.391	0.578	0.0255343
KAH0802066	Clan CD, family C13, asparaginyl endopeptidase-like cysteine peptidase	-2.35	1.11e-05	0.000371911
KAH0802069	glycosyl hydrolase	0.0885	0.892	0.477358
KAH0806665	translationally controlled tumor-associated	-0.407	0.503	0.019161
KAH0802078	AMP-binding enzyme family protein	-0.358	0.738	0.0602238
KAH0802094	tryptophanyl-tRNA synthetase	-0.133	0.863	0.250853
KAH0802098	eukaryotic translation initiation factor 1A	-0.934	0.621	0.0307194
KAH0802100	nucleolar GTP-binding protein 1-like	0.524	0.451	0.0160446
KAH0802139	vacuolar protein sorting-associated protein 4B-like	0.376	0.875	0.32167
KAH0802142	GTPase KRas isoform X2	0.39	0.572	0.0248537
KAH0801958	small GTP-binding protein	-0.057	0.907	0.720381
KAH0801963	PX domain containing protein	0.0913	0.89	0.446382
KAH0801967	ankyrin repeat domain-containing protein	0.0844	0.888	0.433651
KAH0801968	hypothetical protein	-0.315	0.847	0.192498
KAH0801973	SRP54-type protein	-0.0464	0.907	0.708473
KAH0801841	C2 domain containing protein	-0.388	0.84	0.172572
KAH0801845	ornithine transcarbamylase	0.44	0.553	0.0230958
KAH0806676	T-complex protein 1 subunit zeta 1	0.0536	0.902	0.62619
KAH0801861	T-complex protein 1 subunit alpha	0.133	0.883	0.377621
KAH0801862	peptidyl-prolyl cis-trans isomerase, FKBP-type family protein	0.326	0.659	0.0370165
KAH0801863	Heat shock 70 kDa protein, mitochondrial	1.12	0.00382	0.00119555
KAH0806877	AGC family protein kinase	0.0393	0.91	0.781626
KAH0801884	Ras-related protein RABD1	-0.24	0.839	0.16827
KAH0801885	actin-interacting protein 1	-0.0597	0.916	0.918308
KAH0801893	Xanthine dehydrogenase	-0.36	0.774	0.0803097
KAH0801910	pyruvate, phosphate dikinase	-0.0468	0.908	0.724945
KAH0801919	Glycerophosphoryl diester phosphodiesterase family protein	-0.165	0.855	0.220028
KAH0801934	Rpl16ap	-0.0682	0.897	0.544687
KAH0801936	hypothetical protein	0.381	0.867	0.273663
KAH0801937	RNA-binding protein	-0.455	0.507	0.0194403
KAH0801943	AAA family ATPase	0.0554	0.908	0.732878
KAH0806686	serpin family protein	-1.35	0.592	0.0270793
KAH0801801	Sec1 family protein	-0.382	0.868	0.276828
KAH0801802	Coatomer subunit delta	0.402	0.829	0.146606
KAH0801805	hypothetical protein	0.366	0.872	0.298991
KAH0806687	aminotransferase, classes I and II family protein	1.05	0.000121	0.000552483
KAH0801812	Copine family protein	-0.0097	0.916	0.930568
KAH0801821	26S proteasome non-ATPase regulatory subunit 8	0.072	0.898	0.556086
KAH0801829	c-Myc-binding protein	0.247	0.786	0.0899079
KAH0801724	Nucleoside diphosphate kinase family protein	-0.418	0.489	0.0182387
KAH0801725	14-3-3 protein	0.0981	0.881	0.368747
KAH0801735	actin-related protein 2/3 complex, subunit 1	0.0733	0.916	0.916269
KAH0801738	ubiquitin fusion degradation protein	-0.0297	0.912	0.819286
KAH0801743	HBS1-like protein isoform X2	0.38	0.833	0.154185
KAH0801744	Clan MG, family M24, aminopeptidase P-like metallopeptidase	-0.00371	0.918	0.971216
KAH0801745	Ras-related protein RIC1	0.342	0.835	0.160021
KAH0801748	thioredoxin-disulfide reductase	0.705	0.0806	0.00407027
KAH0801759	Triosephosphate isomerase, cytosolic	-0.0633	0.9	0.581036
KAH0806694	Actin-related protein 2/3 complex subunit 3	0.433	0.525	0.0207968
KAH0801768	RuvB-like 2	0.236	0.843	0.178713
KAH0806695	S-adenosylmethionine synthetase	-0.134	0.863	0.250883
KAH0801773	fructose-1,6-bisphosphate aldolase	0.0578	0.911	0.79724
KAH0801776	ribosomal protein L31e	-0.369	0.742	0.0620329
KAH0801778	Inositol-3-phosphate synthase	-0.778	0.0359	0.0026804
KAH0801784	ras-related protein Rab-13	0.225	0.896	0.522523
KAH0801786	prefoldin subunit 3	-0.386	0.464	0.0167379
KAH0801791	AP-3 complex subunit sigma-2	0.229	0.873	0.304693
KAH0806697	histidine protein methyltransferase 1-like	0.638	0.429	0.0149129
KAH0801794	chaperonin 60	1.26	3.52e-06	0.000315316
KAH0801799	D-glycerate dehydrogenase	0.0155	0.915	0.885469
KAH0801658	hypothetical protein	0.351	0.884	0.394463
KAH0801659	RasGEF domain containing protein	-0.0669	0.898	0.547473
KAH0801675	XYPPX repeat family protein	1.23	0.00208	0.00101538
KAH0801687	Archaeal ribosomal protein S17P	-0.335	0.745	0.0633817
KAH0801690	cytidyltransferase-related domain containing protein	-0.363	0.645	0.0344259
KAH0801691	hypothetical protein	-0.295	0.776	0.0821685
KAH0801692	protein KTI12-like	0.243	0.779	0.0842395
KAH0801695	40S ribosomal protein S5	-0.0885	0.898	0.559084
KAH0801696	STE family protein kinase	0.0691	0.895	0.518919
KAH0801712	40S ribosomal protein S2-4	-0.562	0.449	0.0159473
KAH0801562	NSFL1 cofactor p47	0.634	0.165	0.00626483
KAH0801569	molecular chaperone DnaK	0.267	0.89	0.453717
KAH0801585	ankyrin repeat protein	-0.0285	0.912	0.821586
KAH0806880	Clan CD, family C14, metacaspase-like cysteine peptidase	-1.35	0.19	0.00687666
KAH0801595	oxidoreductase, aldo/keto reductase family protein	0.295	0.693	0.0446961
KAH0801598	hypothetical protein	0.246	0.817	0.126559
KAH0801602	hypothetical protein	-0.0249	0.914	0.874279
KAH0806710	hypothetical protein	0.538	0.528	0.0209661
KAH0801607	ras-related protein Rap-1b-like isoform X3	-0.232	0.777	0.0828423
KAH0801608	60S ribosomal protein L9	-0.272	0.712	0.0503794
KAH0806711	Inosine triphosphate pyrophosphatase	-0.198	0.902	0.616012
KAH0801616	WH2 motif family protein	0.505	0.377	0.012655
KAH0801620	Angio-associated migratory cell protein	0.192	0.842	0.177565
KAH0801623	nitroreductase	-1.65	6.81e-07	0.000256315
KAH0801630	leucine-rich repeat protein	-0.397	0.753	0.0670533
KAH0801636	HEAT repeat family protein	0.272	0.763	0.072844
KAH0801638	60S ribosomal protein L7-2	-0.602	0.579	0.0256534
KAH0801642	40S ribosomal protein S7	-0.202	0.835	0.160213
KAH0801515	cytoplasmic FMR1-interacting protein 1	-0.073	0.899	0.567157
KAH0806715	EF hand family protein	-0.113	0.874	0.316142
KAH0801532	PCI domain containing protein	0.203	0.894	0.505269
KAH0801539	S9 family peptidase	0.0386	0.909	0.749259
KAH0801543	putative alpha-actinin	0.165	0.906	0.682303
KAH0801551	ras-related protein RABE1c-like	-0.0425	0.909	0.750914
KAH0806719	adaptin ear-binding coat-associated protein 1 NECAP-1	-0.228	0.803	0.106817
KAH0801444	hypothetical protein	0.0907	0.904	0.644764
KAH0806721	ribosomal protein L40-like isoform 1	-0.0527	0.904	0.649779
KAH0801470	hypothetical protein	0.201	0.847	0.192113
KAH0801472	large subunit ribosomal protein L31e	-0.129	0.903	0.638644
KAH0801475	hypothetical protein	0.518	0.804	0.107987
KAH0801483	Variant SH3 domain containing protein	0.195	0.853	0.210239
KAH0801487	TKL family protein kinase	-0.266	0.781	0.0858838
KAH0801493	hypothetical protein	0.0969	0.885	0.401178
KAH0801172	ankyrin repeat domain-containing protein	0.218	0.829	0.146477
KAH0801177	hypothetical protein	-0.18	0.894	0.499161
KAH0801182	V-type proton ATPase subunit C	0.918	0.868	0.278206
KAH0801184	60S ribosomal protein L27a	-0.1	0.895	0.519228
KAH0801185	putative alpha-actinin	-0.63	0.625	0.0313628
KAH0806728	Clan ME, family M16, insulinase-like metallopeptidase	0.0418	0.909	0.742402
KAH0801188	T-complex protein 1 subunit theta isoform X2	-0.0345	0.912	0.822907
KAH0801193	polyadenylate-binding protein 4-like	-0.0248	0.916	0.912959
KAH0801195	linker histone H1 and H5 family protein	0.0231	0.912	0.8279
KAH0801197	small GTP-binding protein	-0.233	0.823	0.135678
KAH0801198	Ras family protein	-0.0278	0.911	0.787427
KAH0801199	hypothetical protein	0.214	0.832	0.152228
KAH0801202	40S ribosomal protein S4, X isoform	0.284	0.766	0.0751333
KAH0801221	hypothetical protein	0.125	0.866	0.267866
KAH0806596	hypothetical protein	-0.865	0.634	0.0327518
KAH0801238	Collagen alpha-2(IV) chain	-0.326	0.701	0.0468321
KAH0801242	puromycin-sensitive aminopeptidase	0.315	0.827	0.142781
KAH0801243	eukaryotic translation initiation factor 4E	0.228	0.845	0.184296
KAH0801251	GDP-mannose 4,6-dehydratase	-0.333	0.748	0.0649634
KAH0801255	26S proteasome non-ATPase regulatory subunit 4	0.0579	0.901	0.596655
KAH0801268	C2 domain containing protein	-0.146	0.88	0.359319
KAH0801297	centrin	0.448	0.894	0.50105
KAH0806883	small GTP-binding protein	-0.177	0.846	0.187517
KAH0801303	cofilin/tropomyosin-type actin-binding protein	-0.0193	0.914	0.881191
KAH0806603	aldehyde dehydrogenase family protein	0.174	0.861	0.242539
KAH0801310	nitroreductase family protein	2.12	1.25e-05	0.000378936
KAH0801312	hypothetical protein	0.638	0.716	0.0515138
KAH0801314	60S ribosomal protein L6	-0.0444	0.916	0.914885
KAH0801315	charged multivesicular body protein 6-A	-0.123	0.876	0.325151
KAH0801317	aldo/keto reductase	-0.443	0.781	0.085914
KAH0801328	Adaptin N terminal region family protein	-0.0365	0.914	0.86445
KAH0801330	actin-binding protein	-1.29	4.72e-05	0.000467263
KAH0806606	heat shock factor-binding protein 1-like	0.353	0.584	0.0261451
KAH0801344	M18 family aminopeptidase	-0.183	0.837	0.163143
KAH0801345	ribosomal protein L34e	-0.505	0.489	0.0182363
KAH0801350	60S ribosomal protein L7a	-0.423	0.516	0.0200592
KAH0801355	hypothetical protein	0.241	0.88	0.357066
KAH0801357	protein transporter Sec61 subunit alpha isoform 2	-1.06	0.000132	0.000562604
KAH0806608	actin-related protein 2	0.795	0.84	0.171245
KAH0801367	60S ribosomal protein L30	0.0639	0.902	0.613516
KAH0801372	Archaeal ribosomal protein S17P	-0.744	0.774	0.0800332
KAH0801384	protein phosphatase PP2A regulatory subunit B	0.321	0.696	0.0456366
KAH0801391	COP9 signalosome complex subunit 4	-0.152	0.872	0.301183
KAH0806884	hypothetical protein	1.21	0.000118	0.000549857
KAH0801400	Sec23/Sec24 trunk domain containing protein	0.202	0.85	0.201133
KAH0801403	Sua5/YciO/YrdC/YwlC family protein	0.179	0.824	0.136998
KAH0801409	surfactant B protein	-0.487	0.793	0.0960984
KAH0801414	phosphoglucosamine mutase	-0.122	0.874	0.31252
KAH0801417	Ras family GTPase	-0.107	0.899	0.571353
KAH0790465	hypothetical protein	-0.0094	0.918	0.969141
KAH0801434	tyrosyl-tRNA synthetase	0.186	0.83	0.148566
KAH0801435	ribosomal protein L22	-0.258	0.786	0.0894693
KAH0801007	hypothetical protein	-0.722	0.597	0.0276467
KAH0801032	low molecular weight phosphotyrosine protein phosphatase	-0.716	0.707	0.0487105
KAH0801041	14-3-3 protein	-0.0239	0.915	0.899465
KAH0801042	ribosomal protein L29	-0.0372	0.914	0.870975
KAH0801043	Vesicular-fusion protein SEC18	-0.184	0.826	0.141499
KAH0801049	Phosphofructokinase family protein	1.01	0.0162	0.00193538
KAH0801056	ras-related protein RABA2a-like	0.31	0.758	0.0699627
KAH0790421	V-type proton ATPase catalytic subunit A	-0.04	0.907	0.709169
KAH0801091	Ubiquitin-conjugating enzyme family protein	0.491	0.4	0.0136
KAH0801101	RRS1-domain-containing protein	0.356	0.596	0.0274778
KAH0801105	60S ribosomal protein L19	-0.28	0.768	0.0764187
KAH0801108	adenosine monophosphate-protein transferase	0.143	0.881	0.36714
KAH0801123	CAMK family protein kinase	0.12	0.887	0.422811
KAH0801132	XYPPX repeat family protein	-0.0478	0.91	0.774811
KAH0801133	Vesicle transport v-SNARE protein	-0.131	0.899	0.572286
KAH0801142	D-serine ammonia-lyase	-0.0982	0.912	0.813638
KAH0801144	E3 SUMO-protein ligase RanBP2	-0.832	0.866	0.268826
KAH0801146	40S ribosomal protein S6	-0.236	0.827	0.143786
KAH0801152	coiled-coil domain-containing protein 22-like	0.677	0.709	0.0493043
KAH0801160	von Willebrand factor type A domain containing protein	-0.854	0.0124	0.00174121
KAH0801165	hypothetical protein	0.34	0.693	0.0446704
KAH0801166	dTDP-4-dehydrorhamnose reductase	0.183	0.872	0.302491
KAH0801167	Phosphoglucomutase/phosphomannomutase, alpha/beta/alpha domain I family protein	0.401	0.477	0.0174914
KAH0800891	L-fucose isomerase	1.3	7.77e-07	0.000260916
KAH0800892	AP-4 complex subunit sigma	-0.0994	0.905	0.671526
KAH0800902	T-complex protein 1 subunit alpha	0.197	0.809	0.113894
KAH0800909	T-complex protein 1 subunit eta	0.0665	0.897	0.543523
KAH0800911	Histone H2B	-0.43	0.885	0.402847
KAH0800922	AGC family protein kinase	0.151	0.883	0.380072
KAH0800929	Vacuolar-sorting protein SNF8	-0.119	0.89	0.452844
KAH0800937	glycerol dehydrogenase	0.509	0.763	0.0727578
KAH0800938	Ras-related protein Rab7	0.322	0.748	0.0646718
KAH0800942	60S acidic ribosomal protein P1	-0.132	0.863	0.251464
KAH0800954	RasGEF domain containing protein	-0.167	0.883	0.379607
KAH0800955	AP-3 complex subunit sigma-2	-0.211	0.888	0.434493
KAH0800962	small GTP-binding protein	0.137	0.885	0.404098
KAH0800971	Copine family protein	0.0673	0.899	0.569082
KAH0806887	60S ribosomal protein L23	-0.14	0.875	0.32306
KAH0800981	hypothetical protein	0.631	0.788	0.0918946
KAH0800985	leucine-rich repeat domain-containing protein	-0.204	0.845	0.185216
KAH0806469	AP-2 complex subunit alpha-1-like	-0.109	0.887	0.416522
KAH0800998	Plectin/S10 domain containing protein	-0.776	0.65	0.0353972
KAH0800867	ras-like GTP-binding protein RhoL isoform X2	-0.409	0.627	0.0316503
KAH0800868	PCTP-like protein	-0.145	0.865	0.261195
KAH0800873	ABC transporter family protein	-0.462	0.761	0.0716858
KAH0800874	cAMP-dependent protein kinase regulatory subunit	-0.0871	0.913	0.847584
KAH0800879	cysteine protease	-1.56	2.14e-08	0.000172046
KAH0800883	cell division cycle protein 48-like	0.319	0.621	0.0307616
KAH0800884	proliferating cell nuclear antigen	0.55	0.327	0.0108051
KAH0800588	hypothetical protein	-0.477	0.593	0.0271855
KAH0790146	Clathrin heavy chain 1	-0.0395	0.909	0.749052
KAH0800590	small GTP-binding protein	-0.232	0.793	0.0967378
KAH0790147	Clathrin heavy chain 1	-0.0199	0.914	0.872239
KAH0800593	methionine gamma-lyase	0.746	0.451	0.0160733
KAH0800596	Glucose-6-phosphate isomerase	-0.119	0.877	0.332908
KAH0800597	60S ribosomal protein L22-1	-0.527	0.829	0.146779
KAH0800600	dnaK protein	-0.331	0.889	0.437917
KAH0800604	Thioredoxin family protein	-0.0204	0.913	0.851474
KAH0800613	hypothetical protein	0.119	0.887	0.422222
KAH0800620	hypothetical protein	0.157	0.87	0.288003
KAH0800626	60S ribosomal protein L6	-0.121	0.87	0.287854
KAH0806476	hypothetical protein	-0.626	0.605	0.0286237
KAH0800633	putative alpha-actinin	-0.102	0.888	0.427054
KAH0800636	Clan CD, family C13, asparaginyl endopeptidase-like cysteine peptidase	-1.6	0.0199	0.00210433
KAH0800641	basic transcription factor 3b, putative	-0.129	0.865	0.262095
KAH0800642	SNF7 family protein	0.14	0.866	0.264869
KAH0806479	purine and uridine phosphorylase	0.38	0.713	0.050641
KAH0800660	26S proteasome regulatory subunit S3	0.239	0.784	0.0880583
KAH0800662	Muscle-specific protein 20	0.705	0.413	0.0141988
KAH0800665	40S ribosomal protein S13	-0.348	0.619	0.030502
KAH0800673	aspartate aminotransferase, putative	0.591	0.831	0.151515
KAH0800675	Adaptor complexes medium subunit family protein	-0.0463	0.904	0.661133
KAH0800676	26S proteasome regulatory subunit 8-like A	0.176	0.86	0.239557
KAH0800679	Thioredoxin	0.404	0.548	0.0226835
KAH0800690	hypothetical protein	0.959	0.0143	0.00184926
KAH0800691	Rab GTPase	-0.0547	0.903	0.627271
KAH0800709	T-complex protein 1 subunit eta	0.092	0.886	0.405083
KAH0800713	hypothetical protein	0.0227	0.914	0.866972
KAH0800715	ATPase GET3	0.189	0.825	0.139945
KAH0800722	Thioredoxin family protein	0.26	0.833	0.154596
KAH0800728	hypothetical protein	-0.28	0.73	0.0567149
KAH0806486	Valyl tRNA Synthetase	0.195	0.836	0.162107
KAH0800734	Rac-binding component of scar regulatory complex	0.117	0.882	0.377151
KAH0800738	putative C2 domain containing protein	0.142	0.853	0.212569
KAH0806487	40S ribosomal protein S7	-0.194	0.86	0.237088
KAH0800742	hypothetical protein	0.247	0.888	0.426071
KAH0800743	TRNA binding domain containing protein	0.125	0.877	0.334423
KAH0800746	DEAD-box ATP-dependent RNA helicase 37-like	-0.212	0.798	0.101117
KAH0800748	surfactant B protein	0.343	0.869	0.284504
KAH0800752	DUF1015 domain-containing protein	-0.713	0.324	0.0106946
KAH0800757	Proteasome subunit alpha type-2	0.199	0.818	0.127642
KAH0800760	40S ribosomal protein S14	-0.117	0.874	0.314568
KAH0800773	40S ribosomal protein S17	-0.14	0.886	0.408123
KAH0800782	G-protein alpha subunit	-0.47	0.854	0.215509
KAH0800786	Replication protein A 70 kDa DNA-binding subunit	0.472	0.564	0.0240927
KAH0800793	DJ-1 family protein	0.121	0.869	0.282037
KAH0800796	glycosyl hydrolase	0.125	0.887	0.424008
KAH0800799	enolase family protein	0.51	0.276	0.00919928
KAH0806493	Kelch motif family protein	0.402	0.54	0.0219625
KAH0800805	putative phospholipase B-like 2	-0.144	0.88	0.353709
KAH0800820	C2 domain containing protein	-2.18	1.92e-08	0.00016998
KAH0800823	Succinyl-CoA Synthetase subunit	0.68	0.116	0.00506253
KAH0806496	peptidase M20	-0.143	0.864	0.256866
KAH0800835	HMG box family protein	-0.0122	0.916	0.918474
KAH0800837	hypothetical protein	-0.611	0.191	0.00689312
KAH0806497	26S proteasome regulatory subunit 4-like A	0.364	0.544	0.0223176
KAH0800842	ribosomal protein L35Ae	-0.0697	0.9	0.583596
KAH0800849	hypothetical protein	-0.629	0.825	0.139399
KAH0800853	50S ribosomal protein L30e-like protein	0.415	0.548	0.0226535
KAH0800857	NAC domain containing protein	-0.259	0.744	0.0629489
KAH0806500	Carbamate kinase	0.405	0.635	0.0328625
KAH0800567	NEDD8-conjugating enzyme Ubc12	0.0954	0.886	0.408551
KAH0800569	60S ribosomal protein L22-1	-0.0765	0.896	0.529237
KAH0800574	Synaptobrevin family protein	0.274	0.718	0.0523919
KAH0806502	hypothetical protein	-0.441	0.514	0.0199583
KAH0800575	Cysteine synthase	0.00465	0.918	0.965903
KAH0800576	NAD-dependent malic enzyme	0.134	0.861	0.244698
KAH0800579	acetyl-CoA C-acetyltransferase	0.41	0.683	0.0422257
KAH0800584	ribose 5-phosphate isomerase B	0.351	0.728	0.055788
KAH0800452	GyrI-like domain-containing protein	-0.371	0.821	0.131452
KAH0800455	Lecithin:cholesterol acyltransferase family protein	-0.331	0.669	0.039146
KAH0800456	eukaryotic peptide chain release factor GTP-binding subunit ERF3A-like isoform X1	0.512	0.58	0.0256725
KAH0800457	family 20 glycosylhydrolase	-5.15	1.14e-13	1.32326e-05
KAH0800458	hypothetical protein	-0.844	0.0196	0.00209096
KAH0800461	Ras family protein	-0.135	0.867	0.273172
KAH0800474	Putative Annexin	-0.409	0.829	0.146525
KAH0800475	xenotropic and polytropic retrovirus receptor 1-like	-0.581	0.506	0.0193898
KAH0800492	potassium channel GORK-like isoform X1	-0.39	0.744	0.0626284
KAH0800498	Phosphoribulokinase / Uridine kinase family protein	0.172	0.855	0.218245
KAH0800517	hypothetical protein	-0.313	0.862	0.245365
KAH0800518	protein phosphatase	0.108	0.881	0.363703
KAH0800520	hypothetical protein	0.518	0.877	0.335254
KAH0806511	iron-sulfur cluster carrier protein ApbC	1.66	0.444	0.0156668
KAH0800539	Ras family protein	-0.0416	0.916	0.934703
KAH0800449	Mov34/MPN/PAD-1 family protein	0.124	0.873	0.309151
KAH0800346	Ras family protein	0.117	0.877	0.330605
KAH0800353	Ras-like GTP-binding protein RhoL	-0.38	0.483	0.0178595
KAH0800370	eukaryotic initiation factor 4A-III	-0.296	0.81	0.115485
KAH0796000	actin	-0.36	0.877	0.331302
KAH0800382	DNA-directed RNA polymerase II subunit RPB1	0.545	0.843	0.179673
KAH0800397	RNP-1 like protein RNA-binding protein	0.345	0.588	0.0266477
KAH0800409	nuclear transcription factor Y subunit beta-like	0.194	0.846	0.188723
KAH0800410	TerD family protein	-1.08	0.0459	0.0030026
KAH0800414	DNA-binding protein	0.0505	0.907	0.71626
KAH0800416	cysteine protease	-1.28	8.75e-06	0.00035898
KAH0800417	hypothetical protein	-0.156	0.909	0.749882
KAH0800422	60S acidic ribosomal protein P2	-0.315	0.661	0.037347
KAH0800424	F-actin capping protein, beta subunit	-0.283	0.759	0.070358
KAH0806522	NOL1/NOP2/sun family putative RNA met	0.557	0.109	0.0048509
KAH0800433	ABC transporter family protein	-0.603	0.82	0.13109
KAH0800438	WD40 repeat-like protein	0.592	0.847	0.19195
KAH0800440	Dynein light chain 1, cytoplasmic	0.198	0.893	0.486548
KAH0800284	serpin family protein	-0.396	0.707	0.0486651
KAH0800287	hypothetical protein	0.198	0.885	0.39556
KAH0800288	Clan CA, family C19, ubiquitin hydrolase-like cysteine peptidase	0.325	0.823	0.13488
KAH0800297	Sec23/Sec24 trunk domain containing protein	-0.168	0.885	0.404427
KAH0800311	cytoplasmic FMR1-interacting protein 2 isoform X3	0.34	0.783	0.0870273
KAH0800321	basic transcription factor 3b, putative	-0.0261	0.912	0.820532
KAH0799832	Phosphoribulokinase / Uridine kinase family protein	0.214	0.825	0.139558
KAH0799837	Clathrin light chain	-0.0626	0.902	0.618809
KAH0799842	hypothetical protein	0.227	0.903	0.634247
KAH0799845	Septum-promoting GTP-binding protein 1	0.00754	0.918	0.962989
KAH0799855	protein phosphatase 2C	-0.0594	0.91	0.768532
KAH0799860	iron superoxide dismutase	-0.464	0.467	0.016924
KAH0799863	ribosomal protein L22	-0.0313	0.912	0.821614
KAH0799865	Adaptin N terminal region family protein	-0.399	0.618	0.0303755
KAH0806538	WD40 repeat-like protein	-0.234	0.784	0.0883669
KAH0799894	60S ribosomal protein L6	-0.0826	0.907	0.711165
KAH0799896	Copine family protein	-0.0388	0.909	0.761076
KAH0799898	RAP1B, member of RAS oncogene family	0.0589	0.9	0.588274
KAH0799903	4Fe-4S dicluster domain-containing protein	1.13	0.0389	0.00277875
KAH0799915	profilin	-0.268	0.727	0.0553903
KAH0799919	NSFL1 cofactor p47 isoform X3	0.414	0.416	0.0143332
KAH0799921	CAAX prenyl protease 1-like isoform X2	0.241	0.767	0.0753271
KAH0799923	basic transcription factor 3b, putative	-0.188	0.824	0.138206
KAH0806542	signal recognition particle subunit SRP68-like	0.212	0.808	0.11307
KAH0799947	AP-1 complex subunit sigma-1	0.116	0.892	0.476268
KAH0799949	EF hand family protein	0.051	0.903	0.628353
KAH0799957	hypothetical protein	1.09	0.133	0.00549126
KAH0806545	hypothetical protein	-0.948	0.749	0.0651947
KAH0799961	Clan CA, family C1, cathepsin L-like cysteine peptidase	-2.43	1.14e-13	5.93629e-05
KAH0799963	H/ACA ribonucleoprotein complex subunit 4	0.136	0.882	0.374239
KAH0799969	transcription factor 3b, putative	-0.0592	0.913	0.837827
KAH0799974	V-ATPase subunit C family protein	0.045	0.905	0.677903
KAH0806895	60S ribosomal protein L15-2	-0.245	0.802	0.105916
KAH0799980	hypothetical protein	-0.32	0.697	0.0457051
KAH0799982	40S ribosomal protein S3a	-0.114	0.874	0.31288
KAH0799984	hypothetical protein	0.733	0.373	0.0124841
KAH0799991	Cytoplasmic FMR1-interacting protein 2	0.564	0.597	0.0275873
KAH0799992	Plectin/S10 domain containing protein	-1.2	0.839	0.170276
KAH0799995	essential component of the nuclear pore which mediates nuclear import and export	0.112	0.903	0.642939
KAH0800009	phosphatidylinositol-specific phospholipase C	-0.425	0.795	0.098176
KAH0800027	hypothetical protein	0.407	0.424	0.0146963
KAH0800031	putative alpha-actinin	-0.799	0.116	0.00506861
KAH0800032	T-complex protein 1 subunit theta isoform X2	-0.0496	0.905	0.669391
KAH0800033	Pescadillo N-terminus family protein	0.144	0.89	0.448868
KAH0800036	polyadenylate-binding protein 2-like	0.142	0.862	0.245942
KAH0800051	bifunctional nicotinamidase/pyrazinamidase	0.313	0.874	0.314686
KAH0789316	putative ubiquitin-conjugating enzyme E2	-0.175	0.881	0.361408
KAH0800058	Acyltransferase family protein	-0.05	0.914	0.870043
KAH0800063	C2 domain containing protein	-0.628	0.0652	0.00362158
KAH0800064	Deoxyribose-phosphate aldolase	0.197	0.843	0.180027
KAH0800073	Proteasome subunit alpha type-5	0.341	0.581	0.0258833
KAH0800076	Clan MA, family M48, Ste24 endopeptidase-like metallopeptidase	0.105	0.879	0.348346
KAH0800079	2,3-diphosphoglycerate-dependent phosphoglycerate mutase	0.0148	0.915	0.891915
KAH0800080	hypothetical protein	0.0394	0.912	0.817826
KAH0800083	aminotransferase, classes I and II family protein	-0.429	0.688	0.0433266
KAH0806559	STE family protein kinase	-0.679	0.2	0.00711581
KAH0800103	hypothetical protein	-0.183	0.87	0.290428
KAH0800105	hypothetical protein	-1.15	0.283	0.00941849
KAH0800147	ribosomal protein L10	0.0641	0.915	0.899593
KAH0800163	Calmodulin	-0.0782	0.893	0.484707
KAH0800167	putative NEDD8 conjugating enzyme	-0.251	0.747	0.0643326
KAH0800172	40S ribosomal protein S7	-0.224	0.781	0.0858696
KAH0800174	UDP-glucose 4-epimerase GalE	0.11	0.896	0.528352
KAH0800178	Acetyl-CoA hydrolase	0.358	0.651	0.0356317
KAH0806567	40S ribosomal protein S12	-0.634	0.0858	0.00421804
KAH0800180	60S ribosomal protein L22-1	-1.18	0.14	0.00565575
KAH0800198	hypothetical protein	0.117	0.886	0.409971
KAH0800209	Serine/threonine protein phosphatase PP1 isozyme 3	2.78	0.779	0.0840112
KAH0800211	hypothetical protein	0.241	0.806	0.110227
KAH0800217	small GTP-binding protein	-1.27	0.0507	0.00315397
KAH0800233	hypothetical protein	0.291	0.765	0.0740822
KAH0800237	acetyltransferase, GNAT family protein	0.267	0.849	0.198822
KAH0800239	ribosomal protein L32	-0.17	0.846	0.187938
KAH0800240	prolyl-tRNA synthetase	-0.12	0.878	0.341428
KAH0800245	hypothetical protein	0.31	0.811	0.116704
KAH0800249	putative alpha-actinin	0.134	0.868	0.274934
KAH0800250	dCTP deaminase	-0.589	0.646	0.0346298
KAH0800257	Serine/threonine-protein phosphatase PP-X isozyme 2	0.16	0.88	0.3601
KAH0800265	hypothetical protein	0.305	0.868	0.274976
KAH0800267	Thioredoxin family protein	0.69	0.0307	0.00249969
KAH0799821	Glycogen debranching enzyme	-0.914	0.0121	0.00172659
KAH0799675	TPR-repeat-containing protein	1.52	6.99e-09	0.000153047
KAH0799676	DUF5057 domain-containing protein	0.622	0.387	0.0130438
KAH0806578	ras-related protein RABA2a	-0.0767	0.9	0.579261
KAH0799687	putative coronin	1.4	6.29e-06	0.000342543
KAH0806580	tubulin-specific chaperone A	-0.0688	0.895	0.515456
KAH0799711	P-loop containing nucleoside triphosphate hydrolase protein	-0.149	0.855	0.218666
KAH0799714	SGS domain containing protein	1.01	0.00125	0.000897189
KAH0799715	cobalamin biosynthesis protein CobT	1.29	4.3e-07	0.000241927
KAH0799722	VWA domain-containing protein	-0.207	0.847	0.19073
KAH0799725	hypothetical protein	-0.126	0.875	0.321999
KAH0806583	actin	0.169	0.896	0.525272
KAH0799730	hypothetical protein	0.321	0.634	0.0326692
KAH0799731	NAD synthetase, putative	-0.0232	0.914	0.87057
KAH0799751	flavodoxin family protein	0.785	0.342	0.011317
KAH0799752	co-chaperone protein daf-41-like	0.083	0.889	0.443679
KAH0799754	protein HGH1-like	-0.0215	0.913	0.838174
KAH0799755	ras-related protein RHN1-like	0.149	0.875	0.320091
KAH0799760	iron-sulfur cluster carrier protein ApbC	1.55	0.407	0.0139241
KAH0799762	ribosomal protein L18ae	0.306	0.889	0.439439
KAH0799764	TIGR02452 family protein	-0.624	0.29	0.00961226
KAH0799771	60S ribosomal protein L30	-0.156	0.86	0.236985
KAH0799777	XYPPX repeat family protein	-0.921	0.0121	0.00172548
KAH0799780	nitroreductase family protein	0.162	0.864	0.256117
KAH0799784	Thioredoxin family protein	0.0691	0.896	0.523262
KAH0799791	la-related protein 7	-0.457	0.59	0.0268078
KAH0799618	Ser/Thr protein phosphatase	0.335	0.691	0.0441788
KAH0806592	NADH-quinone oxidoreductase subunit NuoE	3.13	0.000216	0.000620051
KAH0799627	gamma-soluble NSF attachment protein	-0.104	0.891	0.457611
KAH0799628	40S ribosomal protein S17-B	-0.602	0.74	0.0611116
KAH0799631	hypothetical protein	-0.586	0.259	0.00871728
KAH0799638	COMM domain-containing protein 9	0.993	0.519	0.02029
KAH0799642	pyridoxamine 5'-phosphate oxidase	0.455	0.371	0.0124068
KAH0799643	nuclear transport factor 2 family protein	0.41	0.546	0.0225012
KAH0799644	Oligopeptidase A	0.0994	0.887	0.415486
KAH0799648	seryl-tRNA synthetase family protein	-0.148	0.861	0.242795
KAH0799657	threonine ammonia-lyase	1.04	0.337	0.0111397
KAH0799665	Synaptobrevin family protein	-0.0152	0.915	0.903654
KAH0799668	ubiquitin carboxyl-terminal hydrolase 14	0.458	0.677	0.0407889
KAH0806900	dnaJ-like subfamily A member 2	-0.0202	0.914	0.875478
KAH0799525	NADP-specific glutamate dehydrogenase	0.106	0.897	0.543191
KAH0799527	UvrB/uvrC motif family protein	0.254	0.824	0.136785
KAH0799541	60S acidic ribosomal protein P2	-0.385	0.643	0.0341879
KAH0806385	AGC family protein kinase	-0.741	0.0189	0.00206151
KAH0799544	serpin family protein	0.415	0.657	0.0367215
KAH0799546	Prefoldin subunit 1	0.0355	0.909	0.743208
KAH0799547	signal recognition particle-docking protein FtsY	-0.288	0.75	0.0655407
KAH0799552	ras-related protein Rab-14-like	0.129	0.91	0.765862
KAH0799559	Elongation factor 2	-0.0219	0.913	0.847991
KAH0799567	ARM repeat-containing protein	0.204	0.857	0.225783
KAH0799568	Thioredoxin family protein	0.461	0.54	0.021996
KAH0799570	Phosphoglycerate kinase	0.238	0.762	0.0721554
KAH0806388	COP9 signalosome complex subunit 6	-0.0814	0.889	0.444248
KAH0799574	CAMK family protein kinase	-0.51	0.565	0.0241958
KAH0799576	Ribulose-phosphate 3-epimerase	0.254	0.801	0.104922
KAH0799582	methionine--tRNA ligase	0.0905	0.896	0.521693
KAH0799587	ribosomal protein L29	-0.0517	0.902	0.620018
KAH0806391	putative coronin	-0.037	0.914	0.872594
KAH0799604	actin depolymerizing protein	0.279	0.758	0.0698448
KAH0799611	hypothetical protein	0.469	0.875	0.32119
KAH0799495	Hypoxia up-regulated protein 1	0.0706	0.909	0.752004
KAH0788622	Dipeptidyl-peptidase III	-0.303	0.683	0.0422176
KAH0799459	Dynamin central region family protein	0.229	0.854	0.21623
KAH0799472	transformer-2 alpha	0.542	0.862	0.247705
KAH0799474	rRNA 2'-O-methyltransferase fibrillarin	0.112	0.901	0.609545
KAH0799484	Thioredoxin family protein	-0.509	0.559	0.0235929
KAH0799487	hypothetical protein	-0.809	0.00879	0.00153429
KAH0799344	enolase family protein	-0.48	0.885	0.395538
KAH0806399	calcyclin-binding protein-like	-0.24	0.772	0.0791203
KAH0799351	C2 domain containing protein	-0.759	0.0119	0.00171504
KAH0799360	60S acidic ribosomal protein P1	-0.245	0.762	0.072215
KAH0799366	glycine cleavage system protein GcvH	0.626	0.0781	0.0040006
KAH0799375	inositol monophosphatase	0.151	0.865	0.262696
KAH0806403	hypothetical protein	-0.395	0.69	0.0438402
KAH0799391	TPR Domain containing protein	0.446	0.463	0.0166984
KAH0799392	Adaptin N terminal region family protein	-0.191	0.836	0.162934
KAH0799398	succinate-CoA ligase	0.531	0.518	0.0202443
KAH0799404	MOB kinase activator-like 1A	-1.43	0.239	0.00814453
KAH0799415	vacuolar ATP synthase	-0.00954	0.916	0.925443
KAH0799417	family 20 glycosylhydrolase	-4.24	1.14e-13	1.5057e-05
KAH0806406	small GTP-binding protein	-0.771	0.201	0.00714264
KAH0799419	AGC family protein kinase	1.66	8.94e-12	8.87238e-05
KAH0799435	family 20 glycosylhydrolase	-0.687	0.141	0.00568356
KAH0799436	Adaptin N terminal region family protein	0.619	0.806	0.111241
KAH0799442	HEAT repeat family protein	-0.2	0.858	0.231177
KAH0799447	transcription elongation factor SPT6-like	-0.214	0.884	0.387261
KAH0806409	xanthine dehydrogenase-like	1.64	2.95e-07	0.000230645
KAH0799457	dnaJ-like subfamily B member 4	0.559	0.626	0.0315103
KAH0799064	Adaptin N terminal region family protein	0.14	0.886	0.409532
KAH0799066	epsin N-terminal-likey (ENTH) domain containing protein	0.252	0.855	0.218939
KAH0799068	Thioredoxin family protein	0.391	0.473	0.01729
KAH0799073	actin-related protein 2/3 complex subunit 3-like	0.291	0.691	0.0441478
KAH0799079	hypothetical protein	-0.325	0.733	0.0579668
KAH0799084	T-complex protein 1 subunit eta	0.103	0.894	0.495366
KAH0799087	26S protease regulatory subunit 7-like A	1.15	0.33	0.0109221
KAH0799088	ubiquitin-activating emzyme E1	0.0449	0.906	0.696384
KAH0799096	Hsp20/alpha crystallin family protein	-0.586	0.118	0.00512058
KAH0799108	40S ribosomal protein S12	0.125	0.901	0.603453
KAH0799138	ABC transporter E family member 2	-0.000787	0.919	0.995487
KAH0799143	hypothetical protein	-0.274	0.799	0.102079
KAH0799147	STE family protein kinase	-0.196	0.855	0.217383
KAH0799148	putative GTPase Rho1	-0.171	0.863	0.252551
KAH0799149	Serine/threonine-protein phosphatase ppe1	-0.191	0.866	0.268237
KAH0799161	4-alpha-glucanotransferase family protein	-0.63	0.173	0.00645329
KAH0799167	ribosomal protein	-0.0595	0.901	0.606586
KAH0799168	dihydropyrimidine dehydrogenase	0.632	0.176	0.00651683
KAH0799176	ARF/SAR superfamily	0.189	0.869	0.283112
KAH0799178	ribosomal protein L34e	-0.0518	0.904	0.661125
KAH0788531	Synapsin, ATP binding domain containing protein	-0.391	0.704	0.0477228
KAH0799196	ribosome biogenesis protein NSA2-like	0.162	0.901	0.604967
KAH0806424	alanyl-tRNA synthetase	-0.542	0.822	0.133573
KAH0799221	differentiation specific element binding protein	-0.855	0.864	0.2585
KAH0799227	cytosol nonspecific dipeptidase	-0.652	0.217	0.00756228
KAH0799231	Tudor domain containing protein	0.224	0.856	0.222157
KAH0799236	golgi to endosome transporter	0.211	0.881	0.365608
KAH0788439	signal recognition particle-docking protein FtsY	0.577	0.0876	0.00426851
KAH0799238	Bromodomain containing protein	0.927	0.62	0.0305508
KAH0799241	serpin family protein	0.931	0.0815	0.00409738
KAH0799250	60S ribosomal protein L11	-0.35	0.771	0.0780627
KAH0799252	Adenosine kinase	-1.93	0.0595	0.00343455
KAH0799274	NEDD8-activating enzyme E1 catalytic subunit	0.556	0.688	0.0435363
KAH0799280	V-type ATPase subunit family protein	-0.108	0.881	0.360951
KAH0799288	hypothetical protein	0.169	0.833	0.156209
KAH0799292	ribosomal protein L35Ae	-0.183	0.849	0.197911
KAH0799293	RasGEF domain containing protein	0.108	0.877	0.330842
KAH0799298	surfactant B protein	1.6	0.181	0.00666172
KAH0806434	hypothetical protein	-0.327	0.702	0.0471668
KAH0799303	hypothetical protein	0.226	0.801	0.104318
KAH0799314	MOB kinase activator-like 1	0.00148	0.918	0.989205
KAH0799321	Mitotic apparatus protein	0.222	0.872	0.301197
KAH0806436	Ubiquitin-like modifier-activating enzyme 1	-0.46	0.857	0.227451
KAH0799325	polycystic kidney disease protein 1-like 3	0.472	0.569	0.0246228
KAH0799337	ROK family protein	0.478	0.386	0.0130178
KAH0799339	LIM domain containing protein	-0.415	0.647	0.0348666
KAH0799340	EF hand family protein	-1.83	3.79e-07	0.000238
KAH0798992	hypothetical protein	-0.114	0.885	0.399989
KAH0798996	60S acidic ribosomal protein P2	-0.285	0.829	0.147068
KAH0806440	Phosphoribulokinase / Uridine kinase family protein	0.209	0.82	0.129975
KAH0799009	Ras-related protein RABD1	-0.584	0.547	0.0225323
KAH0799014	AGC family protein kinase	0.786	0.0625	0.00353336
KAH0799026	DNA replication licensing factor MCM3	-0.295	0.899	0.572212
KAH0799036	Clan CA, family C1, cathepsin L-like cysteine peptidase	-1.41	0.0125	0.0017504
KAH0799039	leucine-rich repeat protein	0.541	0.25	0.00845107
KAH0799047	flavocytochrome c	0.0916	0.894	0.496237
KAH0798979	proteasome subunit beta type-2	0.416	0.685	0.0427715
KAH0798984	Thioredoxin family protein	-0.706	0.0223	0.00220072
KAH0798940	hypothetical protein	0.21	0.829	0.147513
KAH0798941	60S ribosomal protein L5, putative	0.213	0.877	0.332752
KAH0798945	Multiprotein-bridging factor 1	-0.421	0.862	0.245132
KAH0798971	hypothetical protein	-0.391	0.709	0.049295
KAH0798977	40S ribosomal protein S17-B	-0.274	0.716	0.0514832
KAH0798885	60S ribosomal protein L27a	-0.00196	0.918	0.985974
KAH0798888	40S ribosomal protein S12	-0.345	0.77	0.0772579
KAH0806907	GDP dissociation inhibitor family protein	0.0695	0.899	0.569752
KAH0798900	Phosphatidylinositol transfer protein	-0.0904	0.889	0.442466
KAH0798910	protein transport protein SEC13-like B-like	0.68	0.45	0.0160137
KAH0798919	F-actin-capping protein subunit beta	0.232	0.838	0.166823
KAH0798920	Malate dehydrogenase	0.485	0.247	0.00838356
KAH0798926	thioredoxin peroxidase	-0.0791	0.897	0.544439
KAH0806384	Serine/threonine-protein phosphatase ppe1	0.19	0.849	0.196048
KAH0798928	ribosomal protein L29	-0.345	0.591	0.0269511
KAH0798933	apoptosis inhibitor 5-like protein API5	-0.0945	0.895	0.511963
KAH0798844	hypothetical protein	0.000198	0.919	0.998806
KAH0798849	cysteinyl-tRNA synthetase	0.0593	0.901	0.602507
KAH0798870	Ras family GTPase	0.438	0.531	0.0211951
KAH0798871	hypothetical protein	0.258	0.734	0.0582802
KAH0806147	protein penguin	0.338	0.893	0.486583
KAH0798496	hypothetical protein	0.578	0.795	0.0987109
KAH0798498	hypothetical protein	-0.16	0.855	0.217677
KAH0798503	Xanthine dehydrogenase	0.282	0.756	0.0689901
KAH0806148	ribosomal protein S19e	-0.313	0.754	0.0676737
KAH0798506	tyrosyl-tRNA synthetase	0.232	0.793	0.095855
KAH0798507	ribosomal protein L7Ae	-0.278	0.723	0.0541566
KAH0798516	EF hand family protein	0.124	0.876	0.330196
KAH0798518	nucleotide-sugar epimerase	-0.222	0.891	0.467973
KAH0798525	putative aminohydrolase SsnA	1.48	0.000684	0.000785011
KAH0798529	WD repeat protein	0.309	0.776	0.0815774
KAH0806151	DNA replication licensing factor MCM4	-0.131	0.893	0.486312
KAH0798545	hypothetical protein	0.581	0.618	0.0303188
KAH0798554	V-type proton ATPase subunit E	0.0115	0.916	0.917846
KAH0798567	Ubiquitin-conjugating enzyme family protein	-0.049	0.904	0.658566
KAH0798568	small GTP-binding protein	-0.332	0.862	0.249249
KAH0806155	pyruvate:ferredoxin (flavodoxin) oxidoreductase	0.348	0.677	0.0408191
KAH0806156	adhesin AP65-1 precursor	1.08	0.00255	0.00107241
KAH0798595	DegT/DnrJ/EryC1/StrS aminotransferase family protein	-0.0867	0.895	0.509325
KAH0798601	Glucokinase 1	0.786	0.0105	0.00163651
KAH0798608	Dynein light chain 1, cytoplasmic	0.99	0.77	0.0775196
KAH0798610	Ras-related C3 botulinum toxin substrate 1	0.259	0.809	0.114482
KAH0798613	glycosyl hydrolase	0.247	0.842	0.175656
KAH0798616	60S acidic ribosomal protein P1	-0.493	0.257	0.00865115
KAH0798617	14-3-3 protein	0.18	0.835	0.158557
KAH0798619	T-complex protein 1 subunit beta	0.00238	0.918	0.98268
KAH0798624	phosphoenolpyruvate carboxykinase	-0.104	0.886	0.406176
KAH0798626	hypothetical protein	-0.138	0.884	0.389944
KAH0798642	hypothetical protein	0.503	0.628	0.0317019
KAH0798646	CCR4-NOT transcription complex subunit 10	0.381	0.625	0.0312702
KAH0798650	Guanylate kinase family protein	-0.126	0.888	0.431623
KAH0798651	peptidyl-prolyl cis-trans isomerase	0.109	0.889	0.438157
KAH0798654	ribose 5-phosphate isomerase B	0.414	0.524	0.0206978
KAH0798670	B-box zinc finger family protein	0.122	0.903	0.629849
KAH0798671	small GTP-binding protein	0.396	0.884	0.39501
KAH0798675	CAMK family protein kinase	0.334	0.752	0.0669499
KAH0798677	NADP-dependent alcohol dehydrogenase	0.705	0.0732	0.00386024
KAH0798693	ribosomal protein L14	-0.249	0.762	0.0721616
KAH0806167	hypothetical protein	0.18	0.843	0.180461
KAH0798694	hypothetical protein	-0.121	0.904	0.654838
KAH0798709	26S protease regulatory subunit 10B	0.336	0.661	0.0374099
KAH0806169	AP-4 complex accessory subunit tepsin-like	0.437	0.658	0.0369115
KAH0798722	60S ribosomal protein L17	-0.0864	0.895	0.518918
KAH0798723	Proteasome subunit alpha type-7	0.137	0.86	0.239752
KAH0798726	Muscle-specific protein 20	1.12	0.0117	0.00170292
KAH0798729	small GTP-binding protein	-0.374	0.575	0.0252464
KAH0798733	ribosomal protein S19e	-0.144	0.86	0.236337
KAH0806171	TPR-like protein	0.259	0.744	0.0629211
KAH0798735	1-4-alpha-glucan-branching enzyme	-0.747	0.278	0.00924665
KAH0798748	STE family protein kinase	-0.0758	0.899	0.565275
KAH0798754	arginine--tRNA ligase	0.287	0.776	0.0820906
KAH0798767	ribosomal protein L10a	-0.263	0.865	0.262453
KAH0798770	hypothetical protein	-0.159	0.86	0.237453
KAH0798774	40S ribosomal protein S26	-0.114	0.883	0.380398
KAH0798775	ribosomal protein L18ae	-0.215	0.896	0.532407
KAH0798777	hypothetical protein	0.78	0.748	0.0649455
KAH0798802	telomere maintenance protein	-0.273	0.898	0.556749
KAH0798810	ATP-dependent RNA helicase eIF4A	0.0694	0.899	0.564571
KAH0798814	protein BOBBER 1	0.0108	0.916	0.921749
KAH0798820	V-type proton ATPase subunit B	0.00111	0.919	0.991245
KAH0798443	EF hand family protein	0.313	0.811	0.117029
KAH0806184	40S ribosomal protein S9-1	-0.192	0.857	0.224788
KAH0798466	AAA family ATPase	0.0534	0.903	0.630267
KAH0798473	RhoGEF domain containing protein	-0.294	0.794	0.0972311
KAH0798491	Clathrin heavy chain 1	-0.09	0.896	0.52462
KAH0798492	clathrin heavy chain	0.0531	0.907	0.710228
KAH0798378	NEDD8	0.372	0.64	0.0336164
KAH0806189	DNA replication licensing factor Mcm2	0.542	0.532	0.0212763
KAH0798386	hypothetical protein	-0.266	0.85	0.202251
KAH0806912	Copine family protein	-0.417	0.857	0.225399
KAH0798396	hypothetical protein	-1.02	0.71	0.0496613
KAH0787731	ADP-ribosylation factor 1	-0.269	0.725	0.0546704
KAH0798407	Dynein light chain Tctex-type 1	0.156	0.859	0.236208
KAH0798419	Proteasome subunit beta type-6	0.236	0.766	0.0751211
KAH0798424	NAD-dependent epimerase/dehydratase family protein	0.368	0.602	0.0282201
KAH0798427	hypothetical protein	-0.953	0.0626	0.00353716
KAH0787623	hypothetical protein	-0.0711	0.906	0.692677
KAH0798369	linker histone H1 and H5 family protein	0.0472	0.908	0.729135
KAH0806195	60S ribosomal protein L44	-0.52	0.786	0.0900827
KAH0798296	class II fumarate hydratase	0.101	0.886	0.414527
KAH0798300	Proteasome/cyclosome repeat family protein	0.399	0.725	0.0549361
KAH0798305	26S proteasome regulatory subunit, S6a family AAA ATpase	0.913	0.689	0.04375
KAH0798310	small GTP-binding protein	0.0193	0.915	0.882806
KAH0798311	GDP-L-fucose synthase	-0.157	0.868	0.276969
KAH0798313	von Willebrand factor type A domain containing protein	-1.36	2.97e-07	0.000230876
KAH0798319	NifU family protein	0.655	0.0902	0.00433973
KAH0806913	dnaJ-like subfamily A member 2	0.138	0.886	0.411287
KAH0798347	eukaryotic translation initiation factor 6-2	0.458	0.473	0.0172841
KAH0806201	EF hand family protein	-0.1	0.891	0.468576
KAH0798356	methionine aminopeptidase 2B	-0.77	0.0557	0.00331152
KAH0787619	gpF	-1.82	0.557	0.0234812
KAH0798361	hypothetical protein	-0.239	0.762	0.0724037
KAH0798362	SMI1/KNR4 family protein	-0.898	0.0104	0.00162715
KAH0806203	60S ribosomal protein l10, putative	-0.0347	0.909	0.752465
KAH0806204	protein FAM91A1	0.38	0.725	0.0546584
KAH0798249	C2 domain containing protein	-0.561	0.115	0.0050441
KAH0798275	ubiquitin domain containing protein family	0.000464	0.919	0.996448
KAH0798277	Clan IH, family I25, phytocystatin-like peptidase inhibitor	-0.458	0.424	0.0147085
KAH0798130	EF hand family protein	0.0301	0.912	0.830783
KAH0798135	40S ribosomal protein S2-1	-0.615	0.836	0.162072
KAH0798139	Kelch motif family protein	-0.154	0.898	0.54793
KAH0798145	hypothetical protein	0.123	0.869	0.28181
KAH0798151	hypothetical protein	-0.661	0.702	0.0471364
KAH0798171	glyceraldehyde-3-phosphate dehydrogenase	0.0801	0.896	0.520048
KAH0798176	TIR domain-containing protein	1.1	0.876	0.327264
KAH0798180	carbohydrate kinase	-0.336	0.742	0.0616409
KAH0798187	60S acidic ribosomal protein P1	-0.936	0.69	0.04384
KAH0798194	hypothetical protein	1.86	0.254	0.00857684
KAH0798196	Ras-related C3 botulinum toxin substrate 1	0.0788	0.898	0.547465
KAH0798207	enolase family protein	0.0503	0.913	0.840663
KAH0798210	zinc finger protein ZPR1	0.373	0.786	0.0900904
KAH0798213	dihydropyrimidine dehydrogenase, putative	0.731	0.501	0.0190102
KAH0798227	hypothetical protein	-0.997	0.753	0.0671063
KAH0798230	FYVE zinc finger family protein	0.459	0.411	0.0140956
KAH0798072	aminotransferase class I/II-fold pyridoxal phosphate-dependent enzyme	-0.162	0.853	0.210013
KAH0798076	Ubiquitin-like modifier-activating enzyme 1	-0.153	0.87	0.287517
KAH0806915	Ras family protein	0.788	0.0109	0.00165626
KAH0798080	deoxyhypusine synthase	-0.0194	0.917	0.957194
KAH0798081	phenylalanine--tRNA ligase alpha subunit	0.187	0.879	0.352629
KAH0798086	4-alpha-glucanotransferase DPE2	-0.802	0.591	0.0268891
KAH0798095	von Willebrand factor type A domain containing protein	0.434	0.449	0.015945
KAH0806222	glycogen phosphorylase	-0.656	0.71	0.0494831
KAH0798102	40S ribosomal protein S6	0.215	0.892	0.477196
KAH0798104	mRNA turnover protein 4	0.0332	0.916	0.931507
KAH0798105	Ras-related protein RABD1	0.154	0.859	0.235688
KAH0798109	actin-interacting protein 1 isoform X2	0.473	0.4	0.0136156
KAH0798117	putative H/ACA ribonucleoprotein complex subunit 1	0.557	0.727	0.0556663
KAH0798037	variant-silencing SET protein, putative	2.16	9.27e-08	0.00019946
KAH0806228	Thioredoxin family protein	-0.387	0.855	0.219583
KAH0798058	acetate--CoA ligase	-0.179	0.85	0.200957
KAH0798060	cyclin-dependent kinase 3	0.465	0.797	0.100206
KAH0798070	40S ribosomal protein S3a	-0.00535	0.917	0.958509
KAH0797975	calmodulin-like protein 1	-0.0872	0.889	0.445109
KAH0797980	serine/threonine-protein phosphatase 6 regulatory subunit 3 isoform X1	-0.0575	0.915	0.907592
KAH0797985	small GTP-binding protein	0.316	0.639	0.0335425
KAH0797991	hypothetical protein	-0.35	0.71	0.0497621
KAH0797998	Carbohydrate-binding family 6 protein	-0.477	0.743	0.0624978
KAH0797999	ribosomal protein	-0.267	0.764	0.0734196
KAH0798004	glycylpeptide N-tetradecanoyltransferase 1-like	0.00884	0.917	0.960094
KAH0798013	rRNA 2'-O-methyltransferase fibrillarin	0.442	0.749	0.0651841
KAH0798015	small GTP-binding protein	-0.141	0.869	0.285541
KAH0797617	DNA replication licensing factor mcm6	0.493	0.253	0.00853055
KAH0797620	hypothetical protein	-0.342	0.735	0.0586707
KAH0797624	rubrerythrin family protein	0.412	0.541	0.0220608
KAH0797625	Phosphoribulokinase / Uridine kinase family protein	0.284	0.806	0.110632
KAH0797627	40S ribosomal protein S21	-0.169	0.85	0.201786
KAH0797633	hypothetical protein	0.178	0.834	0.156421
KAH0797641	hypothetical protein	0.0948	0.908	0.739984
KAH0797642	hypothetical protein	-0.319	0.732	0.0573855
KAH0797645	syntaxin 16/TLG2-like protein	0.519	0.867	0.274238
KAH0797647	signal recognition particle receptor alpha subunit	-0.23	0.833	0.156016
KAH0797650	20S proteasome subunit alpha type 1	0.305	0.698	0.0461796
KAH0797651	40S ribosomal protein S16	-0.294	0.838	0.166529
KAH0797653	ATP-dependent RNA helicase DBP5	-0.12	0.87	0.29153
KAH0797655	COP9 signalosome complex subunit 7a	-0.00529	0.918	0.968026
KAH0797658	hypothetical protein	0.00862	0.918	0.969893
KAH0806240	dTDP-4-dehydrorhamnose 3,5-epimerase	0.215	0.789	0.0928507
KAH0797659	lipid phosphate phosphatase 2-like isoform X1	1.06	0.0175	0.001995
KAH0797670	Actin-like protein 3	-0.148	0.85	0.20111
KAH0806242	STE family protein kinase	0.785	0.867	0.270678
KAH0797679	ribosomal protein L36e	-0.192	0.824	0.138337
KAH0797691	Actin-related protein 2/3 complex subunit 4	0.109	0.891	0.46487
KAH0806244	serine/threonine-protein phosphatase 6 regulatory subunit 3-like	0.0688	0.895	0.513119
KAH0797703	von Willebrand factor type A domain containing protein	-0.808	0.321	0.0105952
KAH0806245	hypothetical protein	0.137	0.893	0.491022
KAH0797709	tubulin--tyrosine ligase-like protein 12	0.134	0.865	0.262951
KAH0797721	RNA-binding protein	-0.0333	0.91	0.771255
KAH0797725	P-loop containing nucleoside triphosphate hydrolase protein	0.127	0.88	0.360588
KAH0806247	SH3 domain containing protein	0.0627	0.904	0.649463
KAH0806248	small GTP-binding protein	0.0492	0.91	0.771692
KAH0797743	hypothetical protein	0.109	0.885	0.396433
KAH0806249	Adaptin N terminal region family protein	0.192	0.849	0.196744
KAH0797750	Kelch motif family protein	-0.368	0.809	0.114739
KAH0797754	adenosine kinase 2-like	-0.0834	0.897	0.539124
KAH0806250	hypothetical protein	-1.08	8.61e-05	0.000518033
KAH0797770	Thioredoxin family protein	-0.00618	0.917	0.954804
KAH0797781	ras-related protein Rab-22A	0.44	0.489	0.0182678
KAH0797784	ribosomal protein L6	-0.407	0.763	0.0731468
KAH0797787	small GTP-binding protein	-0.902	0.786	0.0897874
KAH0806253	hypothetical protein	-0.5	0.205	0.00724825
KAH0797794	Histone H2A	0.247	0.781	0.0855155
KAH0797826	WASH complex subunit 7	-0.929	0.00115	0.00088001
KAH0787061	surfactant B protein	-0.753	0.68	0.0414895
KAH0797841	RasGEF domain containing protein	0.189	0.911	0.796379
KAH0797842	serine/threonine-protein phosphatase 5	0.119	0.873	0.308922
KAH0797844	ribosomal protein L38e	-0.129	0.881	0.366458
KAH0806259	succinate-CoA ligase	0.792	0.662	0.0375302
KAH0797855	LIM domain containing protein	-0.241	0.791	0.0939452
KAH0797856	26S proteasome non-ATPase regulatory subunit 6	0.132	0.909	0.750522
KAH0797858	Calreticulin family protein	-0.368	0.58	0.0257003
KAH0797863	phospholipase A-2-activating protein	-0.00321	0.918	0.987478
KAH0797869	hypothetical protein	-0.0845	0.89	0.450094
KAH0797870	eukaryotic peptide chain release factor subunit 1-2	-0.423	0.751	0.0660552
KAH0797872	RabGAP/TBC domain-containing protein	0.0139	0.918	0.969596
KAH0797873	putative Cys-rich domain containing protein	-1.07	0.000207	0.000615007
KAH0797875	AGC family protein kinase	-0.897	0.0306	0.0024976
KAH0797881	heat shock protein 83	-0.192	0.835	0.159985
KAH0797887	NGG1p interacting factor NIF3	-1.08	0.00187	0.00098867
KAH0797891	stress-induced protein	-1.05	6.06e-05	0.000486973
KAH0797893	proliferating cell nuclear antigen	-0.852	0.557	0.0234927
KAH0797901	Adenylate kinase family protein	-1.13	0.000247	0.000638511
KAH0797911	hypothetical protein	-0.751	0.012	0.00171781
KAH0797913	Succinyl-CoA Synthetase subunit	-0.114	0.907	0.702697
KAH0797916	Coatomer subunit alpha-3	0.22	0.881	0.361103
KAH0797923	60S ribosomal protein L18	-0.197	0.836	0.161654
KAH0797940	hypothetical protein	-0.424	0.503	0.0191853
KAH0797942	rho GTPase-activating protein 24 isoform X1	-1.38	0.854	0.213262
KAH0797943	dolichyl-diphosphooligosaccharide--protein glycosyltransferase subunit 1A	-0.407	0.599	0.027848
KAH0797947	ATP-dependent RNA helicase eIF4A	-0.876	0.00599	0.00135742
KAH0797948	small GTP-binding protein	-0.737	0.0605	0.00346779
KAH0806269	Thioredoxin family protein	-0.605	0.15	0.00589561
KAH0797949	putative Ring-box protein	-0.0605	0.902	0.611579
KAH0797950	small GTP-binding protein	-0.924	0.0138	0.00182593
KAH0797586	glycogen phosphorylase	-0.77	0.0833	0.00414949
KAH0797593	ribosomal protein L23	0.269	0.894	0.493488
KAH0797608	Inositol-3-phosphate synthase	-0.232	0.871	0.292795
KAH0797522	hypothetical protein	0.76	0.156	0.00603707
KAH0797525	flavodoxin family protein	0.194	0.859	0.235105
KAH0797526	leucine--tRNA ligase, cytoplasmic	0.0252	0.913	0.841325
KAH0797531	hypothetical protein	0.413	0.868	0.277722
KAH0806275	Laminin A family protein	-0.119	0.873	0.309531
KAH0797535	26S proteasome non-ATPase regulatory subunit 2	0.203	0.848	0.19508
KAH0797541	60S ribosomal protein L27a	-0.118	0.892	0.474818
KAH0797546	Clan CA, family C1, cathepsin L-like cysteine peptidase	-2.58	0.741	0.0615539
KAH0797547	Carbohydrate-binding family 6 protein	-1.18	0.00952	0.00157713
KAH0797549	actin-related protein 2/3 complex, subunit 1	0.275	0.877	0.332726
KAH0797555	striatin-4 isoform X1	0.283	0.846	0.18952
KAH0797556	H/ACA ribonucleoprotein complex subunit 4	0.0311	0.914	0.863618
KAH0797567	C2 domain containing protein	-0.298	0.702	0.0473142
KAH0797390	disulfide-isomerase ER-60	-0.524	0.759	0.0707681
KAH0797395	GTP-binding protein SAR1b-like isoform X2	-0.121	0.911	0.80704
KAH0797401	actin	-0.057	0.904	0.661308
KAH0797403	actin-related protein 2/3 complex, subunit 1	-0.0611	0.909	0.752558
KAH0797406	6-phosphofructokinase	1.61	2.52e-09	0.000138874
KAH0797420	adenosylhomocysteinase	0.052	0.906	0.682243
KAH0797423	Bromodomain containing protein	0.407	0.867	0.269603
KAH0797425	hypothetical protein	1.01	0.403	0.0137362
KAH0806286	thioredoxin-disulfide reductase	0.397	0.619	0.0304684
KAH0797433	Hsp70 family protein	-0.75	0.358	0.0119048
KAH0806287	RNA polymerase II core subunit	0.685	0.844	0.181244
KAH0797448	putative 20S proteasome beta2 subunit	0.374	0.806	0.11011
KAH0797451	putative alpha-actinin	-1.73	5.89e-08	0.000190036
KAH0797452	FAM172 family protein	-0.399	0.769	0.0766738
KAH0797460	protein Mo25	0.205	0.814	0.121797
KAH0797461	Thioredoxin family protein	0.585	0.832	0.152591
KAH0797468	STE family protein kinase	0.156	0.88	0.360244
KAH0797471	Adaptor complexes medium subunit family protein	-0.151	0.883	0.38384
KAH0797476	ubiquitin-conjugating enzyme E2 G1	-0.167	0.866	0.269124
KAH0797479	class II fumarate hydratase	-0.145	0.864	0.258273
KAH0797484	ribose-phosphate pyrophosphokinase, putative	-0.0703	0.91	0.776266
KAH0797487	WH1-domain-containing protein	0.381	0.515	0.0200319
KAH0797513	hypothetical protein	0.225	0.894	0.500519
KAH0797514	kinase, pfkB family protein	0.62	0.215	0.00751021
KAH0797333	oligopeptidase A	-0.119	0.87	0.291311
KAH0797346	purine and uridine phosphorylase	0.352	0.774	0.0799958
KAH0797349	uDENN domain containing protein	0.00932	0.916	0.933664
KAH0797350	Actin-related protein 2/3 complex subunit 2	0.322	0.707	0.0487751
KAH0797352	60S ribosomal protein L18	0.18	0.823	0.136126
KAH0797353	Polyadenylate-binding protein	0.29	0.695	0.0452315
KAH0797362	obg-like ATPase 1	-0.147	0.851	0.204977
KAH0797190	phospholipase	0.194	0.91	0.764512
KAH0797196	C2 domain containing protein	0.0562	0.915	0.884907
KAH0797198	hypothetical protein	0.162	0.85	0.199789
KAH0797202	UBA/TS-N domain containing protein	-0.104	0.888	0.432994
KAH0797207	proteasome subunit alpha type-3	0.298	0.733	0.0577992
KAH0797212	striatin-4 isoform X1	0.324	0.814	0.120703
KAH0797218	flp	0.223	0.794	0.0975543
KAH0797220	diphosphate--fructose-6-phosphate 1-phosphotransferase	0.0635	0.899	0.564607
KAH0797223	beta tubulin	0.195	0.838	0.165813
KAH0797228	RidA family protein	-0.0544	0.906	0.689189
KAH0797230	ribosomal protein L13e	-0.192	0.827	0.143163
KAH0797231	C2 domain containing protein	0.0794	0.895	0.507333
KAH0806305	glutamine--tRNA ligase, cytoplasmic	0.215	0.836	0.161408
KAH0797259	NADP-dependent alcohol dehydrogenase	1.01	0.204	0.00722801
KAH0806307	Ras family protein	-0.174	0.886	0.407998
KAH0797281	ribosomal protein L21e	-0.169	0.838	0.165549
KAH0797284	UTP--glucose-1-phosphate uridylyltransferase family protein	-0.0536	0.902	0.624825
KAH0797289	translation initiation factor eIF-2B subunit epsilon	0.119	0.907	0.711158
KAH0797290	hypothetical protein	-0.295	0.881	0.361555
KAH0797291	heat shock protein 83	-0.0879	0.886	0.412854
KAH0786504	phosphoenolpyruvate carboxykinase	-0.742	0.484	0.0179334
KAH0797300	thiamine pyrophosphokinase	1.37	0.292	0.0096798
