# Supplementary material for: Comparative Surfaceome Analysis of Clonal Histomonas meleagridis Strains with Different Pathogenicity Reveals Strain-Dependent Profiles
Source: Microorganisms. 2022 Sep 21;10(10):1884. doi: 10.3390/microorganisms10101884 (PMC9610433; doi:10.3390/microorganisms10101884)
Supplement: Supplementary file 1 [file microorganisms-10-01884-s001.zip › Paper Surface proteome_Supplementary Table S4.xlsx]

## Sheet: Exoproteome Identification
Accession	Name
KAH0797305	coronin, putative
KAH0797324	TPR-repeat-containing protein
KAH0797179	DSBA-like thioredoxin domain containing protein
KAH0797186	DUF4980 domain-containing protein
KAH0806316	triosephosphate isomerase
KAH0806319	Adenylate kinase
KAH0796188	ThiF family protein
KAH0796200	phosphoenolpyruvate carboxykinase
KAH0796238	NlpC/P60 family protein
KAH0796251	actin-related protein 2/3 complex, subunit 1
KAH0796256	Malate dehydrogenase
KAH0806327	60S ribosomal protein L6
KAH0806331	threonyl-tRNA synthetase
KAH0806333	actophorin, putative
KAH0796327	Profilin A
KAH0796408	NGG1p interacting factor NIF3
KAH0796412	Deoxyribonuclease II family protein
KAH0796442	mannitol dehydrogenase family protein
KAH0796450	DUF882 domain-containing protein
KAH0806347	glutamyl-tRNA synthetase
KAH0796462	60S ribosomal protein L6
KAH0796469	rho GDP-dissociation inhibitor 1
KAH0796481	hypothetical protein
KAH0796517	FK506-binding protein (FKBP)-type peptidyl-prolyl isomerase, putative
KAH0796539	ribosomal protein L6
KAH0796579	enolase family protein
KAH0796649	cofilin/tropomyosin-type actin-binding protein
KAH0796683	40S ribosomal protein S14
KAH0806046	Elongation factor 2
KAH0796723	Glycine-rich RNA-binding protein RZ1A
KAH0796741	4Fe-4S dicluster domain-containing protein
KAH0796745	40S ribosomal protein S14
KAH0796745	40S ribosomal protein S14
KAH0796769	CAP domain-containing protein
KAH0796781	NAC domain containing protein
KAH0806931	40S ribosomal protein S3a
KAH0806931	40S ribosomal protein S3a
KAH0796806	ribosomal protein
KAH0796818	actophorin, putative
KAH0796823	purine-nucleoside phosphorylase
KAH0796846	Clan MH, family M20, peptidase T-like metallopeptidase
KAH0796847	Tudor domain containing protein
KAH0796854	C2 domain containing protein
KAH0806063	60S acidic ribosomal protein P2
KAH0796873	Malate dehydrogenase
KAH0806932	Pkinase-domain-containing protein
KAH0796899	Proteasome subunit alpha type-4
KAH0796927	ubiquitin-conjugating enzyme E2 2
KAH0796935	proteasome subunit alpha type-6-like
KAH0796942	60S ribosomal protein L3
KAH0796944	Archaeal ribosomal protein S17P
KAH0796957	leucine-rich repeat protein
KAH0796958	fructose-1,6-bisphosphate aldolase
KAH0796990	EF hand family protein
KAH0797009	NlpC/P60 family protein
KAH0785829	protein serine/threonine kinase, putative
KAH0797032	Guanine deaminase
KAH0797035	EF hand family protein
KAH0785856	fimbrin
KAH0797072	FprA family A-type flavoprotein
KAH0797076	pyridoxal-5-phosphate-dependent protein subunit beta
KAH0797084	Dynein light chain 1, cytoplasmic
KAH0797098	Insulin-like growth factor binding protein,N-terminal
KAH0797101	actin-related protein ARPC5
KAH0797124	fimbrin
KAH0797133	ribosomal protein S3Ae
KAH0796139	60S ribosomal protein L5, putative
KAH0806098	protein transport protein SEC31-like B
KAH0806099	Rps27bp
KAH0806102	ribosomal protein L6
KAH0785565	putative coronin
KAH0806111	vacuolar protein sorting-associated protein 4B
KAH0806937	40S ribosomal protein S8-B
KAH0784994	Thioredoxin family protein
KAH0785001	hypothetical protein
KAH0785087	actin
KAH0806016	transketolase
KAH0806026	ribosomal protein L10
KAH0806030	surfactant B protein
KAH0805968	ribosomal protein L18ae
KAH0805968	ribosomal protein L18ae
KAH0805973	NHP2-like protein 1
KAH0805871	40S ribosomal protein S4, X isoform
KAH0805890	BTB/POZ domain containing protein
KAH0805898	phenylalanine--tRNA ligase beta subunit, cytoplasmic-like
KAH0805863	aldo/keto reductase
KAH0805719	60S acidic ribosomal protein P2
KAH0805730	succinate--CoA ligase subunit alpha
KAH0805746	ribosomal protein L18ae
KAH0806965	enolase family protein
KAH0805769	adenylyl cyclase-associated protein, putative
KAH0805773	ribosomal protein S14
KAH0806967	NADP-specific glutamate dehydrogenase
KAH0805817	actin-related protein 2/3 complex subunit 3-like
KAH0805837	actophorin, putative
KAH0805654	cofilin/tropomyosin-type actin-binding protein
KAH0805666	iron hydrogenase
KAH0794522	Metalloenzyme superfamily protein
KAH0805537	adhesin AP65-1 precursor
KAH0805592	DUF5057 domain-containing protein
KAH0805598	ribosomal protein L14
KAH0805637	pyruvate:ferredoxin (flavodoxin) oxidoreductase
KAH0806841	C2 domain containing protein
KAH0805365	large repetitive protein
KAH0805366	2,3-diphosphoglycerate-dependent phosphoglycerate mutase
KAH0805378	peptidyl-prolyl cis-trans isomerase
KAH0805416	60S ribosomal protein L6
KAH0805430	hypothetical protein
KAH0805444	ribosomal protein L7Ae
KAH0804927	Polyadenylate-binding protein 2
KAH0807012	BTB/POZ domain containing protein
KAH0804933	bacterial Ig-like domain protein
KAH0804957	oxidoreductase, aldo/keto reductase family protein
KAH0804958	ribosomal protein L18ae
KAH0804974	aminotransferase, classes I and II family protein
KAH0805003	Adenylate kinase family protein
KAH0805036	ectonucleoside triphosphate diphosphohydrolase 1 isoform X2
KAH0805041	hypothetical protein
KAH0807023	ribosomal protein RPL10A
KAH0805045	DUF1963 domain-containing protein
KAH0805086	actin
KAH0805091	polyubiquitin
KAH0805099	RNA-binding protein
KAH0805111	adhesin protein AP33-1
KAH0807030	dnaK protein
KAH0805123	FYVE-type zinc finger-containing protein
KAH0805138	ribosomal protein L18ae
KAH0805139	60S acidic ribosomal protein P2
KAH0805142	ubiquitin-conjugating enzyme E2-16 kDa
KAH0805172	proteasome subunit alpha type 4, subunit, putative
KAH0793915	methionine adenosyltransferase
KAH0805194	GDP dissociation inhibitor family protein
KAH0805209	hypothetical protein
KAH0805212	glia maturation factor beta
KAH0805219	small GTP-binding protein
KAH0805234	leucine-rich repeat domain-containing protein
KAH0805237	ribosomal protein L14
KAH0805237	ribosomal protein L14
KAH0805238	RNA-binding protein
KAH0805250	Lecithin:cholesterol acyltransferase family protein
KAH0805258	ribosomal protein L10
KAH0805276	60S ribosomal protein L7a
KAH0805286	hypothetical protein
KAH0805308	Dipeptidyl-peptidase III
KAH0805310	40S ribosomal protein S28
KAH0807050	Metalloenzyme superfamily protein
KAH0805312	tyrosine phenol-lyase
KAH0807053	Metalloenzyme superfamily protein
KAH0804894	hypothetical protein
KAH0804866	elongation factor-1 alpha
KAH0804871	hypothetical protein
KAH0804877	leucine-rich repeat domain-containing protein
KAH0804881	NEDD8-activating enzyme E1 catalytic subunit
KAH0804885	40S ribosomal protein S7
KAH0793649	40S ribosomal protein S3a
KAH0804859	n-acetylmuramoyl-L-alanine amidase
KAH0793674	elongation factor 1 alpha
KAH0793680	40S ribosomal protein S3a
KAH0804708	Inositol-3-phosphate synthase
KAH0804737	thioesterase
KAH0804760	UV excision repair protein RAD23-like A isoform X2
KAH0804812	LysM peptidoglycan-binding domain-containing protein
KAH0804813	LysM peptidoglycan-binding domain-containing protein
KAH0804814	NAD-dependent malic enzyme
KAH0804819	lysine--tRNA ligase isoform X1
KAH0804619	FYVE-type zinc finger-containing protein
KAH0803764	Succinyl-CoA Synthetase subunit
KAH0803766	hypothetical protein
KAH0803780	60S ribosomal protein L3
KAH0803781	Phosphoglycerate kinase
KAH0807086	Rubrerythrin family protein
KAH0803799	fimbrin
KAH0803818	Eukaryotic translation initiation factor 5A
KAH0793423	heat shock protein 83
KAH0803859	Profilin A
KAH0803880	ferredoxin
KAH0803918	Aspartate--tRNA ligase, cytoplasmic
KAH0803925	high mobility group protein B3
KAH0803931	ribosomal protein L14
KAH0803995	40S ribosomal protein S7
KAH0807107	hypothetical protein
KAH0804019	ribosomal protein L7Ae
KAH0807112	hypothetical protein
KAH0804064	S-layer protein
KAH0804076	40S ribosomal protein S28
KAH0804086	40S ribosomal protein S12
KAH0804089	luminal-binding protein
KAH0804111	60S ribosomal protein L5, putative
KAH0804154	pyruvate kinase
KAH0806854	asparagine--tRNA ligase, cytoplasmic
KAH0804259	Profilin A
KAH0804319	glyceraldehyde-3-phosphate dehydrogenase
KAH0804346	hypothetical protein
KAH0804360	cysteine protease 8
KAH0804366	F-actin capping protein alpha subunit
KAH0804388	N-acetylmuramoyl-L-alanine amidase
KAH0804413	papain family cysteine protease domain containing protein
KAH0804433	ribosomal protein L10
KAH0804500	Clan MH, family M20, peptidase T-like metallopeptidase
KAH0804521	polyubiquitin
KAH0804603	polyubiquitin
KAH0804604	RNA-binding protein
KAH0804605	ribosomal protein L14
KAH0804610	60s ribosomal protein L15/L27
KAH0803697	40S ribosomal protein S18
KAH0803714	40S ribosomal protein S3a
KAH0803715	knotted carbamoyltransferase YgeW
KAH0803608	Peptidyl-prolyl cis-trans isomerase CYP19-4
KAH0803581	macrophage migration inhibitory factor family protein
KAH0803551	PX domain containing protein
KAH0803559	60S acidic ribosomal protein P2
KAH0792480	hypothetical protein
KAH0803359	xanthine dehydrogenase isoform X2
KAH0803377	ribosomal protein L7Ae
KAH0803395	ribosomal protein S3Ae
KAH0803396	hypothetical protein
KAH0803436	hypothetical protein
KAH0803484	60S ribosomal protein L5, putative
KAH0803487	small GTP-binding protein
KAH0803498	ras-related protein RABA2a
KAH0803501	Mob1/phocein family protein
KAH0803502	arp2/3 complex 16 kDa subunit
KAH0803518	1-4-alpha-glucan-branching enzyme
KAH0806745	enolase family protein
KAH0803167	FK506-binding protein (FKBP)-type peptidyl-prolyl isomerase, putative
KAH0806749	DJ-1 family protein
KAH0803190	aldo/keto reductase
KAH0803240	C2 domain containing protein
KAH0803244	60S ribosomal protein L3
KAH0803279	T-complex protein 1 subunit beta
KAH0803283	coronin, putative
KAH0806762	OsmC family peroxiredoxin
KAH0803142	hypothetical protein
KAH0802980	F-actin-capping protein subunit alpha
KAH0802981	hypothetical protein
KAH0802989	DEAD-box ATP-dependent RNA helicase 27
KAH0802995	transcription elongation factor A protein 1 isoform X3
KAH0803015	actin-related protein 2/3 complex subunit 3-like
KAH0803019	ubiquitin-like protein
KAH0803029	E3 SUMO-protein ligase RanBP2
KAH0803037	DJ-1 family protein
KAH0803041	14-3-3 protein
KAH0803062	DEAD-box ATP-dependent RNA helicase 56-like
KAH0803084	uncharacterized protein
KAH0803087	Appr-1-p processing enzyme family protein
KAH0803097	Flavodoxin-like fold family protein
KAH0803114	hypothetical protein
KAH0803115	hypothetical protein
KAH0803117	hypothetical protein
KAH0803121	serine/arginine-rich SC35-like splicing factor SCL30A
KAH0803123	actin-related protein ARPC5
KAH0802727	succinate-CoA ligase
KAH0802776	Immuno-dominant variable surface antigen-like
KAH0802792	iron-containing alcohol dehydrogenase
KAH0791811	BspA family leucine-rich repeat surface protein
KAH0802816	60S acidic ribosomal protein P2
KAH0802826	Clan CD, family C13, asparaginyl endopeptidase-like cysteine peptidase
KAH0802829	NADP-dependent alcohol dehydrogenase
KAH0802832	ras-related protein Rab7
KAH0802865	cysteine protease
KAH0802871	N-acetylmuramoyl-L-alanine amidase CwlA precursor
KAH0806798	ornithine cyclodeaminase
KAH0802906	polyubiquitin
KAH0806800	cytoplasmic heat shock protein 70
KAH0802928	endoribonuclease L-PSP
KAH0802962	Xaa-Pro dipeptidase
KAH0802965	ribosomal protein L14
KAH0802967	RNA-binding protein
KAH0802439	elongation factor 1 beta, putative
KAH0806869	ribosomal protein L14
KAH0802460	Phosphomannomutase
KAH0802485	iron hydrogenase
KAH0802503	hydroxyacid dehydrogenase
KAH0802511	Glycine--tRNA ligase
KAH0802531	Adenylate kinase family protein
KAH0802546	eukaryotic translation initiation factor 3 subunit D
KAH0802552	Archaeal ribosomal protein S17P
KAH0802579	Proteasome subunit alpha type-6
KAH0802584	78 kDa glucose-regulated protein
KAH0802588	nicotinate phosphoribosyltransferase family protein
KAH0802590	UV excision repair protein RAD23-like B
KAH0802619	peptidyl-prolyl cis-trans isomerase
KAH0802637	SH3-domain-containing protein [[Clostridium] sordellii]
KAH0802638	putative carbonic anhydrase-like protein 2
KAH0802693	ribosome assembly factor SBDS
KAH0802697	coronin
KAH0802709	hypothetical protein
KAH0802715	purine and uridine phosphorylase
KAH0802420	succinate-CoA ligase
KAH0806630	fructose-1,6-bisphosphate aldolase
KAH0802205	isoleucine--tRNA ligase, cytoplasmic
KAH0802238	methylmalonyl-CoA epimerase
KAH0802265	YSIRK-type signal peptide-containing protein
KAH0802292	60S ribosomal protein L27a
KAH0802305	rho GDP-dissociation inhibitor 1
KAH0802307	cytidine deaminase
KAH0802346	surfactant B protein
KAH0802162	signal peptidase I
KAH0802171	hypothetical protein
KAH0806657	hypothetical protein
KAH0802041	40S ribosomal protein S18, putative
KAH0802066	Clan CD, family C13, asparaginyl endopeptidase-like cysteine peptidase
KAH0802069	glycosyl hydrolase
KAH0806665	translationally controlled tumor-associated
KAH0801963	PX domain containing protein
KAH0801968	hypothetical protein
KAH0801845	ornithine transcarbamylase
KAH0801862	peptidyl-prolyl cis-trans isomerase, FKBP-type family protein
KAH0801868	40S ribosomal protein S1
KAH0801885	actin-interacting protein 1
KAH0801891	knotted carbamoyltransferase YgeW
KAH0801893	Xanthine dehydrogenase
KAH0801898	40S ribosomal protein S3a
KAH0801910	pyruvate, phosphate dikinase
KAH0801919	Glycerophosphoryl diester phosphodiesterase family protein
KAH0801933	60S ribosomal protein L27a
KAH0801817	ISC system 2Fe-2S type ferredoxin
KAH0801724	Nucleoside diphosphate kinase family protein
KAH0801728	60S ribosomal protein L27a
KAH0801735	actin-related protein 2/3 complex, subunit 1
KAH0801748	thioredoxin-disulfide reductase
KAH0806693	methionine adenosyltransferase
KAH0801759	Triosephosphate isomerase, cytosolic
KAH0806695	S-adenosylmethionine synthetase
KAH0801773	fructose-1,6-bisphosphate aldolase
KAH0801778	Inositol-3-phosphate synthase
KAH0801687	Archaeal ribosomal protein S17P
KAH0801562	NSFL1 cofactor p47
KAH0801608	60S ribosomal protein L9
KAH0801630	leucine-rich repeat protein
KAH0801642	40S ribosomal protein S7
KAH0806715	EF hand family protein
KAH0801539	S9 family peptidase
KAH0806719	adaptin ear-binding coat-associated protein 1 NECAP-1
KAH0806721	ribosomal protein L40-like isoform 1
KAH0801184	60S ribosomal protein L27a
KAH0801185	putative alpha-actinin
KAH0801202	40S ribosomal protein S4, X isoform
KAH0801214	Succinyl-CoA Synthetase subunit
KAH0801221	hypothetical protein
KAH0801258	actin
KAH0801297	centrin
KAH0806883	small GTP-binding protein
KAH0801303	cofilin/tropomyosin-type actin-binding protein
KAH0801310	nitroreductase family protein
KAH0801314	60S ribosomal protein L6
KAH0801330	actin-binding protein
KAH0801344	M18 family aminopeptidase
KAH0801350	60S ribosomal protein L7a
KAH0790566	protein serine/threonine kinase, putative
KAH0801372	Archaeal ribosomal protein S17P
KAH0801409	surfactant B protein
KAH0801411	actin
KAH0801011	PX domain containing protein
KAH0801052	40S ribosomal protein S14
KAH0801056	ras-related protein RABA2a-like
KAH0801133	Vesicle transport v-SNARE protein
KAH0806455	20S proteasome subunit alpha type 1
KAH0801144	E3 SUMO-protein ligase RanBP2
KAH0801159	LPXTG cell wall anchor domain-containing protein
KAH0801167	Phosphoglucomutase/phosphomannomutase, alpha/beta/alpha domain I family protein
KAH0790267	phosphoenolpyruvate carboxykinase (GTP)
KAH0800937	glycerol dehydrogenase
KAH0800978	cytoplasmic heat shock protein 70
KAH0806469	AP-2 complex subunit alpha-1-like
KAH0800868	PCTP-like protein
KAH0800593	methionine gamma-lyase
KAH0800596	Glucose-6-phosphate isomerase
KAH0800598	40S ribosomal protein S3a
KAH0800604	Thioredoxin family protein
KAH0800613	hypothetical protein
KAH0800636	Clan CD, family C13, asparaginyl endopeptidase-like cysteine peptidase
KAH0800641	basic transcription factor 3b, putative
KAH0800651	ubiquitin C
KAH0806479	purine and uridine phosphorylase
KAH0800662	Muscle-specific protein 20
KAH0800670	ribosomal protein L7Ae
KAH0800679	Thioredoxin
KAH0800728	hypothetical protein
KAH0806486	Valyl tRNA Synthetase
KAH0800738	putative C2 domain containing protein
KAH0800743	TRNA binding domain containing protein
KAH0800748	surfactant B protein
KAH0800752	DUF1015 domain-containing protein
KAH0800760	40S ribosomal protein S14
KAH0800793	DJ-1 family protein
KAH0800796	glycosyl hydrolase
KAH0800799	enolase family protein
KAH0800823	Succinyl-CoA Synthetase subunit
KAH0806496	peptidase M20
KAH0800838	fimbrin
KAH0800857	NAC domain containing protein
KAH0806499	cytoplasmic heat shock protein 70
KAH0789726	p21-activated protein kinase-interacting protein 1-like
KAH0800575	Cysteine synthase
KAH0800576	NAD-dependent malic enzyme
KAH0800579	acetyl-CoA C-acetyltransferase
KAH0800475	xenotropic and polytropic retrovirus receptor 1-like
KAH0800480	BspA family leucine-rich repeat surface protein
KAH0800524	transducin beta-like protein 2
KAH0796000	actin
KAH0800397	RNP-1 like protein RNA-binding protein
KAH0800409	nuclear transcription factor Y subunit beta-like
KAH0800410	TerD family protein
KAH0800414	DNA-binding protein
KAH0800422	60S acidic ribosomal protein P2
KAH0800440	Dynein light chain 1, cytoplasmic
KAH0800280	nascent polypeptide-associated complex subunit alpha-like protein 1
KAH0800319	phospholipase
KAH0800321	basic transcription factor 3b, putative
KAH0799860	iron superoxide dismutase
KAH0799894	60S ribosomal protein L6
KAH0799905	60S ribosomal protein L9
KAH0799919	NSFL1 cofactor p47 isoform X3
KAH0806545	hypothetical protein
KAH0799961	Clan CA, family C1, cathepsin L-like cysteine peptidase
KAH0799961	Clan CA, family C1, cathepsin L-like cysteine peptidase
KAH0799967	60S ribosomal protein L27a
KAH0799982	40S ribosomal protein S3a
KAH0799995	essential component of the nuclear pore which mediates nuclear import and export
KAH0800031	putative alpha-actinin
KAH0789316	putative ubiquitin-conjugating enzyme E2
KAH0800063	C2 domain containing protein
KAH0800064	Deoxyribose-phosphate aldolase
KAH0800068	ribosomal protein L18ae
KAH0800068	ribosomal protein L18ae
KAH0789331	glyceraldehyde-3-phosphate dehydrogenase
KAH0800073	Proteasome subunit alpha type-5
KAH0800079	2,3-diphosphoglycerate-dependent phosphoglycerate mutase
KAH0800098	40S ribosomal protein S3a
KAH0800139	RNA ligase, Rnl2 family
KAH0800147	ribosomal protein L10
KAH0800167	putative NEDD8 conjugating enzyme
KAH0800172	40S ribosomal protein S7
KAH0800178	Acetyl-CoA hydrolase
KAH0800259	ribosomal protein L14
KAH0800267	Thioredoxin family protein
KAH0799674	DUF5057 domain-containing protein
KAH0799675	TPR-repeat-containing protein
KAH0799676	DUF5057 domain-containing protein
KAH0799687	putative coronin
KAH0799714	SGS domain containing protein
KAH0799780	nitroreductase family protein
KAH0799784	Thioredoxin family protein
KAH0799642	pyridoxamine 5'-phosphate oxidase
KAH0799644	Oligopeptidase A
KAH0799648	seryl-tRNA synthetase family protein
KAH0799665	Synaptobrevin family protein
KAH0799525	NADP-specific glutamate dehydrogenase
KAH0799541	60S acidic ribosomal protein P2
KAH0799559	Elongation factor 2
KAH0799568	Thioredoxin family protein
KAH0799570	Phosphoglycerate kinase
KAH0799582	methionine--tRNA ligase
KAH0806391	putative coronin
KAH0799604	actin depolymerizing protein
KAH0799607	protein serine/threonine kinase, putative
KAH0799484	Thioredoxin family protein
KAH0799344	enolase family protein
KAH0799351	C2 domain containing protein
KAH0799366	glycine cleavage system protein GcvH
KAH0799391	TPR Domain containing protein
KAH0799398	succinate-CoA ligase
KAH0799419	AGC family protein kinase
KAH0799420	NAD-dependent malic enzyme
KAH0799436	Adaptin N terminal region family protein
KAH0806409	xanthine dehydrogenase-like
KAH0799455	signal recognition particle-docking protein FtsY
KAH0799073	actin-related protein 2/3 complex subunit 3-like
KAH0799086	ribosomal protein L18ae
KAH0806418	succinate-CoA ligase
KAH0799143	hypothetical protein
KAH0799167	ribosomal protein
KAH0799227	cytosol nonspecific dipeptidase
KAH0788439	signal recognition particle-docking protein FtsY
KAH0799238	Bromodomain containing protein
KAH0799337	ROK family protein
KAH0798996	60S acidic ribosomal protein P2
KAH0799036	Clan CA, family C1, cathepsin L-like cysteine peptidase
KAH0799047	flavocytochrome c
KAH0798940	hypothetical protein
KAH0798941	60S ribosomal protein L5, putative
KAH0798885	60S ribosomal protein L27a
KAH0798888	40S ribosomal protein S12
KAH0806907	GDP dissociation inhibitor family protein
KAH0798920	Malate dehydrogenase
KAH0798849	cysteinyl-tRNA synthetase
KAH0798503	Xanthine dehydrogenase
KAH0798507	ribosomal protein L7Ae
KAH0798516	EF hand family protein
KAH0806156	adhesin AP65-1 precursor
KAH0798595	DegT/DnrJ/EryC1/StrS aminotransferase family protein
KAH0798596	ribosomal protein L6
KAH0798608	Dynein light chain 1, cytoplasmic
KAH0798613	glycosyl hydrolase
KAH0798624	phosphoenolpyruvate carboxykinase
KAH0798645	60S ribosomal protein L7-2
KAH0798650	Guanylate kinase family protein
KAH0798651	peptidyl-prolyl cis-trans isomerase
KAH0798654	ribose 5-phosphate isomerase B
KAH0798677	NADP-dependent alcohol dehydrogenase
KAH0787934	hypothetical protein
KAH0787935	hypothetical protein
KAH0798693	ribosomal protein L14
KAH0798696	60S ribosomal protein L9
KAH0798735	1-4-alpha-glucan-branching enzyme
KAH0798754	arginine--tRNA ligase
KAH0798767	ribosomal protein L10a
KAH0798814	protein BOBBER 1
KAH0806181	surfactant B protein
KAH0798444	actin-related protein ARPC5
KAH0798378	NEDD8
KAH0798409	centrin
KAH0798424	NAD-dependent epimerase/dehydratase family protein
KAH0798427	hypothetical protein
KAH0787635	cytoplasmic heat shock protein 70
KAH0798296	class II fumarate hydratase
KAH0798311	GDP-L-fucose synthase
KAH0798356	methionine aminopeptidase 2B
KAH0798245	ribosomal protein L18ae
KAH0798249	C2 domain containing protein
KAH0798277	Clan IH, family I25, phytocystatin-like peptidase inhibitor
KAH0798130	EF hand family protein
KAH0798171	glyceraldehyde-3-phosphate dehydrogenase
KAH0798207	enolase family protein
KAH0798213	dihydropyrimidine dehydrogenase, putative
KAH0798076	Ubiquitin-like modifier-activating enzyme 1
KAH0798081	phenylalanine--tRNA ligase alpha subunit
KAH0798109	actin-interacting protein 1 isoform X2
KAH0806228	Thioredoxin family protein
KAH0798070	40S ribosomal protein S3a
KAH0797975	calmodulin-like protein 1
KAH0797620	hypothetical protein
KAH0797624	rubrerythrin family protein
KAH0797642	hypothetical protein
KAH0797650	20S proteasome subunit alpha type 1
KAH0797693	fimbrin
KAH0797703	von Willebrand factor type A domain containing protein
KAH0797770	Thioredoxin family protein
KAH0797784	ribosomal protein L6
KAH0806254	hypothetical protein
KAH0797800	cytoplasmic protein
KAH0797828	cytoplasmic heat shock protein 70
KAH0787061	surfactant B protein
KAH0806259	succinate-CoA ligase
KAH0806259	succinate-CoA ligase
KAH0797852	NAC domain-containing protein
KAH0806919	aldo/keto reductase
KAH0797881	heat shock protein 83
KAH0797891	stress-induced protein
KAH0797911	hypothetical protein
KAH0797913	Succinyl-CoA Synthetase subunit
KAH0797949	putative Ring-box protein
KAH0797608	Inositol-3-phosphate synthase
KAH0797526	leucine--tRNA ligase, cytoplasmic
KAH0797541	60S ribosomal protein L27a
KAH0797546	Clan CA, family C1, cathepsin L-like cysteine peptidase
KAH0797547	Carbohydrate-binding family 6 protein
KAH0797549	actin-related protein 2/3 complex, subunit 1
KAH0797567	C2 domain containing protein
KAH0797401	actin
KAH0797420	adenosylhomocysteinase
KAH0806286	thioredoxin-disulfide reductase
KAH0797448	putative 20S proteasome beta2 subunit
KAH0797451	putative alpha-actinin
KAH0797479	class II fumarate hydratase
KAH0797505	surfactant B protein
KAH0797333	oligopeptidase A
KAH0786695	actin
KAH0786701	putative alpha-actinin
KAH0797353	Polyadenylate-binding protein
KAH0797207	proteasome subunit alpha type-3
KAH0797218	flp
KAH0797220	diphosphate--fructose-6-phosphate 1-phosphotransferase
KAH0797228	RidA family protein
KAH0806305	glutamine--tRNA ligase, cytoplasmic
KAH0797259	NADP-dependent alcohol dehydrogenase
KAH0797284	UTP--glucose-1-phosphate uridylyltransferase family protein
KAH0786504	phosphoenolpyruvate carboxykinase

## Sheet: Exoproteome Quantification
Accession	Name	log2 Fold change	Adjusted p-value	p-value
KAH0797324	TPR-repeat-containing protein	-0.103	0.941	0.269303
KAH0797167	60S acidic ribosomal protein P1	-0.168	0.944	0.322979
KAH0797179	DSBA-like thioredoxin domain containing protein	-0.416	0.915	0.0494329
KAH0806316	triosephosphate isomerase	-0.396	0.887	0.0164243
KAH0806319	Adenylate kinase	-0.0919	0.944	0.33362
KAH0796188	ThiF family protein	0.372	0.925	0.0823776
KAH0796238	NlpC/P60 family protein	-0.0814	0.945	0.360944
KAH0796251	actin-related protein 2/3 complex, subunit 1	0.164	0.938	0.210845
KAH0796256	Malate dehydrogenase	-0.0679	0.948	0.468627
KAH0806327	60S ribosomal protein L6	-0.0214	0.955	0.895562
KAH0806331	threonyl-tRNA synthetase	-0.483	0.833	0.0047911
KAH0806333	actophorin, putative	-0.00588	0.956	0.956323
KAH0796327	Profilin A	-0.00268	0.956	0.980906
KAH0796408	NGG1p interacting factor NIF3	-0.453	0.81	0.00332864
KAH0796412	Deoxyribonuclease II family protein	-0.776	0.725	0.00131188
KAH0796429	RAP1B, member of RAS oncogene family	-0.641	0.716	0.00120785
KAH0796442	mannitol dehydrogenase family protein	-0.138	0.929	0.106558
KAH0796450	DUF882 domain-containing protein	-0.425	0.869	0.0100526
KAH0806347	glutamyl-tRNA synthetase	-0.465	0.829	0.0044745
KAH0796462	60S ribosomal protein L6	-0.445	0.761	0.00183531
KAH0796469	rho GDP-dissociation inhibitor 1	-0.204	0.917	0.0544455
KAH0796481	hypothetical protein	0.662	0.944	0.338086
KAH0796491	2-dehydropantoate 2-reductase	-0.28	0.938	0.203223
KAH0796517	FK506-binding protein (FKBP)-type peptidyl-prolyl isomerase, putative	-0.419	0.76	0.00182092
KAH0796579	enolase family protein	-0.348	0.845	0.00597692
KAH0796603	hypothetical protein	-0.243	0.924	0.081422
KAH0796649	cofilin/tropomyosin-type actin-binding protein	0.206	0.933	0.143861
KAH0796723	Glycine-rich RNA-binding protein RZ1A	-0.339	0.865	0.00914403
KAH0796741	4Fe-4S dicluster domain-containing protein	-0.703	0.864	0.00884601
KAH0796769	CAP domain-containing protein	-0.278	0.935	0.158083
KAH0796772	spermidine synthase	-0.0704	0.948	0.486334
KAH0796781	NAC domain containing protein	-0.724	0.62	0.000615543
KAH0796783	Sm protein	-0.549	0.924	0.0773988
KAH0796806	ribosomal protein	-0.244	0.897	0.0229032
KAH0796823	purine-nucleoside phosphorylase	-0.201	0.931	0.122715
KAH0796846	Clan MH, family M20, peptidase T-like metallopeptidase	-0.166	0.922	0.0718519
KAH0796847	Tudor domain containing protein	-0.643	0.862	0.00850139
KAH0796854	C2 domain containing protein	-0.0243	0.954	0.842607
KAH0796873	Malate dehydrogenase	-0.116	0.941	0.266014
KAH0796885	co-chaperone GroES	0.753	0.898	0.0235891
KAH0796899	Proteasome subunit alpha type-4	0.47	0.883	0.0143982
KAH0796914	UBA/TS-N domain containing protein	-0.253	0.945	0.36767
KAH0796927	ubiquitin-conjugating enzyme E2 2	-0.07	0.948	0.464089
KAH0796935	proteasome subunit alpha type-6-like	0.391	0.927	0.0961463
KAH0796957	leucine-rich repeat protein	-0.628	0.407	0.000207576
KAH0796958	fructose-1,6-bisphosphate aldolase	0.0389	0.954	0.797038
KAH0796990	EF hand family protein	-0.328	0.886	0.0158706
KAH0797009	NlpC/P60 family protein	-0.14	0.935	0.166548
KAH0797032	Guanine deaminase	0.284	0.949	0.508426
KAH0797035	EF hand family protein	-0.339	0.92	0.0650377
KAH0797072	FprA family A-type flavoprotein	0.333	0.904	0.0304131
KAH0797076	pyridoxal-5-phosphate-dependent protein subunit beta	-0.55	0.755	0.00173129
KAH0797098	Insulin-like growth factor binding protein,N-terminal	-0.247	0.925	0.085778
KAH0806098	protein transport protein SEC31-like B	-0.176	0.945	0.365558
KAH0806099	Rps27bp	0.271	0.894	0.0207006
KAH0806111	vacuolar protein sorting-associated protein 4B	-0.327	0.92	0.0637941
KAH0806937	40S ribosomal protein S8-B	-0.254	0.941	0.251321
KAH0784994	Thioredoxin family protein	-0.202	0.938	0.209668
KAH0785001	hypothetical protein	0.3	0.898	0.0237471
KAH0806016	transketolase	-0.509	0.731	0.00137908
KAH0805973	NHP2-like protein 1	0.958	0.932	0.135162
KAH0805898	phenylalanine--tRNA ligase beta subunit, cytoplasmic-like	-0.277	0.926	0.0873605
KAH0806958	family 10 glycosylhydrolase	-0.28	0.881	0.0137685
KAH0805863	aldo/keto reductase	-0.523	0.908	0.0360309
KAH0805730	succinate--CoA ligase subunit alpha	-0.0118	0.956	0.947027
KAH0806965	enolase family protein	-0.348	0.88	0.0132221
KAH0805769	adenylyl cyclase-associated protein, putative	-0.322	0.881	0.0136354
KAH0805773	ribosomal protein S14	0.03	0.954	0.795488
KAH0805779	ubiquitin-conjugating enzyme E2-16 kDa	0.0235	0.954	0.841163
KAH0806967	NADP-specific glutamate dehydrogenase	2.49	0.755	0.00173337
KAH0805811	40S ribosomal protein S21	0.0867	0.945	0.353477
KAH0805653	replication factor A protein 3	0.106	0.953	0.758426
KAH0805656	WD40-repeat-containing domain protein	0.0272	0.955	0.864307
KAH0805666	iron hydrogenase	-0.295	0.935	0.160112
KAH0805537	adhesin AP65-1 precursor	-0.299	0.934	0.154408
KAH0805592	DUF5057 domain-containing protein	0.283	0.869	0.0100108
KAH0805637	pyruvate:ferredoxin (flavodoxin) oxidoreductase	0.44	0.882	0.0141925
KAH0806841	C2 domain containing protein	-0.196	0.923	0.0745845
KAH0805365	large repetitive protein	-0.697	0.807	0.00318659
KAH0805366	2,3-diphosphoglycerate-dependent phosphoglycerate mutase	0.0924	0.949	0.536758
KAH0805416	60S ribosomal protein L6	-0.447	0.69	0.000989065
KAH0805430	hypothetical protein	-0.208	0.945	0.357853
KAH0804927	Polyadenylate-binding protein 2	-0.649	0.413	0.000214476
KAH0807012	BTB/POZ domain containing protein	-0.0547	0.952	0.653031
KAH0804957	oxidoreductase, aldo/keto reductase family protein	-0.416	0.809	0.00327173
KAH0804974	aminotransferase, classes I and II family protein	-0.0154	0.955	0.861531
KAH0805003	Adenylate kinase family protein	-0.218	0.924	0.0776144
KAH0805036	ectonucleoside triphosphate diphosphohydrolase 1 isoform X2	0.00652	0.956	0.983207
KAH0805041	hypothetical protein	-0.264	0.899	0.0246145
KAH0807023	ribosomal protein RPL10A	0.0284	0.953	0.764751
KAH0805045	DUF1963 domain-containing protein	-0.72	0.747	0.00159488
KAH0805090	Plectin/S10 domain containing protein	-0.567	0.928	0.0996223
KAH0805099	RNA-binding protein	-0.161	0.93	0.115833
KAH0805111	adhesin protein AP33-1	0.394	0.915	0.049362
KAH0807030	dnaK protein	-1.13	0.0102	6.91608e-06
KAH0805123	FYVE-type zinc finger-containing protein	-1.05	0.919	0.0604008
KAH0805138	ribosomal protein L18ae	-0.122	0.939	0.215016
KAH0805142	ubiquitin-conjugating enzyme E2-16 kDa	-0.0388	0.954	0.783974
KAH0793915	methionine adenosyltransferase	-0.566	0.566	0.000453206
KAH0805194	GDP dissociation inhibitor family protein	0.552	0.943	0.295904
KAH0805212	glia maturation factor beta	-0.00142	0.956	0.988892
KAH0805234	leucine-rich repeat domain-containing protein	0.306	0.942	0.292896
KAH0805242	hypothetical protein	-0.379	0.924	0.0778664
KAH0805250	Lecithin:cholesterol acyltransferase family protein	-0.557	0.938	0.211205
KAH0805281	cupin domain-containing protein	-0.311	0.912	0.0421797
KAH0805286	hypothetical protein	-0.489	0.879	0.0131658
KAH0805308	Dipeptidyl-peptidase III	-0.174	0.941	0.257791
KAH0807050	Metalloenzyme superfamily protein	-0.0353	0.954	0.787239
KAH0804894	hypothetical protein	-0.253	0.913	0.0439537
KAH0804866	elongation factor-1 alpha	-0.293	0.877	0.0123249
KAH0804871	hypothetical protein	-0.488	0.773	0.00209858
KAH0804877	leucine-rich repeat domain-containing protein	-0.114	0.945	0.366713
KAH0804881	NEDD8-activating enzyme E1 catalytic subunit	-0.251	0.929	0.111237
KAH0804853	Clan SB, family S8, subtilisin-like serine peptidase	-0.793	0.846	0.00607243
KAH0804859	n-acetylmuramoyl-L-alanine amidase	-0.352	0.928	0.0987068
KAH0793674	elongation factor 1 alpha	0.00707	0.956	0.946828
KAH0804737	thioesterase	0.487	0.844	0.00576617
KAH0804758	hypothetical protein	-0.0895	0.954	0.806755
KAH0804760	UV excision repair protein RAD23-like A isoform X2	-0.0505	0.951	0.643265
KAH0804785	putative acetylcholine regulator unc-18	0.0562	0.956	0.926181
KAH0804812	LysM peptidoglycan-binding domain-containing protein	-0.212	0.916	0.0526568
KAH0804813	LysM peptidoglycan-binding domain-containing protein	-0.0679	0.95	0.572456
KAH0804814	NAD-dependent malic enzyme	-0.451	0.781	0.00229525
KAH0804819	lysine--tRNA ligase isoform X1	-1.02	0.826	0.00422447
KAH0804619	FYVE-type zinc finger-containing protein	-0.0165	0.955	0.889859
KAH0803766	hypothetical protein	-0.462	0.911	0.0412761
KAH0803781	Phosphoglycerate kinase	-0.0422	0.951	0.648594
KAH0807086	Rubrerythrin family protein	-0.0778	0.953	0.737167
KAH0803818	Eukaryotic translation initiation factor 5A	0.0306	0.954	0.827851
KAH0803859	Profilin A	-0.267	0.92	0.0638829
KAH0803880	ferredoxin	-0.193	0.941	0.265431
KAH0803918	Aspartate--tRNA ligase, cytoplasmic	-0.33	0.887	0.016356
KAH0803925	high mobility group protein B3	0.21	0.905	0.0312922
KAH0803931	ribosomal protein L14	-0.137	0.946	0.393217
KAH0803995	40S ribosomal protein S7	-0.299	0.85	0.00652096
KAH0807107	hypothetical protein	0.172	0.924	0.0793996
KAH0807112	hypothetical protein	0.497	0.926	0.0899472
KAH0804064	S-layer protein	-0.321	0.917	0.053339
KAH0804076	40S ribosomal protein S28	0.144	0.932	0.134514
KAH0804086	40S ribosomal protein S12	0.243	0.937	0.193776
KAH0804089	luminal-binding protein	-0.15	0.925	0.0830576
KAH0804154	pyruvate kinase	-0.724	0.601	0.000551574
KAH0806854	asparagine--tRNA ligase, cytoplasmic	-0.237	0.926	0.0872499
KAH0804259	Profilin A	-0.111	0.944	0.328371
KAH0804346	hypothetical protein	0.286	0.927	0.0933691
KAH0804360	cysteine protease 8	-0.47	0.917	0.0547811
KAH0804388	N-acetylmuramoyl-L-alanine amidase	-0.292	0.905	0.0314939
KAH0804395	proteasome beta subunit, putative	-0.447	0.838	0.00524014
KAH0804414	XYPPX repeat family protein	-0.496	0.928	0.104669
KAH0804500	Clan MH, family M20, peptidase T-like metallopeptidase	-0.591	0.496	0.00031901
KAH0804581	60S ribosomal protein L37-B	-0.453	0.772	0.00206452
KAH0804604	RNA-binding protein	0.000473	0.956	0.996272
KAH0803608	Peptidyl-prolyl cis-trans isomerase CYP19-4	-0.00568	0.956	0.984113
KAH0803641	class I SAM-dependent methyltransferase	-0.214	0.947	0.448609
KAH0803581	macrophage migration inhibitory factor family protein	0.411	0.829	0.00446456
KAH0803551	PX domain containing protein	-0.0713	0.95	0.545802
KAH0803359	xanthine dehydrogenase isoform X2	-0.116	0.939	0.220874
KAH0803396	hypothetical protein	-0.0521	0.952	0.705887
KAH0803436	hypothetical protein	-0.0905	0.945	0.379614
KAH0803487	small GTP-binding protein	-0.0476	0.951	0.611918
KAH0803501	Mob1/phocein family protein	0.216	0.928	0.104204
KAH0803502	arp2/3 complex 16 kDa subunit	-0.0469	0.953	0.723007
KAH0803518	1-4-alpha-glucan-branching enzyme	-0.00995	0.956	0.950688
KAH0806745	enolase family protein	-0.412	0.903	0.028723
KAH0803179	nitroreductase family protein	-0.122	0.939	0.214421
KAH0806749	DJ-1 family protein	-0.0991	0.946	0.414555
KAH0803190	aldo/keto reductase	-0.131	0.943	0.303141
KAH0803240	C2 domain containing protein	0.587	0.928	0.0995223
KAH0803244	60S ribosomal protein L3	-0.344	0.875	0.0116198
KAH0803279	T-complex protein 1 subunit beta	-0.19	0.949	0.500783
KAH0803280	leucine-rich repeat protein	-0.368	0.949	0.520459
KAH0803283	coronin, putative	-0.222	0.901	0.0262221
KAH0806762	OsmC family peroxiredoxin	0.0896	0.947	0.431172
KAH0803153	galactose mutarotase	-0.649	0.545	0.000406811
KAH0802980	F-actin-capping protein subunit alpha	0.222	0.948	0.462531
KAH0802981	hypothetical protein	0.744	0.439	0.000243287
KAH0802989	DEAD-box ATP-dependent RNA helicase 27	0.449	0.941	0.25783
KAH0802995	transcription elongation factor A protein 1 isoform X3	0.0449	0.952	0.666573
KAH0803015	actin-related protein 2/3 complex subunit 3-like	-0.0943	0.944	0.338981
KAH0803019	ubiquitin-like protein	-0.1	0.941	0.271439
KAH0803029	E3 SUMO-protein ligase RanBP2	-0.0188	0.955	0.869323
KAH0803037	DJ-1 family protein	-0.224	0.913	0.0450961
KAH0803041	14-3-3 protein	0.143	0.947	0.435986
KAH0803062	DEAD-box ATP-dependent RNA helicase 56-like	-0.0743	0.946	0.408417
KAH0803084	uncharacterized protein	-0.181	0.946	0.402136
KAH0803085	FKBP-type peptidyl-prolyl cis-trans isomerase	-0.541	0.858	0.00768523
KAH0803087	Appr-1-p processing enzyme family protein	0.4	0.921	0.0680347
KAH0803097	Flavodoxin-like fold family protein	-0.138	0.932	0.13388
KAH0803115	hypothetical protein	-0.374	0.866	0.00920063
KAH0803117	hypothetical protein	-0.175	0.943	0.309828
KAH0803121	serine/arginine-rich SC35-like splicing factor SCL30A	-0.0959	0.947	0.421042
KAH0803123	actin-related protein ARPC5	-0.297	0.941	0.259983
KAH0802776	Immuno-dominant variable surface antigen-like	0.304	0.948	0.486219
KAH0802792	iron-containing alcohol dehydrogenase	0.0746	0.948	0.459206
KAH0791811	BspA family leucine-rich repeat surface protein	-0.0875	0.953	0.742225
KAH0802829	NADP-dependent alcohol dehydrogenase	-0.592	0.515	0.000349844
KAH0802832	ras-related protein Rab7	-0.876	0.895	0.0211018
KAH0802835	nitroreductase family protein	-0.0212	0.954	0.843708
KAH0802865	cysteine protease	0.0576	0.952	0.689769
KAH0802871	N-acetylmuramoyl-L-alanine amidase CwlA precursor	-0.0807	0.95	0.561012
KAH0806798	ornithine cyclodeaminase	-0.618	0.473	0.000285838
KAH0802928	endoribonuclease L-PSP	-0.308	0.908	0.0356943
KAH0802962	Xaa-Pro dipeptidase	-0.235	0.919	0.0591555
KAH0802965	ribosomal protein L14	-0.36	0.93	0.115682
KAH0802967	RNA-binding protein	0.0127	0.956	0.925658
KAH0802439	elongation factor 1 beta, putative	-0.573	0.852	0.00683865
KAH0802453	ribosomal protein RPL10	-0.726	0.855	0.00731766
KAH0802460	Phosphomannomutase	-0.218	0.906	0.0326662
KAH0802485	iron hydrogenase	0.0117	0.955	0.897302
KAH0802503	hydroxyacid dehydrogenase	0.0569	0.954	0.81933
KAH0802511	Glycine--tRNA ligase	-2.12	0.811	0.00340072
KAH0802531	Adenylate kinase family protein	-0.0199	0.955	0.859625
KAH0802546	eukaryotic translation initiation factor 3 subunit D	-0.332	0.912	0.0432871
KAH0802584	78 kDa glucose-regulated protein	-0.942	0.192	6.33927e-05
KAH0802588	nicotinate phosphoribosyltransferase family protein	-0.518	0.87	0.0103494
KAH0802590	UV excision repair protein RAD23-like B	-0.435	0.844	0.00587044
KAH0802619	peptidyl-prolyl cis-trans isomerase	-0.303	0.882	0.0141787
KAH0802637	SH3-domain-containing protein [[Clostridium] sordellii]	-0.362	0.949	0.514866
KAH0802638	putative carbonic anhydrase-like protein 2	0.579	0.895	0.0215927
KAH0802693	ribosome assembly factor SBDS	-0.632	0.861	0.00827222
KAH0802697	coronin	-0.348	0.878	0.012676
KAH0806625	hypothetical protein	0.0638	0.949	0.50786
KAH0802709	hypothetical protein	0.224	0.937	0.191378
KAH0802715	purine and uridine phosphorylase	-0.279	0.91	0.0381125
KAH0802718	60S ribosomal protein L8	-0.198	0.913	0.0436428
KAH0802420	succinate-CoA ligase	-0.886	0.943	0.303887
KAH0802205	isoleucine--tRNA ligase, cytoplasmic	-0.601	0.671	0.000857514
KAH0802238	methylmalonyl-CoA epimerase	-0.059	0.952	0.654494
KAH0802265	YSIRK-type signal peptide-containing protein	-0.375	0.894	0.0207971
KAH0802285	essential component of the nuclear pore which mediates nuclear import and export	0.151	0.929	0.105412
KAH0802292	60S ribosomal protein L27a	-0.162	0.94	0.241368
KAH0802305	rho GDP-dissociation inhibitor 1	-0.231	0.936	0.179241
KAH0802307	cytidine deaminase	-0.377	0.917	0.0544546
KAH0802171	hypothetical protein	0.103	0.942	0.279551
KAH0806657	hypothetical protein	-0.192	0.948	0.48611
KAH0802041	40S ribosomal protein S18, putative	-0.213	0.941	0.263855
KAH0802066	Clan CD, family C13, asparaginyl endopeptidase-like cysteine peptidase	-0.784	0.219	7.41741e-05
KAH0802069	glycosyl hydrolase	0.386	0.927	0.0935932
KAH0801963	PX domain containing protein	-0.264	0.871	0.0105665
KAH0801968	hypothetical protein	-0.0782	0.95	0.555468
KAH0801845	ornithine transcarbamylase	-0.381	0.837	0.00516308
KAH0801862	peptidyl-prolyl cis-trans isomerase, FKBP-type family protein	-0.141	0.943	0.300697
KAH0801885	actin-interacting protein 1	0.339	0.852	0.00683045
KAH0801891	knotted carbamoyltransferase YgeW	-0.611	0.716	0.00121337
KAH0801893	Xanthine dehydrogenase	-0.872	0.928	0.0987317
KAH0801910	pyruvate, phosphate dikinase	-1.23	0.906	0.0327142
KAH0801919	Glycerophosphoryl diester phosphodiesterase family protein	-0.231	0.931	0.119679
KAH0801931	tRNA (guanine-N(7)-)-methyltransferase	0.153	0.947	0.442028
KAH0801817	ISC system 2Fe-2S type ferredoxin	-0.392	0.819	0.00380449
KAH0801724	Nucleoside diphosphate kinase family protein	-0.305	0.869	0.0100436
KAH0801748	thioredoxin-disulfide reductase	0.327	0.92	0.0641898
KAH0801759	Triosephosphate isomerase, cytosolic	-0.518	0.798	0.00283926
KAH0806695	S-adenosylmethionine synthetase	-0.475	0.784	0.00237121
KAH0801773	fructose-1,6-bisphosphate aldolase	-0.299	0.929	0.108167
KAH0801778	Inositol-3-phosphate synthase	0.00538	0.956	0.959258
KAH0801562	NSFL1 cofactor p47	-0.241	0.902	0.0277482
KAH0801604	Clan CD, family C13, asparaginyl endopeptidase-like cysteine peptidase	-0.101	0.955	0.874147
KAH0801630	leucine-rich repeat protein	-0.0734	0.951	0.600044
KAH0801642	40S ribosomal protein S7	-0.655	0.923	0.0755446
KAH0806715	EF hand family protein	-0.188	0.946	0.407673
KAH0801539	S9 family peptidase	-0.344	0.864	0.00878491
KAH0806719	adaptin ear-binding coat-associated protein 1 NECAP-1	0.275	0.947	0.429671
KAH0801185	putative alpha-actinin	-1.05	0.791	0.00259128
KAH0806728	Clan ME, family M16, insulinase-like metallopeptidase	0.196	0.944	0.342852
KAH0801202	40S ribosomal protein S4, X isoform	-0.139	0.932	0.134638
KAH0801221	hypothetical protein	-0.377	0.776	0.00217354
KAH0801238	Collagen alpha-2(IV) chain	-0.377	0.892	0.0192357
KAH0801297	centrin	-0.183	0.94	0.249489
KAH0801303	cofilin/tropomyosin-type actin-binding protein	0.0533	0.952	0.686478
KAH0801310	nitroreductase family protein	-0.0958	0.948	0.459947
KAH0801326	hypothetical protein	1.09	0.923	0.0750747
KAH0801328	Adaptin N terminal region family protein	-0.413	0.829	0.00448301
KAH0801330	actin-binding protein	-0.0172	0.956	0.9282
KAH0801344	M18 family aminopeptidase	-0.213	0.93	0.117863
KAH0801372	Archaeal ribosomal protein S17P	-0.873	0.719	0.00124331
KAH0801409	surfactant B protein	-0.293	0.939	0.229146
KAH0801411	actin	-0.0984	0.941	0.267185
KAH0801056	ras-related protein RABA2a-like	-0.148	0.927	0.0962617
KAH0801105	60S ribosomal protein L19	-0.0386	0.954	0.800376
KAH0801144	E3 SUMO-protein ligase RanBP2	0.545	0.753	0.00170705
KAH0801159	LPXTG cell wall anchor domain-containing protein	-0.122	0.94	0.241592
KAH0801167	Phosphoglucomutase/phosphomannomutase, alpha/beta/alpha domain I family protein	-0.457	0.844	0.00582188
KAH0800937	glycerol dehydrogenase	-0.234	0.897	0.0230383
KAH0800942	60S acidic ribosomal protein P1	0.0152	0.956	0.958222
KAH0800978	cytoplasmic heat shock protein 70	-0.532	0.795	0.00271663
KAH0806469	AP-2 complex subunit alpha-1-like	0.0495	0.951	0.649548
KAH0800998	Plectin/S10 domain containing protein	-0.44	0.801	0.00294481
KAH0800868	PCTP-like protein	-0.0954	0.944	0.345762
KAH0800593	methionine gamma-lyase	-0.514	0.909	0.0368654
KAH0800596	Glucose-6-phosphate isomerase	-0.146	0.938	0.199792
KAH0800604	Thioredoxin family protein	0.0895	0.954	0.789114
KAH0800613	hypothetical protein	-0.418	0.919	0.0613639
KAH0800636	Clan CD, family C13, asparaginyl endopeptidase-like cysteine peptidase	-0.524	0.631	0.000658339
KAH0800641	basic transcription factor 3b, putative	-0.47	0.835	0.00497652
KAH0800651	ubiquitin C	-0.508	0.784	0.00236572
KAH0806479	purine and uridine phosphorylase	-0.359	0.862	0.00845724
KAH0800662	Muscle-specific protein 20	-0.351	0.934	0.149193
KAH0800679	Thioredoxin	-0.53	0.764	0.00189632
KAH0800709	T-complex protein 1 subunit eta	-0.845	0.941	0.264479
KAH0806486	Valyl tRNA Synthetase	-0.643	0.669	0.000849595
KAH0800738	putative C2 domain containing protein	-0.032	0.953	0.741786
KAH0800743	TRNA binding domain containing protein	-0.559	0.675	0.000886241
KAH0800748	surfactant B protein	-0.281	0.949	0.520968
KAH0800752	DUF1015 domain-containing protein	-0.338	0.89	0.0182712
KAH0800781	hypothetical protein	-0.312	0.944	0.324025
KAH0800786	Replication protein A 70 kDa DNA-binding subunit	-0.543	0.879	0.0129851
KAH0800793	DJ-1 family protein	-0.349	0.865	0.00897758
KAH0800796	glycosyl hydrolase	-0.0992	0.94	0.242874
KAH0800799	enolase family protein	-0.529	0.67	0.000850642
KAH0800820	C2 domain containing protein	-0.538	0.808	0.00323118
KAH0806496	peptidase M20	-0.559	0.699	0.00105347
KAH0795998	Histone H2B	-0.00342	0.956	0.978017
KAH0800857	NAC domain containing protein	-0.361	0.845	0.00597909
KAH0800569	60S ribosomal protein L22-1	0.509	0.948	0.480003
KAH0800575	Cysteine synthase	-0.449	0.76	0.0018165
KAH0800579	acetyl-CoA C-acetyltransferase	-0.449	0.804	0.00307365
KAH0800475	xenotropic and polytropic retrovirus receptor 1-like	-0.0824	0.947	0.448398
KAH0800524	transducin beta-like protein 2	-0.798	0.846	0.00608099
KAH0800409	nuclear transcription factor Y subunit beta-like	0.0308	0.955	0.850997
KAH0800410	TerD family protein	-1.2	0.00587	5.2709e-06
KAH0800414	DNA-binding protein	-0.128	0.937	0.184173
KAH0800422	60S acidic ribosomal protein P2	-1.08	0.904	0.0306052
KAH0800287	hypothetical protein	-0.74	0.919	0.0608594
KAH0800319	phospholipase	-0.501	0.932	0.130035
KAH0799860	iron superoxide dismutase	0.0135	0.955	0.904642
KAH0799919	NSFL1 cofactor p47 isoform X3	0.171	0.943	0.314354
KAH0799931	Proteasome subunit beta type-3	0.113	0.951	0.624449
KAH0799949	EF hand family protein	-0.335	0.937	0.188072
KAH0806545	hypothetical protein	-0.594	0.632	0.000664619
KAH0799961	Clan CA, family C1, cathepsin L-like cysteine peptidase	-0.193	0.917	0.0553306
KAH0799992	Plectin/S10 domain containing protein	-0.462	0.819	0.00378807
KAH0799995	essential component of the nuclear pore which mediates nuclear import and export	-0.127	0.953	0.769536
KAH0800036	polyadenylate-binding protein 2-like	-0.806	0.669	0.000845026
KAH0789316	putative ubiquitin-conjugating enzyme E2	-0.215	0.937	0.189694
KAH0800064	Deoxyribose-phosphate aldolase	-0.566	0.589	0.000514147
KAH0789331	glyceraldehyde-3-phosphate dehydrogenase	-0.207	0.925	0.0866095
KAH0800073	Proteasome subunit alpha type-5	0.331	0.946	0.389161
KAH0800079	2,3-diphosphoglycerate-dependent phosphoglycerate mutase	-0.561	0.887	0.0163957
KAH0800108	Actin family protein	0.487	0.894	0.0203484
KAH0800139	RNA ligase, Rnl2 family	-0.455	0.934	0.157726
KAH0800147	ribosomal protein L10	-0.649	0.513	0.000346533
KAH0800167	putative NEDD8 conjugating enzyme	-0.0183	0.955	0.848349
KAH0800172	40S ribosomal protein S7	0.0348	0.953	0.732198
KAH0800178	Acetyl-CoA hydrolase	0.286	0.866	0.00919149
KAH0800267	Thioredoxin family protein	-0.261	0.903	0.0287891
KAH0799674	DUF5057 domain-containing protein	-0.533	0.913	0.0456234
KAH0799675	TPR-repeat-containing protein	-0.562	0.865	0.00904911
KAH0799676	DUF5057 domain-containing protein	-0.558	0.74	0.00150047
KAH0799687	putative coronin	-0.297	0.886	0.015721
KAH0806580	tubulin-specific chaperone A	0.4	0.939	0.225156
KAH0799714	SGS domain containing protein	-0.377	0.867	0.00956571
KAH0799780	nitroreductase family protein	0.16	0.95	0.562204
KAH0799784	Thioredoxin family protein	-0.376	0.874	0.0113453
KAH0799806	Ras family protein	0.124	0.935	0.16178
KAH0799642	pyridoxamine 5'-phosphate oxidase	-0.0709	0.95	0.584165
KAH0799644	Oligopeptidase A	-0.175	0.933	0.137632
KAH0799648	seryl-tRNA synthetase family protein	-0.668	0.887	0.0165957
KAH0799665	Synaptobrevin family protein	-0.0729	0.948	0.475218
KAH0799541	60S acidic ribosomal protein P2	-0.29	0.911	0.041409
KAH0799559	Elongation factor 2	-0.704	0.35	0.000154123
KAH0799568	Thioredoxin family protein	-0.512	0.69	0.000987094
KAH0799570	Phosphoglycerate kinase	-0.313	0.921	0.0675481
KAH0799576	Ribulose-phosphate 3-epimerase	-0.57	0.63	0.000655424
KAH0799582	methionine--tRNA ligase	-0.503	0.934	0.152926
KAH0806391	putative coronin	-0.151	0.94	0.243472
KAH0799604	actin depolymerizing protein	-0.746	0.838	0.00519927
KAH0799607	protein serine/threonine kinase, putative	0.0315	0.953	0.741938
KAH0799472	transformer-2 alpha	0.0092	0.956	0.97707
KAH0799484	Thioredoxin family protein	-0.397	0.893	0.0202353
KAH0806399	calcyclin-binding protein-like	0.202	0.95	0.573718
KAH0799351	C2 domain containing protein	0.119	0.946	0.382732
KAH0799366	glycine cleavage system protein GcvH	-0.0779	0.944	0.33483
KAH0799391	TPR Domain containing protein	-0.389	0.803	0.00302873
KAH0799398	succinate-CoA ligase	0.364	0.921	0.06826
KAH0799419	AGC family protein kinase	-0.0628	0.955	0.859271
KAH0799436	Adaptin N terminal region family protein	-0.716	0.934	0.147665
KAH0806409	xanthine dehydrogenase-like	-0.471	0.897	0.022949
KAH0799068	Thioredoxin family protein	-0.246	0.953	0.71966
KAH0806418	succinate-CoA ligase	1.35	0.011	7.20753e-06
KAH0799143	hypothetical protein	-0.2	0.937	0.190608
KAH0799178	ribosomal protein L34e	-0.0383	0.955	0.856456
KAH0799227	cytosol nonspecific dipeptidase	-0.778	0.241	8.48041e-05
KAH0799236	golgi to endosome transporter	-0.312	0.884	0.0151426
KAH0788439	signal recognition particle-docking protein FtsY	0.479	0.794	0.0026873
KAH0799238	Bromodomain containing protein	-0.232	0.937	0.195233
KAH0799242	ADP-ribosylation factor-like protein 3	0.174	0.95	0.559652
KAH0799337	ROK family protein	-0.317	0.941	0.255565
KAH0799036	Clan CA, family C1, cathepsin L-like cysteine peptidase	-0.329	0.918	0.05723
KAH0799047	flavocytochrome c	-0.34	0.805	0.00309778
KAH0798940	hypothetical protein	-0.187	0.941	0.263203
KAH0798941	60S ribosomal protein L5, putative	-0.265	0.891	0.0186032
KAH0806907	GDP dissociation inhibitor family protein	0.765	0.66	0.000793602
KAH0798920	Malate dehydrogenase	-0.573	0.899	0.0243542
KAH0798849	cysteinyl-tRNA synthetase	-0.654	0.588	0.00051109
KAH0798503	Xanthine dehydrogenase	-0.314	0.922	0.071601
KAH0798507	ribosomal protein L7Ae	0.274	0.922	0.071782
KAH0798516	EF hand family protein	0.146	0.935	0.168789
KAH0806908	U1 small nuclear ribonucleoprotein 70 kDa	-1.03	0.719	0.00123863
KAH0806156	adhesin AP65-1 precursor	0.461	0.914	0.0458447
KAH0798595	DegT/DnrJ/EryC1/StrS aminotransferase family protein	-0.259	0.914	0.0463261
KAH0798596	ribosomal protein L6	-0.247	0.912	0.0435542
KAH0798608	Dynein light chain 1, cytoplasmic	0.0436	0.953	0.731362
KAH0798613	glycosyl hydrolase	0.0168	0.955	0.903533
KAH0798624	phosphoenolpyruvate carboxykinase	-0.446	0.889	0.0174408
KAH0798645	60S ribosomal protein L7-2	0.245	0.934	0.148902
KAH0798650	Guanylate kinase family protein	-0.647	0.925	0.0822623
KAH0798651	peptidyl-prolyl cis-trans isomerase	-0.286	0.917	0.0549657
KAH0798654	ribose 5-phosphate isomerase B	-0.583	0.742	0.0015271
KAH0798677	NADP-dependent alcohol dehydrogenase	-0.474	0.79	0.00256356
KAH0798693	ribosomal protein L14	-0.109	0.945	0.372531
KAH0798723	Proteasome subunit alpha type-7	0.0634	0.953	0.73086
KAH0798754	arginine--tRNA ligase	-0.594	0.828	0.00442502
KAH0798814	protein BOBBER 1	-0.473	0.592	0.000522033
KAH0806181	surfactant B protein	0.121	0.953	0.768113
KAH0806188	WD40 repeat-like protein	-0.449	0.929	0.108948
KAH0798378	NEDD8	-0.436	0.792	0.00261018
KAH0798424	NAD-dependent epimerase/dehydratase family protein	0.182	0.93	0.119405
KAH0798427	hypothetical protein	-0.279	0.922	0.0727805
KAH0798296	class II fumarate hydratase	-0.594	0.839	0.00532905
KAH0798356	methionine aminopeptidase 2B	-0.313	0.933	0.143796
KAH0798361	hypothetical protein	-0.375	0.872	0.0107095
KAH0798249	C2 domain containing protein	0.065	0.947	0.428958
KAH0798277	Clan IH, family I25, phytocystatin-like peptidase inhibitor	-0.409	0.851	0.00661438
KAH0798130	EF hand family protein	0.593	0.923	0.0751918
KAH0798171	glyceraldehyde-3-phosphate dehydrogenase	-0.267	0.875	0.0116077
KAH0798207	enolase family protein	-0.589	0.522	0.000361965
KAH0798213	dihydropyrimidine dehydrogenase, putative	-0.689	0.76	0.00181505
KAH0798076	Ubiquitin-like modifier-activating enzyme 1	-0.422	0.929	0.106929
KAH0798081	phenylalanine--tRNA ligase alpha subunit	-0.213	0.936	0.177521
KAH0798109	actin-interacting protein 1 isoform X2	-0.196	0.921	0.0683159
KAH0806228	Thioredoxin family protein	-0.0429	0.952	0.67848
KAH0797975	calmodulin-like protein 1	-0.0272	0.955	0.90772
KAH0797620	hypothetical protein	-0.75	0.882	0.0141077
KAH0797624	rubrerythrin family protein	-0.111	0.948	0.480438
KAH0797642	hypothetical protein	-0.248	0.92	0.0644968
KAH0797650	20S proteasome subunit alpha type 1	0.375	0.933	0.137737
KAH0797691	Actin-related protein 2/3 complex subunit 4	-0.0226	0.955	0.885326
KAH0797693	fimbrin	0.0695	0.95	0.544477
KAH0797703	von Willebrand factor type A domain containing protein	-0.161	0.944	0.333278
KAH0797770	Thioredoxin family protein	-0.111	0.947	0.435722
KAH0797794	Histone H2A	0.0328	0.953	0.73904
KAH0797800	cytoplasmic protein	-0.614	0.782	0.00233521
KAH0787061	surfactant B protein	-0.731	0.802	0.00297532
KAH0797852	NAC domain-containing protein	-0.604	0.901	0.026398
KAH0797881	heat shock protein 83	-0.366	0.938	0.201543
KAH0797891	stress-induced protein	-0.213	0.936	0.176998
KAH0797901	Adenylate kinase family protein	-0.305	0.917	0.0531605
KAH0797913	Succinyl-CoA Synthetase subunit	0.278	0.928	0.104678
KAH0797949	putative Ring-box protein	-0.147	0.938	0.204094
KAH0797608	Inositol-3-phosphate synthase	-0.194	0.922	0.0716402
KAH0797526	leucine--tRNA ligase, cytoplasmic	-0.459	0.67	0.000851542
KAH0797539	histidine acid phosphatase	0.911	0.942	0.293302
KAH0797547	Carbohydrate-binding family 6 protein	0.183	0.94	0.234876
KAH0797549	actin-related protein 2/3 complex, subunit 1	0.107	0.95	0.565391
KAH0797567	C2 domain containing protein	-0.186	0.943	0.312391
KAH0797420	adenosylhomocysteinase	-0.445	0.881	0.0136583
KAH0797448	putative 20S proteasome beta2 subunit	0.384	0.928	0.100755
KAH0797479	class II fumarate hydratase	-0.34	0.943	0.298076
KAH0797333	oligopeptidase A	-0.134	0.937	0.188712
KAH0786701	putative alpha-actinin	0.522	0.941	0.267478
KAH0797353	Polyadenylate-binding protein	-0.446	0.857	0.00761376
KAH0797207	proteasome subunit alpha type-3	0.349	0.94	0.247854
KAH0797218	flp	-0.447	0.709	0.00114679
KAH0797220	diphosphate--fructose-6-phosphate 1-phosphotransferase	-0.366	0.932	0.128134
KAH0797228	RidA family protein	-0.732	0.443	0.000248532
KAH0806305	glutamine--tRNA ligase, cytoplasmic	-0.413	0.873	0.0109467
KAH0797259	NADP-dependent alcohol dehydrogenase	-0.89	0.202	6.71529e-05
KAH0797284	UTP--glucose-1-phosphate uridylyltransferase family protein	-0.347	0.873	0.0110284
KAH0797293	Clan CD, family C13, asparaginyl endopeptidase-like cysteine peptidase	-0.61	0.87	0.010353
KAH0786504	phosphoenolpyruvate carboxykinase	-0.336	0.94	0.248468
KAH0797302	hypothetical protein	-0.167	0.945	0.355708
