# Supplementary material for: Comparative Surfaceome Analysis of Clonal Histomonas meleagridis Strains with Different Pathogenicity Reveals Strain-Dependent Profiles
Source: Microorganisms. 2022 Sep 21;10(10):1884. doi: 10.3390/microorganisms10101884 (PMC9610433; doi:10.3390/microorganisms10101884)
Supplement: Supplementary file 1 [file microorganisms-10-01884-s001.zip › Paper Surface proteome_Supplementary Table S5.xlsx]

## Sheet: Supplementary Table S5
	sample	Ct1(FeHyd)	Ct2 (FeHyd)	average Ct (FeHyd)	Ct1 (aAmyl)	Ct2 (aAmyl)	average Ct (aAmyl)	Ct1 (ClanCD)	Ct2 (ClanCD)	average Ct (ClanCD)	Ct1 (SurfB)	Ct2 (SurfB)	average Ct (SufB)	Ct1 (LysM)	Ct2 (LysM)	average Ct (LysM)
	BR1_vir_6hr	25.52	24.81	25.165	25.06	24.42	24.74	28.29	27.98	28.135	21.37	21.51	21.44	20.78	21.03	20.905
	BR2_vir_6hr	23.8	24	23.9	25.13	25.02	25.075	29.97	35.54	29.97	21.38	20.77	21.075	20.03	20.12	20.075
	BR1_att_6hr	27.07	26.61	26.84	33.53	32.79	33.16	No Cq	No Cq	No Cq	23.32	23.35	23.335	23.1	23.33	23.215
	BR2_att_6hr	26.13	26.21	26.17	32.47	32.12	32.295	No Cq	No Cq	No Cq	22.83	22.8	22.815	23.31	22.31	22.81
	BR1_vir_48hr	26.96	28.06	27.51	29.46	29.8	29.63	29.77	30.15	29.96	24.36	23.64	24	24.09	23.69	23.89
	BR2_vir_48hr	26.29	26.54	26.415	28.38	29.9	29.14	31.81	31.75	31.78	23.14	23.63	23.385	23.53	23.84	23.685
	BR1_att_48hr	30.33	28.85	29.59	No Cq	No Cq	No Cq	No Cq	No Cq	No Cq	26.37	25.83	26.1	26.28	26.21	26.245
	BR2_att_48hr	28.59	28.9	28.745	34.98	No Cq	34.98	No Cq	No Cq	No Cq	25.23	25.12	25.175	25.48	25.68	25.58
	BR = biological replicate
	virulent = untreated
	attenuated = treated
