# Supplementary material for: Comparative Surfaceome Analysis of Clonal Histomonas meleagridis Strains with Different Pathogenicity Reveals Strain-Dependent Profiles
Source: Microorganisms. 2022 Sep 21;10(10):1884. doi: 10.3390/microorganisms10101884 (PMC9610433; doi:10.3390/microorganisms10101884)
Supplement: Supplementary file 1 [file microorganisms-10-01884-s001.zip › Supplementary file S2d-align a-amyl g5187.fasta]

>CONSENSUS 
AACAAATAATATTATAAATAAAGTTAATTGTCTGCTTTATAATTTTTTTGAATAATAGAA
TTTGGAGAACATTATTGATAAAACAAGAGCAAATCAACTAATTCCCATGGACTCTGTGAT
ATTTGTTTTGACGTTACATAAGGTGCTAAATAATTGATCTCGCCCATCGTCCTCTTGGCG
GTTATTTAAATTGAAAAATTCAATCTGTTGTTCTGTTAATTGTGTTGAAACAAACTTTTT
GAGCGCTCTTTATTCAAAAATCCTTTGATGCTAAACGATATCATTTTCTTTGTTTCATTT
TTTTCGTCTTCTTTAACAATTTAAATAAGGGAACATTCTGTCACTTTTCATTAAAATCAT
TACGTTTCAGCTTTGTGAACATCTTCCGATCGCAATAACAATAAAACGCGTTTCAGTAAA
AGTTATACAAATGAACTGACGAAAAGAAGAAGCGGTTGAAGCTCTCTGTATCGTTTTTGA
CTGATTTATTGGCAAGTTTCGCAAGTTTTGACACGGATGCGCTATTTCATCTTGGTTTTT
CCCATACATTTCTTATGCTTATTACAAACCTCACCAAAAAACTTGGTCTCTAAGATTTTT
AGTGATCAATTATCTATTTCTCAAACTCTCCAGTGCTCTCCTTGCCTTACTTTAAAATCC
AAGTGTTGTGCATACTTTACATTCTCGTGCCTTAATAAAAAGAACGTGTCCATCAAAGTC
ACCAATTTTCTTATGCTAAAAGATAATGAATCGAATCCATTTAATATCAGCACAAGAAGA
TATCATTTTAATTCCCCTTTGCTAGAATTACCGATTTCATATGTTAAACATTGTTTCCAA
TTCTTTTCTTTAGTGTTTAATCATTTTTCATTAAAAGCACATTTATCAATGCAAATGAAT
AATAGTTTCATAAAGAAAATGTTCAAATTCAATGAAAATGTTCAAGCACTAATGCGTTAC
TTTTTAATTTTGGGATTTTCTTTGTGTTATGAAATTAAATTATTACTTATCAAATTGAAA
ACAAACGAAAAGAAAAAACATAAAAATGTTATAATTTTTTTTATATTTTTCATAAATTCT
TATCAATTATTTTATGATAATACTTCAACATTAACAATAACAAACTCAAATGATTTTAGT
GAAATTGAACGATATAAAGACAACACGAAATTTATAAATATCGGTGAAGGAATTTATTTC
ATTCCAAATAATGCATTTTCAGGATGGCCATCAGTTAATTCAGTTAATTTTGGTAATTCT
ACGACAGATATTGGGAATTATGTGTTTTCGTCATGCTTAAGTTTAGAAAGGATTATTTTT
GGAGAAAATGTTACATCGATTGGTAGTGGAGCATTTTCATCATGTTCATCAATTAAAGAC
ATTACAATTCCAAATTCAGTCACAACTATTGGTAGTTCAGCATTTTCATTATGTTCATCA
ATTAAAGACATTATAATTCCAAATTCAGTCACATCGATTGGTAGTTCAGCATTTTCATCA
TGTTCTGATTTAATGATATTAACACTTGGGTATAGAATAACAGAAATTGGAGAATCAGCA
TTTAGTAATTGTAATGCGCTTGAATGCATTTATTATTATGGTGAGACAGAACCAGCTATT
GGTGAATATGCATTTTATAATGTTTCAACGAATGTTATCACATATTCAACATATATAGGA
AGTAACTTTGGAGGATTAAGTGTTGACAAAGAAAACGCGGGAGAAAGCTGCAAAGCAATT
GCAACACATTCATTTTCATCATCACATACATTCAGTCGAAGTAACACATATTCTCAGTCA
AATCCATTTTCATCATCACATACATTCAGTCGAAGTAACACATTTTCATCATCACATATA
TTCAGTCGAAGTAACACATTTTCATCATCACATACATTCAGTCGAAGTAACACATTTTCA
TCATCACATATATTCAGTTGTATTCGCACATATTCTCAGTCAAATACATTTACTGAATCG
TTTCAAAACGATTTCACATTTTCGTTTTCATATACGTTAGCATATACATTGACAATTGCA
TATTCATTTACGTATTATGAGACGCAAACAAGATCACTTTCATTATCCATATTTAATTCA
ACATTTTCTTATATCGAAACTGAATTTCTTTATTATGATTACACAGTTATTATGTATTCG
ACACATTTTAATTATTATTCAAATTTCATTACAATGTTTCACACGAACATTTTACCATCA
AATGGACTTACAACGAATGCATTGATTGGAATTATTTGCGGATCAATTGCATTAGTATTA
ATAATTGTTGGAATTGTTATATTTTTAATAAAAAGTAATATCAAAAAACGAAAATCGACT
TCAACATTACAATTTAAGGATTCAACTACATCAAGTTTAAATCAAAAGGAAGATGTCAAT
ACTTTAGTTGAAGATATTGTTAAAGAAGATGAAGACAATTGGCTATGATTTAATGTAAAA
TAAAAATATATTTTTAATTGATATATTTTTAATTTAAATAAAAACTATGAAATGATTCGC
AATGAGAAATATTAACCGATTACCACTTTGATATAATTCGAAGCCCGAATATGTTGAATA
TTGTTTTGATATAACATTCTAAAGTTCAAATAGTTTCATGTCATGATTTACAAAATGATT
TGTAGTTTACAATAGAAATATTTCATTAAGTATTAGATGTTAAATGTAAATGATATGAAT
CATAAAGTTACTTTACAAAATATTAATGGAAAAATAAATTATTTATATGATAAGCATTCA
TACTTCAAAATATTATATTTAAAGATAATTTGAATCAATCTATTAATAATAAGCTAAACA
CATCCCTAATATATTAGAGATATTATGTATAATTAAATAATATATTGAAAAGAAAAACAT
ATTATTGCATGCGAATAAATAGAAAATAAAGTTTTATCACAAACTTCATATCTTATTACT
TTTATATTAATTGTGATGCTTAATCGTACACAAATATATTAATATAAAAAGAATTGAACG
CATATCTCTTCAAAATCTTGAAATTTAATACTCTAAAAAGTGCTTAGCAACAACAAAGAT
ATATCATTTTAATCAGCAAACTTAGCTCTAACACATTCATTCAATATATTAATTAAAAGT
GTACTTGCAAGCATTAAATGTATTATCCTTTCCTTGTGTCTTTAAATATTGAAACAAACA
AATTTTAGGTTAAATTGAAAAACCTCAAAAAAGATACAAATTTTTTACATACTAACCGTA
TGATTTTTAACTTTTGTATTGGCCGATGTGTATTTGGTAAAGGTCTTGAACTATATTAGA
TCCTGAAGCATGAAAATTCTTCATTTGCTGTTCGTTTCGAGCATAACAAAGCAATTTACA
ACCGATACAATACCAGGAATTCCATTTTTTACAACTACAAAAATATCAAATATGAAAAAG
AACCTAAGCAAAGAAGGTCTTACTCACACACACAATGTAGATGTTCCAGTCATTGGAATT
AAGCATGCGAATTTTAATATATTTAACATTAATTCTACTTTCTTTAAAACAAGTATATTT
TCAAATTTCTTGGCTGACAGTAGCTGTACATCAGAAATACTTCAATTCTTTTATGACAAA
ATAAAATTCCTAGCATCATATTTTACAATTACACAAAATGAATTCTTTATAACAAGTATG
CTTATTGAAAACAACATGTCAACACAACCTATGAATATGCATTATGGGAATATATCTTTA
AACCAGTACGAATTTCTTTGTTTTGCATCAATTCAAAACGATAAAAAAGACCGACCATTT
AAATTCAATGCTTATGTTCGTTTAACCGCTATTTTTTCAATGATGATTGTGGTGGTTTAT
ATCAATTTTTATCAGAAAAAACCACTGTTTCCACAGAATTTTTTTTTGACCAACTACAAA
TTGAAAACAAACGAAAAGAAAAAACATAAAAATGTTATAATATTTTTTATATTTTTCATA
AATTCTTTTCAATTATTTTATGATAATACTTCAACATTAACAATAACAAACTCAAATGAT
TTTAGTGAAATTGACCAATATAAAAGTACTACGAAATTTATAAATATCGGTGAAGGAATT
TATTTCATTCCAAATAATGCATTTTCAGGATGGCCATCAGTTAATTCAGTTAATTTTGGT
AATTCTACGACAGATATTGGGAATTATGTGTTTTCGTCATGCTTAAGTTTAGAAAGGATT
ATTTTTGGAGAAAATGTTACATCGATTGGTAGTGGAGCATTTTCATTATGTTCATCAATT
AAAGACATTATAATTCCAAATTCAGTCACAACTATTGGTAGTTCAGCATTTTCATTATGT
TCATCAATTAAAGACATTATAATTCCAAATTCAGTCACAACTATTGGTAGTTCAGCATTT
TCATCATGTTCTGATTTAATGATATTAACACTTGGGTATAGAATAACAGAAATTGGAGAA
TCAGCATTTAGTAATTGTAATGCGCTTGAATGCATTTATTATTATGGTGAGACAGAACCA
GCTATTGGTGAATATGCATTTTTATAATGTTTCAACGAATGTTATCACATATTCAACATA
TATAGGAAGTAACTTTGGAGGATTAAGTGTTGACAAAGAAAACGCGGGAGAAAGCTGCAA
AGCAATTGCAACACATTCATTTTCATCATCACATACATTCAGTCGAAGTAACACATATTC
TCAGTCAAATCCATTTTCATCATCACATACATTCAGTCGAAGTAACACATATTCTGCCTC
AAGTACATTTTCTCAATCGCATACATTCAGTATTAATACATTTTCAAAATTGAATACATT
TACTGAATCATTTCAACATGATATAACGAAATCTTTTTCATATCTATTAACAGTTACATT
ATCATTCACATTATCATTTACTTATTATGAAATACAAACAAAATCACTTTCTCTAATTAC
GATCAATTCATCGTATATTTATATTGAAACAGAATTTATATATTATGATTACACAGTTAT
TATTTATTCAACTTATTACAATTATTATTCGAACTTCTTTACATTTATTTATAACAATGA
ATTTCAAACAAATGATAACAAAATAACAATTATCATAATAATCGTTTGCGTTATTGTTGT
TATTATTATAATTTCATTACTTATTATATTATTGATTCGAATCAAAAATAAAAAAGAAGA
AATTACTGAAAATGAAATTTCAGAACAACAAAATGATAATAACCAAACCACAAACACATT
CACAGCAGGAATATCTATCTCAAATATTGAAGAAGATCCTTTTGCAGATGACTTCAAAGA
AGATAAATTCATTGAGCAAATGTAATTAAGATAAATAAATAATAAAATGTAGTGTGTTCT
AAATGTCTTATTTTCTACCAGCATTTATGTTTAGTTTTGTGCTTTTTGTTTTGTAAAACT
TTTGAAAAAAATCACAAACGTTATACCCTTGTAGATAACAGATAAAATTTATTTTATTGA
AAGGTGAGTTACCCTTCATGAAGTATTTACTGATTCCTAGGTTATATTAACCTATTTTAT
ATAACAAAATTTGATTGATTTTTTCAAAAAAAATTTATATTAAAATGAATATATAAGCTA
TTGAGAATATTGTATAAAATAACATGGATCTTGTAAATAAAGGAAATGAAATAATTAAGA
ATAAAAACGACCAAATAATATTACAAAGGCACACTCTTGCTTAGGATTTGTCACTTTTTG
ATAACATCGACTTTTTGAGTATTGTATTACCTGTCGGCACTTTTTGTGTGAGATTTATCT
TTTGAATGAAATAACCGCTCGATTTGAGAAGCTACCTCCCTCTGTTCATTTTGCAAAGAA
AATGCCTCACCTTCTTCTTGACTTCATTTTTTAATGGAAGAAATACAAAACGAGCCTCTT
CTTGGTTCAAAGGATATTGAATCACAGAAAGAAGTCAAACCAAAGAGAAGGTATTATTGG
GTTGCAGCATTATGTGTTGGAATTGGTTTAATTGTTGGTACAACAATAGGATTTATCTCA
TTCCACAAAACAACTTCTACAACACAAACAACAATAGGTACAACTACAGTTGGAACAGCA
TCAAATGGATTAAACACTGATTTCAATTCACTTACAATTTATCAAATTATGGTCTCATCA
TTCCAAGGCGATGGATCGTCATGCTATTGCACAGGCTATGGTCCAAGCAGTCATAGAGGT
AATCTCAAAGGTATCATAAATGCTCTTGATTACATCAAAGGTCTTAATGTCAATGCTATT
TGGCTTACACCAGTATTTGATTCAACAGGTGGTACTGGTGGTTCATTACTTCAATCAACA
GGTTACTTTGCAACTGATTATTTCAATGTCGATCCAAAATTTGGTTCTAATGATGATCTT
CGTAATCTTATCAGAGGCTGTCATGACCGTGGAATGTATATCTTTTTAGATGGTGTTTTC
GGTCATCATGGAGGTAATGTCAAAGGATCACCAAGTGGTAAATATCCACAAGGAGGCAGT
AACCCAGTTTCATATCCAGGAAGCTTAGACTTTTATAAAGAAGTTGCAACATATTGGATC
CGTGAATATGAAATTGATGGTTGGCGTCTTGATCAATGTTATCAAGTCTATCAAAACGGT
CATAACTATTGGCATGAAATTCGTGAAGCAGTTCAAAGTGTTTGCAATGAACGTAAGAGC
CAAGGTAAACAATGGGGTACACTTGGTTATATGGTTGGTGAACATTGGAGTGGTGCTAGC
GAAATCCAATCACAAACATATTCACAAGATGGTCTTAAATCAGCATTTGATTTCCCATCA
CGTTATAACCTTGTTCAAGTTATAGCACAAGAAGAAAGTGGTGCTGGTGGCTATGGTGTT
GGTACACTTACAAATGTATTCAAGACACCAAGTGAAAAAGGATATTCATCAGATGTTTAT
CCAAATCTTTTCATTACAAACCATGATGTTTGGAGATTTGGTAACTTAATCCGTAACAAA
TATGGTTATGATAGAAGCAATCCTTCATATTGGAAGCGTTATAAGATCGCTTTAGGTTGC
TTAGCTGCTTATACTGGTCCAATTACTATTTATTATGGTGATGAAGTTGGTGACATCGCT
GACTGCTGGCAATCTTATGGCTGTGGTGGTAATACAGCTGGTGATAATGTTGCACGTACT
GATGGACATATCTCTGGATTCAACAATAATGAACAAGACTTACATGATTACACTGCAAAG
ATAATGAGCATTCGTCAAAATTATCCAGCAATGTGGAGAGGCTCCAATAGTGTTTCAACT
AAAGATGGAGCACTCATTAATGTTAAATGGGATTCTCAAACACAAACAAAAATTGTCTTC
GTTGTTAATACAGGAACTTCACCAACAACTGTTTATGTTAATTGTGGTGGATCATCCTTC
AAAGATCTTATCTCAGGTCAACAATATAGTGGTAATGGCGGATTCAACTTGAATTGCGAT
GCACTTACATGTTACATATTCGAAGCTAAGTAA
>GO595_005182 (G5187.VIR)-RC New NA Sequence
AACAAATAATATTATAAATAAAGTTAATTGTCTGCTTTATAATTTTTTTGAATAATAGAA
TTTGGAGAACATTATTGATAAAACAAGAGCAAATCAACTAATTCCCATGGACTCTGTGAT
ATTTGTTTTGACGTTACATAAGGTGCTAAATAATTGATCTCGCCCATCGTCCTCTTGGCG
GTTATTTAAATTGAAAAATTCAATCTGTTGTTCTGTTAATTGTGTTGAAACAAACTTTTT
GAGCGCTCTTTATTCAAAAATCCTTTGATGCTAAACGATATCATTTTCTTTGTTTCATTT
TTTTCGTCTTCTTTAACAATTTAAATAAGGGAACATTCTGTCACTTTTCATTAAAATCAT
TACGTTTCAGCTTTGTGAACATCTTCCGATCGCAATAACAATAAAACGCGTTTCAGTAAA
AGTTATACAAATGAACTGACGAAAAGAAGAAGCGGTTGAAGCTCTCTGTATCGTTTTTGA
CTGATTTATTGGCAAGTTTCGCAAGTTTTGACACGGATGCGCTATTTCATCTTGGTTTTT
CCCATACATTTCTTATGCTTATTACAAACCTCACCAAAAAACTTGGTCTCTAAGATTTTT
AGTGATCAATTATCTATTTCTCAAACTCTCCAGTGCTCTCCTTGCCTTACTTTAAAATCC
AAGTGTTGTGCATACTTTACATTCTCGTGCCTTAATAAAAAGAACGTGTCCATCAAAGTC
ACCAATTTTCTTATGCTAAAAGATAATGAATCGAATCCATTTAATATCAGCACAAGAAGA
TATCATTTTAATTCCCCTTTGCTAGAATTACCGATTTCATATGTTAAACATTGTTTCCAA
TTCTTTTCTTTAGTGTTTAATCATTTTTCATTAAAAGCACATTTATCAATGCAAATGAAT
AATAGTTTCATAAAGAAAATGTTCAAATTCAATGAAAATGTTCAAGCACTAATGCGTTAC
TTTTTAATTTTGGGATTTTCTTTGTGTTATGAAATTAAATTATTACTTATCAAATTGAAA
ACAAACGAAAAGAAAAAACATAAAAATGTTATAATTTTTTTTATATTTTTCATAAATTCT
TATCAATTATTTTATGATAATACTTCAACATTAACAATAACAAACTCAAATGATTTTAGT
GAAATTGAACGATATAAAGACAACACGAAATTTATAAATATCGGTGAAGGAATTTATTTC
ATTCCAAATAATGCATTTTCAGGATGGCCATCAGTTAATTCAGTTAATTTTGGTAATTCT
ACGACAGATATTGGGAATTATGTGTTTTCGTCATGCTTAAGTTTAGAAAGGATTATTTTT
GGAGAAAATGTTACATCGATTGGTAGTGGAGCATTTTCATCATGTTCATCAATTAAAGAC
ATTACAATTCCAAATTCAGTCACAACTATTGGTAGTTCAGCATTTTCATTATGTTCATCA
ATTAAAGACATTATAATTCCAAATTCAGTCACATCGATTGGTAGTTCAGCATTTTCATCA
TGTTCTGATTTAATGATATTAACACTTGGGTATAGAATAACAGAAATTGGAGAATCAGCA
TTTAGTAATTGTAATGCGCTTGAATGCATTTATTATTATGGTGAGACAGAACCAGCTATT
GGTGAATATGCATTTTATAATGTTTCAACGAATGTTATCACATATTCAACATATATAGGA
AGTAACTTTGGAGGATTAAGTGTTGACAAAGAAAACGCGGGAGAAAGCTGCAAAGCAATT
GCAACACATTCATTTTCATCATCACATACATTCAGTCGAAGTAACACATATTCTCAGTCA
AATCCATTTTCATCATCACATACATTCAGTCGAAGTAACACATTTTCATCATCACATATA
TTCAGTCGAAGTAACACATTTTCATCATCACATACATTCAGTCGAAGTAACACATTTTCA
TCATCACATATATTCAGTTGTATTCGCACATATTCTCAGTCAAATACATTTACTGAATCG
TTTCAAAACGATTTCACATTTTCGTTTTCATATACGTTAGCATATACATTGACAATTGCA
TATTCATTTACGTATTATGAGACGCAAACAAGATCACTTTCATTATCCATATTTAATTCA
ACATTTTCTTATATCGAAACTGAATTTCTTTATTATGATTACACAGTTATTATGTATTCG
ACACATTTTAATTATTATTCAAATTTCATTACAATGTTTCACACGAACATTTTACCATCA
AATGGACTTACAACGAATGCATTGATTGGAATTATTTGCGGATCAATTGCATTAGTATTA
ATAATTGTTGGAATTGTTATATTTTTAATAAAAAGTAATATCAAAAAACGAAAATCGACT
TCAACATTACAATTTAAGGATTCAACTACATCAAGTTTAAATCAAAAGGAAGATGTCAAT
ACTTTAGTTGAAGATATTGTTAAAGAAGATGAAGACAATTGGCTATGATTTAATGTAAAA
TAAAAATATATTTTTAATTGATATATTTTTAATTTAAATAAAAACTATGAAATGATTCGC
AATGAGAAATATTAACCGATTACCACTTTGATATAATTCGAAGCCCGAATATGTTGAATA
TTGTTTTGATATAACATTCTAAAGTTCAAATAGTTTCATGTCATGATTTACAAAATGATT
TGTAGTTTACAATAGAAATATTTCATTAAGTATTAGATGTTAAATGTAAATGATATGAAT
CATAAAGTTACTTTACAAAATATTAATGGAAAAATAAATTATTTATATGATAAGCATTCA
TACTTCAAAATATTATATTTAAAGATAATTTGAATCAATCTATTAATAATAAGCTAAACA
CATCCCTAATATATTAGAGATATTATGTATAATTAAATAATATATTGAAAAGAAAAACAT
ATTATTGCATGCGAATAAATAGAAAATAAAGTTTTATCACAAACTTCATATCTTATTACT
TTTATATTAATTGTGATGCTTAATCGTACACAAATATATTAATATAAAAAGAATTGAACG
CATATCTCTTCAAAATCTTGAAATTTAATACTCTAAAAAGTGCTTAGCAACAACAAAGAT
ATATCATTTTAATCAGCAAACTTAGCTCTAACACATTCATTCAATATATTAATTAAAAGT
GTACTTGCAAGCATTAAATGTATTATCCTTTCCTTGTGTCTTTAAATATTGAAACAAACA
AATTTTAGGTTAAATTGAAAAACCTCAAAAAAGATACAAATTTTTTACATACTAACCGTA
TGATTTTTAACTTTTGTATTGGCCGATGTGTATTTGGTAAAGGTCTTGAACTATATTAGA
TCCTGAAGCATGAAAATTCTTCATTTGCTGTTCGTTTCGAGCATAACAAAGCAATTTACA
ACCGATACAATACCAGGAATTCCATTTTTTACAACTACAAAAATATCAAATATGAAAAAG
AACCTAAGCAAAGAAGGTCTTACTCACACACACAATGTAGATGTTCCAGTCATTGGAATT
AAGCATGCGAATTTTAATATATTTAACATTAATTCTACTTTCTTTAAAACAAGTATATTT
TCAAATTTCTTGGCTGACAGTAGCTGTACATCAGAAATACTTCAATTCTTTTATGACAAA
ATAAAATTCCTAGCATCATATTTTACAATTACACAAAATGAATTCTTTATAACAAGTATG
CTTATTGAAAACAACATGTCAACACAACCTATGAATATGCATTATGGGAATATATCTTTA
AACCAGTACGAATTTCTTTGTTTTGCATCAATTCAAAACGATAAAAAAGACCGACCATTT
AAATTCAATGCTTATGTTCGTTTAACCGCTATTTTTTCAATGATGATTGTGGTGGTTTAT
ATCAATTTTTATCAGAAAAAACCACTGTTTCCACAGAATTTTTTTTTGACCAACTACAAA
TTGAAAACAAACGAAAAGAAAAAACATAAAAATGTTATAATATTTTTTATATTTTTCATA
AATTCTTTTCAATTATTTTATGATAATACTTCAACATTAACAATAACAAACTCAAATGAT
TTTAGTGAAATTGACCAATATAAAAGTACTACGAAATTTATAAATATCGGTGAAGGAATT
TATTTCATTCCAAATAATGCATTTTCAGGATGGCCATCAGTTAATTCAGTTAATTTTGGT
AATTCTACGACAGATATTGGGAATTATGTGTTTTCGTCATGCTTAAGTTTAGAAAGGATT
ATTTTTGGAGAAAATGTTACATCGATTGGTAGTGGAGCATTTTCATTATGTTCATCAATT
AAAGACATTATAATTCCAAATTCAGTCACAACTATTGGTAGTTCAGCATTTTCATTATGT
TCATCAATTAAAGACATTATAATTCCAAATTCAGTCACAACTATTGGTAGTTCAGCATTT
TCATCATGTTCTGATTTAATGATATTAACACTTGGGTATAGAATAACAGAAATTGGAGAA
TCAGCATTTAGTAATTGTAATGCGCTTGAATGCATTTATTATTATGGTGAGACAGAACCA
GCTATTGGTGAATATGCATTTTTATAATGTTTCAACGAATGTTATCACATATTCAACATA
TATAGGAAGTAACTTTGGAGGATTAAGTGTTGACAAAGAAAACGCGGGAGAAAGCTGCAA
AGCAATTGCAACACATTCATTTTCATCATCACATACATTCAGTCGAAGTAACACATATTC
TCAGTCAAATCCATTTTCATCATCACATACATTCAGTCGAAGTAACACATATTCTGCCTC
AAGTACATTTTCTCAATCGCATACATTCAGTATTAATACATTTTCAAAATTGAATACATT
TACTGAATCATTTCAACATGATATAACGAAATCTTTTTCATATCTATTAACAGTTACATT
ATCATTCACATTATCATTTACTTATTATGAAATACAAACAAAATCACTTTCTCTAATTAC
GATCAATTCATCGTATATTTATATTGAAACAGAATTTATATATTATGATTACACAGTTAT
TATTTATTCAACTTATTACAATTATTATTCGAACTTCTTTACATTTATTTATAACAATGA
ATTTCAAACAAATGATAACAAAATAACAATTATCATAATAATCGTTTGCGTTATTGTTGT
TATTATTATAATTTCATTACTTATTATATTATTGATTCGAATCAAAAATAAAAAAGAAGA
AATTACTGAAAATGAAATTTCAGAACAACAAAATGATAATAACCAAACCACAAACACATT
CACAGCAGGAATATCTATCTCAAATATTGAAGAAGATCCTTTTGCAGATGACTTCAAAGA
AGATAAATTCATTGAGCAAATGTAATTAAGATAAATAAATAATAAAATGTAGTGTGTTCT
AAATGTCTTATTTTCTACCAGCATTTATGTTTAGTTTTGTGCTTTTTGTTTTGTAAAACT
TTTGAAAAAAATCACAAACGTTATACCCTTGTAGATAACAGATAAAATTTATTTTATTGA
AAGGTGAGTTACCCTTCATGAAGTATTTACTGATTCCTAGGTTATATTAACCTATTTTAT
ATAACAAAATTTGATTGATTTTTTCAAAAAAAATTTATATTAAAATGAATATATAAGCTA
TTGAGAATATTGTATAAAATAACATGGATCTTGTAAATAAAGGAAATGAAATAATTAAGA
ATAAAAACGACCAAATAATATTACAAAGGCACACTCTTGCTTAGGATTTGTCACTTTTTG
ATAACATCGACTTTTTGAGTATTGTATTACCTGTCGGCACTTTTTGTGTGAGATTTATCT
TTTGAATGAAATAACCGCTCGATTTGAGAAGCTACCTCCCTCTGTTCATTTTGCAAAGAA
AATGCCTCACCTTCTTCTTGACTTCATTTTTTAATGGAAGAAATACAAAACGAGCCTCTT
CTTGGTTCAAAGGATATTGAATCACAGAAAGAAGTCAAACCAAAGAGAAGGTATTATTGG
GTTGCAGCATTATGTGTTGGAATTGGTTTAATTGTTGGTACAACAATAGGATTTATCTCA
TTCCACAAAACAACTTCTACAACACAAACAACAATAGGTACAACTACAGTTGGAACAGCA
TCAAATGGATTAAACACTGATTTCAATTCACTTACAATTTATCAAATTATGGTCTCATCA
TTCCAAGGCGATGGATCGTCATGCTATTGCACAGGCTATGGTCCAAGCAGTCATAGAGGT
AATCTCAAAGGTATCATAAATGCTCTTGATTACATCAAAGGTCTTAATGTCAATGCTATT
TGGCTTACACCAGTATTTGATTCAACAGGTGGTACTGGTGGTTCATTACTTCAATCAACA
GGTTACTTTGCAACTGATTATTTCAATGTCGATCCAAAATTTGGTTCTAATGATGATCTT
CGTAATCTTATCAGAGGCTGTCATGACCGTGGAATGTATATCTTTTTAGATGGTGTTTTC
GGTCATCATGGAGGTAATGTCAAAGGATCACCAAGTGGTAAATATCCACAAGGAGGCAGT
AACCCAGTTTCATATCCAGGAAGCTTAGACTTTTATAAAGAAGTTGCAACATATTGGATC
CGTGAATATGAAATTGATGGTTGGCGTCTTGATCAATGTTATCAAGTCTATCAAAACGGT
CATAACTATTGGCATGAAATTCGTGAAGCAGTTCAAAGTGTTTGCAATGAACGTAAGAGC
CAAGGTAAACAATGGGGTACACTTGGTTATATGGTTGGTGAACATTGGAGTGGTGCTAGC
GAAATCCAATCACAAACATATTCACAAGATGGTCTTAAATCAGCATTTGATTTCCCATCA
CGTTATAACCTTGTTCAAGTTATAGCACAAGAAGAAAGTGGTGCTGGTGGCTATGGTGTT
GGTACACTTACAAATGTATTCAAGACACCAAGTGAAAAAGGATATTCATCAGATGTTTAT
CCAAATCTTTTCATTACAAACCATGATGTTTGGAGATTTGGTAACTTAATCCGTAACAAA
TATGGTTATGATAGAAGCAATCCTTCATATTGGAAGCGTTATAAGATCGCTTTAGGTTGC
TTAGCTGCTTATACTGGTCCAATTACTATTTATTATGGTGATGAAGTTGGTGACATCGCT
GACTGCTGGCAATCTTATGGCTGTGGTGGTAATACAGCTGGTGATAATGTTGCACGTACT
GATGGACATATCTCTGGATTCAACAATAATGAACAAGACTTACATGATTACACTGCAAAG
ATAATGAGCATTCGTCAAAATTATCCAGCAATGTGGAGAGGCTCCAATAGTGTTTCAACT
AAAGATGGAGCACTCATTAATGTTAAATGGGATTCTCAAACACAAACAAAAATTGTCTTC
GTTGTTAATACAGGAACTTCACCAACAACTGTTTATGTTAATTGTGGTGGATCATCCTTC
AAAGATCTTATCTCAGGTCAACAATATAGTGGTAATGGCGGATTCAACTTGAATTGCGAT
GCACTTACATGTTACATATTCGAAGCTAAGTAA
>GPJ56_005251 (G5653.ATT)-RC New NA Sequence
AACAAATAATATTATAAATAAAGTTAATTGTCTGCTTTATAATTTTTTTGAATAATAGAA
TTTGGAGAACATTATTGATAAAACAAGAGCAAATCAACTAATTCCCATGGACTCTGTGAT
ATTTGTTTTGACGTTACATAAGGTGCTAAATAATTGATCTCGCCCATCGTCCTCTTGGCG
GTTATTTAAATTGAAAAATTCAATCTGTTGTTCTGTTAATTGTGTTGAAACAAACTTTTT
GAGCGCTCTTTATTCAAAAATCCTTTGATGCTAAACGATATCATTTTCTTTGTTTCATTT
TTTTCGTCTTCTTTAACAATTTAAATAAGGGAACATTCTGTCACTTTTCATTAAAATCAT
TACGTTTCAGCTTTGTGAACATCTTCCGATCGCAATAACAATAAAACGCGTTTCAGTAAA
AGTTATACAAATGAACTGACGAAAAGAAGAAGCGGTTGAAGCTCTCTGTATCGTTTTTGA
CTGATTTATTGGCAAGTTTCGCAAGTTTTGACACGGATGCGCTATTTCATCTTGGTTTTT
CCCATACATTTCTTATGCTTATTACAAACCTCACCAAAAAACTTGGTCTCTAAGATTTTT
AGTGATCAATTATCTATTTCTCAAACTCTCCAGTGCTCTCCTTGCCTTACTTTAAAATCC
AAGTGTTGTGCATACTTTACATTCTCGTGCCTTAATAAAAAGAACGTGTCCATCAAAGTC
ACCAATTTTCTTATGCTAAAAGATAATGAATCGAATCCATTTAATATCAGCACAAGAAGA
TATCATTTTAATTCCCCTTTGCTAGAATTACCGATTTCATATGTTAAACATTGTTTCCAA
TTCTTTTCTTTAGTGTTTAATCATTTTTCATTAAAAGCACATTTATCAATGCAAATGAAT
AATAGTTTCATAAAGAAAATGTTCAAATTCAATGAAAATGTTCAAGCACTAATGCGTTAC
TTTTTAATTTTGGGATTTTCTTTGTGTTATGAAATTAAATTATTACTTATCAAATTGAAA
ACAAACGAAAAGAAAAAACATAAAAATGTTATAATTTTTTTTATATTTTTCATAAATTCT
TATCAATTATTTTATGATAATACTTCAACATTAACAATAACAAACTCAAATGATTTTAGT
GAAATTGAACGATATAAAGACAACACGAAATTTATAAATATCGGTGAAGGAATTTATTTC
ATTCCAAATAATGCATTTTCAGGATGGCCATCAGTTAATTCAGTTAATTTTGGTAATTCT
ACGACAGATATTGGGAATTATGTGTTTTCGTCATGCTTAAGTTTAGAAAGGATTATTTTT
GGAGAAAATGTTACATCGATTGGTAGTGGAGCATTTTCATCATGTTCATCAATTAAAGAC
ATTACAATTCCAAATTCAGTCACAACTATTGGTAGTTCAGCATTTTCATTATGTTCATCA
ATTAAAGACATTATAATTCCAAATTCAGTCACATCGATTGGTAGTTCAGCATTTTCATCA
TGTTCTGATTTAATGATATTAACACTTGGGTATAGAATAACAGAAATTGGAGAATCAGCA
TTTAGTAATTGTAATGCGCTTGAATGCATTTATTATTATGGTGAGACAGAACCAGCTATT
GGTGAATATGCATTTTATAATGTTTCAACGAATGTTATCACATATTCAACATATATAGGA
AGTAACTTTGGAGGATTAAGTGTTGACAAAGAAAACGCGGGAGAAAGCTGCAAAGCAATT
GCAACACATTCATTTTCATCATCACATACATTCAGTCGAAGTAACACATATTCTCAGTCA
AATCCATTTTCATCATCACATACATTCAGTCGAAGTAACACATTTTCATCATCACATATA
TTCAGTCGAAGTAACACATTTTCATCATCACATACATTCAGTCGAAGTAACACATTTTCA
TCATCACATATATTCAGTTGTATTCGCACATATTCTCAGTCAAATACATTTACTGAATCG
TTTCAAAACGATTTCACATTTTCGTTTTCATATACGTTAGCATATACATTGACAATTGCA
TATTCATTTACGTATTATGAGACGCAAACAAGATCACTTTCATTATCCATATTTAATTCA
ACATTTTCTTATATCGAAACTGAATTTCTTTATTATGATTACACAGTTATTATGTATTCG
ACACATTTTAATTATTATTCAAATTTCATTACAATGTTTCACACGAACATTTTACCATCA
AATGGACTTACAACGAATGCATTGATTGGAATTATTTGCGGATCAATTGCATTAGTATTA
ATAATTGTTGGAATTGTTATATTTTTAATAAAAAGTAATATCAAAAAACGAAAATCGACT
TCAACATTACAATTTAAGGATTCAACTACATCAAGTTTAAATCAAAAGGAAGATGTCAAT
ACTTTAGTTGAAGATATTGTTAAAGAAGATGAAGACAATTGGCTATGATTTAATGTAAAA
TAAAAATATATTTTTAATTGATATATTTTTAATTTAAATAAAAACTATGAAATGATTCGC
AATGAGAAATATTAACCGATTACCACTTTGATATAATTCGAAGCCCGAATATGTTGAATA
TTGTTTTGATATAACATTCTAAAGTTCAAATAGTTTCATGTCATGATTTACAAAATGATT
TGTAGTTTACAATAGAAATATTTCATTAAGTATTAGATGTTAAATGTAAATGATATGAAT
CATAAAGTTACTTTACAAAATATTAATGGAAAAATAAATTATTTATATGATAAGCATTCA
TACTTCAAAATATTATATTTAAAGATAATTTGAATCAATCTATTAATAATAAGCTAAACA
CATCCCTAATATATTAGAGATATTATGTATAATTAAATAATATATTGAAAAGAAAAACAT
ATTATTGCATGCGAATAAATAGAAAATAAAGTTTTATCACAAACTTCATATCTTATTACT
TTTATATTAATTGTGATGCTTAATCGTACACAAATATATTAATATAAAAAGAATTGAACG
CATATCTCTTCAAAATCTTGAAATTTAATACTCTAAAAAGTGCTTAGCAACAACAAAGAT
ATATCATTTTAATCAGCAAACTTAGCTCTAACACATTCATTCAATATATTAATTAAAAGT
GTACTTGCAAGCATTAAATGTATTATCCTTTCCTTGTGTCTTTAAATATTGAAACAAACA
AATTTTAGGTTAAATTGAAAAACCTCAAAAAAGATACAAATTTTTTACATACTAACCGTA
TGATTTTTAACTTTTGTATTGGCCGATGTGTATTTGGTAAAGGTCTTGAACTATATTAGA
TCCTGAAGCATGAAAATTCTTCATTTGCTGTTCGTTTCGAGCATAACAAAGCAATTTACA
ACCGATACAATACCAGGAATTCCATTTTTTACAACTACAAAAATATCAAATATGAAAAAG
AACCTAAGCAAAGAAGGTCTTACTCACACACACAATGTAGATGTTCCAGTCATTGGAATT
AAGCATGCGAATTTTAATATATTTAACATTAATTCTACTTTCTTTAAAACAAGTATATTT
TCAAATTTCTTGGCTGACAGTAGCTGTACATCAGAAATACTTCAATTCTTTTATGACAAA
ATAAAATTCCTAGCATCATATTTTACAATTACACAAAATGAATTCTTTATAACAAGTATG
CTTATTGAAAACAACATGTCAACACAACCTATGAATATGCATTATGGGAATATATCTTTA
AACCAGTACGAATTTCTTTGTTTTGCATCAATTCAAAACGATAAAAAAGACCGACCATTT
AAATTCAATGCTTATGTTCGTTTAACCGCTATTTTTTCAATGATGATTGTGGTGGTTTAT
ATCAATTTTTATCAGAAAAAACCACTGTTTCCACAGAATTTTTTTTTGACCAACTACAAA
TTGAAAACAAACGAAAAGAAAAAACATAAAAATGTTATAATATTTTTTATATTTTTCATA
AATTCTTTTCAATTATTTTATGATAATACTTCAACATTAACAATAACAAACTCAAATGAT
TTTAGTGAAATTGACCAATATAAAAGTACTACGAAATTTATAAATATCGGTGAAGGAATT
TATTTCATTCCAAATAATGCATTTTCAGGATGGCCATCAGTTAATTCAGTTAATTTTGGT
AATTCTACGACAGATATTGGGAATTATGTGTTTTCGTCATGCTTAAGTTTAGAAAGGATT
ATTTTTGGAGAAAATGTTACATCGATTGGTAGTGGAGCATTTTCATTATGTTCATCAATT
AAAGACATTATAATTCCAAATTCAGTCACAACTATTGGTAGTTCAGCATTTTCATTATGT
TCATCAATTAAAGACATTATAATTCCAAATTCAGTCACAACTATTGGTAGTTCAGCATTT
TCATCATGTTCTGATTTAATGATATTAACACTTGGGTATAGAATAACAGAAATTGGAGAA
TCAGCATTTAGTAATTGTAATGCGCTTGAATGCATTTATTATTATGGTGAGACAGAACCA
GCTATTGGTGAATATGCATTTTATAATGTTTCAACGAATGTTATCACATATTCAACATAT
ATAGGAAGTAACTTTGGAGGATTAAGTGTTGACAAAGAAAACGCGGGAGAAAGCTGCAAA
GCAATTGCAACACATTCATTTTCATCATCACATACATTCAGTCGAAGTAACACATATTCT
CAGTCAAATCCATTTTCATCATCACATACATTCAGTCGAAGTAACACATATTCTGCCTCA
AGTACATTTTCTCAATCGCATACATTCAGTATTAATACATTTTCAAAATTGAATACATTT
ACTGAATCATTTCAACATGATATAACGAAATCTTTTTCATATCTATTAACAGTTACATTA
TCATTCACATTATCATTTACTTATTATGAAATACAAACAAAATCACTTTCTCTAATTACG
ATCAATTCATCGTATATTTATATTGAAACAGAATTTATATATTATGATTACACAGTTATT
ATTTATTCAACTTATTACAATTATTATTCGAACTTCTTTACATTTATTTATAACAATGAA
TTTCAAACAAATGATAACAAAATAACAATTATCATAATAATCGTTTGCGTTATTGTTGTT
ATTATTATAATTTCATTACTTATTATATTATTGATTCGAATCAAAAATAAAAAAGAAGAA
ATTACTGAAAATGAAATTTCAGAACAACAAAATGATAATAACCAAACCACAAACACATTC
ACAGCAGGAATATCTATCTCAAATATTGAAGAAGATCCTTTTGCAGATGACTTCAAAGAA
GATAAATTCATTGAGCAAATGTAATTAAGATAAATAAATAATAAAATGTAGTGTGTTCTA
AATGTCTTATTTTCTACCAGCATTTATGTTTAGTTTTGTGCTTTTTGTTTTGTAAAACTT
TTGAAAAAAATCACAAACGTTATACCCTTGTAGATAACAGATAAAATTTATTTTATTGAA
AGGTGAGTTACCCTTCATGAAGTATTTACTGATTCCTAGGTTATATTAACCTATTTTATA
TAACAAAATTTGATTGATTTTTTCAAAAAAAATTTATATTAAAATGAATATATAAGCTAT
TGAGAATATTGTATAAAATAACATGGATCTTGTAAATAAAGGAAATGAAATAATTAAGAA
TAAAAACGACCAAATAATATTACAAAGGCACACTCTTGCTTAGGATTTGTCACTTTTTGA
TAACATCGACTTTTTGAGTATTGTATTACCTGTCGGCACTTTTTGTGTGAGATTTATCTT
TTGAATGAAATAACCGCTCGATTTGAGAAGCTACCTCCCTCTGTTCATTTTGCAAAGAAA
ATGCCTCACCTTCTTCTTGACTTCATTTTTTAATGGAAGAAATACAAAACGAGCCTCTTC
TTGGTTCAAAGGATATTGAATCACAGAAAGAAGTCAAACCAAAGAGAAGGTATTATTGGG
TTGCAGCATTATGTGTTGGAATTGGTTTAATTGTTGGTACAACAATAGGATTTATCTCAT
TCCACAAAACAACTTCTACAACACAAACAACAATAGGTACAACTACAGTTGGAACAGCAT
CAAATGGATTAAACACTGATTTCAATTCACTTACAATTTATCAAATTATGGTCTCATCAT
TCCAAGGCGATGGATCGTCATGCTATTGCACAGGCTATGGTCCAAGCAGTCATAGAGGTA
ATCTCAAAGGTATCATAAATGCTCTTGATTACATCAAAGGTCTTAATGTCAATGCTATTT
GGCTTACACCAGTATTTGATTCAACAGGTGGTACTGGTGGTTCATTACTTCAATCAACAG
GTTACTTTGCAACTGATTATTTCAATGTCGATCCAAAATTTGGTTCTAATGATGATCTTC
GTAATCTTATCAGAGGCTGTCATGACCGTGGAATGTATATCTTTTTAGATGGTGTTTTCG
GTCATCATGGAGGTAATGTCAAAGGATCACCAAGTGGTAAATATCCACAAGGAGGCAGTA
ACCCAGTTTCATATCCAGGAAGCTTAGACTTTTATAAAGAAGTTGCAACATATTGGATCC
GTGAATATGAAATTGATGGTTGGCGTCTTGATCAATGTTATCAAGTCTATCAAAACGGTC
ATAACTATTGGCATGAAATTCGTGAAGCAGTTCAAAGTGTTTGCAATGAACGTAAGAGCC
AAGGTAAACAATGGGGTACACTTGGTTATATGGTTGGTGAACATTGGAGTGGTGCTAGCG
AAATCCAATCACAAACATATTCACAAGATGGTCTTAAATCAGCATTTGATTTCCCATCAC
GTTATAACCTTGTTCAAGTTATAGCACAAGAAGAAAGTGGTGCTGGTGGCTATGGTGTTG
GTACACTTACAAATGTATTCAAGACACCAAGTGAAAAAGGATATTCATCAGATGTTTATC
CAAATCTTTTCATTACAAACCATGATGTTTGGAGATTTGGTAACTTAATCCGTAACAAAT
ATGGTTATGATAGAAGCAATCCTTCATATTGGAAGCGTTATAAGATCGCTTTAGGTTGCT
TAGCTGCTTATACTGGTCCAATTACTATTTATTATGGTGATGAAGTTGGTGACATCGCTG
ACTGCTGGCAATCTTATGGCTGTGGTGGTAATACAGCTGGTGATAATGTTGCACGTACTG
ATGGACATATCTCTGGATTCAACAATAATGAACAAGACTTACATGATTACACTGCAAAGA
TAATGAGCATTCGTCAAAATTATCCAGCAATGTGGAGAGGCTCCAATAGTGTTTCAACTA
AAGATGGAGCACTCATTAATGTTAAATGGGATTCTCAAACACAAACAAAAATTGTCTTCG
TTGTTAATACAGGAACTTCACCAACAACTGTTTATGTTAATTGTGGTGGATCATCCTTCA
AAGATCTTATCTCAGGTCAACAATATAGTGGTAATGGCGGATTCAACTTGAATTGCGATG
CACTTACATGTTACATATTCGAAGCTAAGTAA
