# Supplementary material for: Comparative Surfaceome Analysis of Clonal Histomonas meleagridis Strains with Different Pathogenicity Reveals Strain-Dependent Profiles
Source: Microorganisms. 2022 Sep 21;10(10):1884. doi: 10.3390/microorganisms10101884 (PMC9610433; doi:10.3390/microorganisms10101884)
Supplement: Supplementary file 1 [file microorganisms-10-01884-s001.zip › Supplementary file S2a-align a-amyl g9316.fasta]

>CONSENSUS 
TTCACAAACTTTTGTAAAGATTGTTTCTGGTTGAACATCATTCATATCTTTCGAAACTGC
TTGTAGAAATTTGAAAAATAGGTCTGAAAGATAAAATTGAGAACCAAAAACAATGGAATA
TTGTTCATTATTGAAAAAAAATGAATAAACATAACATGAACCATATGGATAAATTGAAAA
TGAATAAATACATTTGCTTTGAGTTGGATTTGAGTTCTCAGGAAAAGAACAAGAAACATA
ATATTGCTCTTGTTGACCAAGATTGAAATTTTCTGGATATCGCTTTACAATATGAGAGCC
CTTTTCACGATCAAATTTCATTAAGCAAATAACATCATAATAGTTCCTCCTCATCATTTG
GCAAAGGTATAGAGAACGTTAATTTTTGTTAAACAAATCCTTCTGTATCTGGTCTTATAT
AAGAGTTATCATCCCATATACATACATACATATATTAGGAAGATAAGGTCAGTTTATTTA
TATATGGAAATATGTTTTCGTTAAAAAATTAGCAAAATTTATAAATTCTTACAACCAAAT
ATCTCATTAACCAAACGCCAACACTCCCTACATTGGTGATGATTATTGGAAACAACTTAA
CTTCAATTATTTGATAGGAAATTTCAAAAATCAATAATTAAATAAAAACTTTAGAATATC
ATTACCCACTACTTATTACCCCACTGTATACAAAGACTAGAATAATTCAGCTAGATAAAT
GACTATAGTCATTATTGAGGAATAATTTACTTCACATTACAACTTTTTGATGGCTGATTT
ACCCGTCAGCACTTTTTATATGAAATAACCGCCGTATGACCTTCCCTTCTCATTTTTCAA
ATGGAACACCTAACCTTCTTTGTTACTTCATTTTTTAATGGAGGAAATACAAAACGAGCC
CCTTTTAGGTTCAAAGGATATCGAATCCCAGAAGGAAGTCAAACCAAAAAGAAGATATTA
CTGGGTTGCAGCTTTGTGTGTCGGAATTGGTTTAATTGTTGGAACAACAATCGGATTTAT
CACATTCCACAAAACGACATCATCAACATCACAAACAACAATAGATACAACTACAATTGG
AACAGCATCAAATGGATTAAACACAGATTTCAATTCACTTACAATTTATCAAATTATGGT
TTCATCATTCCAAGGCGATGGATCATCATGCTATTGCACAGGCTATGGTCCAAGCAGTCA
TAGAGGTAATCTCAAAGGTATCATTAATGCTCTTGATTACATCAAAGGTCTTAATGTCAA
TGCTATTTGGCTTACACCAGTCTTTGATTCAACAGGTGGAACTGGTGGTTCATTACTTCA
ATCGACAGGTTACTTTGCAACTGATTATTTCAATGTTGATCCTAAATTCGGTTCTAATGA
TGATCTTCGTAATCTTATCAAAGGCTGCCACGATCGTGGAATGTATATCTTTTTAGATGG
TGTTTTCGGTCATCATGGAGGTAATGTCAAAGGATCACCAAGTGGTAAATATCCACAAGG
AGGCAGTAACCCAGTTTCATATCCAGGAAGCTTAGACTTTTATAAAGAAGTTGCAACATA
TTGGATCCGTGAATATGAAATTGATGGTTGGCGTCTTGATCAATGTTATCAAGTCTATCA
AAACGGTCATAACTATTGGCATGAAATTCGTGAAGCAGTTCAAAGTGTATGCAATGAACG
TAAGAGCCAAGGCAAACAATGGGGTACACTTGGTTATATGGTTGGTGAACATTGGAGTGG
TGCTAGTGAAATCCAATCACAAACATATTCACAAGATGGTCTTAAATCAGCATTTGATTT
CCCATCACGTTATAACCTTGTTCAAGTTATTGCACAAGAAGAAAGTGGTGCTGGTGGCTA
TGGTGTTGGTACACTTACAAATGTATTCAAGACACCAAGTGAAAAAGGATATTCATCAGA
TGTTTATCCAAATCTTTTCATTACGAATCATGATGTTTGGAGATTCGGTAACTTAATCCG
TAACAAATATGGTTATGATAGAAGTAATCCTTCATATTGGAAGCGTTATAAGATCGCGTT
AGGTTGTTTAGCTGCTTACACTGGTCCAATAACTATTTATTATGGTGATGAAGTTGGTGA
CATCGCTGATTGCTGGCAATCTTATGGCTGTGGTGGAAATACAGCAGGTGATAATGTTGC
ACGTACTGACGGACATATCTCAGGATTCAACAATAATGAACAAGATTTGCATGATTACAC
TGCTAAGATAATGAACATTCGCCAAAATTATCCAGCGATGTGGAGAGGCTCTAATAGTGT
TTCAACTAAAGATGGAGCACTTATTAATGTCAAATGGGATACTCAAACACAAACAAAAAT
TGTTTTTGTTGTTAATACAGGAACTTTACCAACAACTGTTTATGTTAATTGTGGAGGTTC
ATCATTCAAAGATCTTATCTCAGGTCAACAATACAGTGGAAATGGCGGATTCAACTTGAA
TTGCGATGCACTCACATGTTACATATTTGAGGCTAAGTAA
>GO595_009304 (G9316.VIR LOCUS)-RC New NA Sequence
TTCACAAACTTTTGTAAAGATTGTTTCTGGTTGAACATCATTCATATCTTTCGAAACTGC
TTGTAGAAATTTGAAAAATAGGTCTGAAAGATAAAATTGAGAACCAAAAACAATGGAATA
TTGTTCATTATTGAAAAAAAATGAATAAACATAACATGAACCATATGGATAAATTGAAAA
TGAATAAATACATTTGCTTTGAGTTGGATTTGAGTTCTCAGGAAAAGAACAAGAAACATA
ATATTGCTCTTGTTGACCAAGATTGAAATTTTCTGGATATCGCTTTACAATATGAGAGCC
CTTTTCACGATCAAATTTCATTAAGCAAATAACATCATAATAGTTCCTCCTCATCATTTG
GCAAAGGTATAGAGAACGTTAATTTTTGTTAAACAAATCCTTCTGTATCTGGTCTTATAT
AAGAGTTATCATCCCATATACATACATACATATATTAGGAAGATAAGGTCAGTTTATTTA
TATATGGAAATATGTTTTCGTTAAAAAATTAGCAAAATTTATAAATTCTTACAACCAAAT
ATCTCATTAACCAAACGCCAACACTCCCTACATTGGTGATGATTATTGGAAACAACTTAA
CTTCAATTATTTGATAGGAAATTTCAAAAATCAATAATTAAATAAAAACTTTAGAATATC
ATTACCCACTACTTATTACCCCACTGTATACAAAGACTAGAATAATTCAGCTAGATAAAT
GACTATAGTCATTATTGAGGAATAATTTACTTCACATTACAACTTTTTGATGGCTGATTT
ACCCGTCAGCACTTTTTATATGAAATAACCGCCGTATGACCTTCCCTTCTCATTTTTCAA
ATGGAACACCTAACCTTCTTTGTTACTTCATTTTTTAATGGAGGAAATACAAAACGAGCC
CCTTTTAGGTTCAAAGGATATCGAATCCCAGAAGGAAGTCAAACCAAAAAGAAGATATTA
CTGGGTTGCAGCTTTGTGTGTCGGAATTGGTTTAATTGTTGGAACAACAATCGGATTTAT
CACATTCCACAAAACGACATCATCAACATCACAAACAACAATAGATACAACTACAATTGG
AACAGCATCAAATGGATTAAACACAGATTTCAATTCACTTACAATTTATCAAATTATGGT
TTCATCATTCCAAGGCGATGGATCATCATGCTATTGCACAGGCTATGGTCCAAGCAGTCA
TAGAGGTAATCTCAAAGGTATCATTAATGCTCTTGATTACATCAAAGGTCTTAATGTCAA
TGCTATTTGGCTTACACCAGTCTTTGATTCAACAGGTGGAACTGGTGGTTCATTACTTCA
ATCGACAGGTTACTTTGCAACTGATTATTTCAATGTTGATCCTAAATTCGGTTCTAATGA
TGATCTTCGTAATCTTATCAAAGGCTGCCACGATCGTGGAATGTATATCTTTTTAGATGG
TGTTTTCGGTCATCATGGAGGTAATGTCAAAGGATCACCAAGTGGTAAATATCCACAAGG
AGGCAGTAACCCAGTTTCATATCCAGGAAGCTTAGACTTTTATAAAGAAGTTGCAACATA
TTGGATCCGTGAATATGAAATTGATGGTTGGCGTCTTGATCAATGTTATCAAGTCTATCA
AAACGGTCATAACTATTGGCATGAAATTCGTGAAGCAGTTCAAAGTGTATGCAATGAACG
TAAGAGCCAAGGCAAACAATGGGGTACACTTGGTTATATGGTTGGTGAACATTGGAGTGG
TGCTAGTGAAATCCAATCACAAACATATTCACAAGATGGTCTTAAATCAGCATTTGATTT
CCCATCACGTTATAACCTTGTTCAAGTTATTGCACAAGAAGAAAGTGGTGCTGGTGGCTA
TGGTGTTGGTACACTTACAAATGTATTCAAGACACCAAGTGAAAAAGGATATTCATCAGA
TGTTTATCCAAATCTTTTCATTACGAATCATGATGTTTGGAGATTCGGTAACTTAATCCG
TAACAAATATGGTTATGATAGAAGTAATCCTTCATATTGGAAGCGTTATAAGATCGCGTT
AGGTTGTTTAGCTGCTTACACTGGTCCAATAACTATTTATTATGGTGATGAAGTTGGTGA
CATCGCTGATTGCTGGCAATCTTATGGCTGTGGTGGAAATACAGCAGGTGATAATGTTGC
ACGTACTGACGGACATATCTCAGGATTCAACAATAATGAACAAGATTTGCATGATTACAC
TGCTAAGATAATGAACATTCGCCAAAATTATCCAGCGATGTGGAGAGGCTCTAATAGTGT
TTCAACTAAAGATGGAGCACTTATTAATGTCAAATGGGATACTCAAACACAAACAAAAAT
TGTTTTTGTTGTTAATACAGGAACTTTACCAACAACTGTTTATGTTAATTGTGGAGGTTC
ATCATTCAAAGATCTTATCTCAGGTCAACAATACAGTGGAAATGGCGGATTCAACTTGAA
TTGCGATGCACTCACATGTTACATATTTGAGGCTAAGTAA
>GPJ56_008481(G8900.ATT)-RC New NA Sequence
TTCACAAACTTTTGTAAAGATTGTTTCTGGTTGAACATCATTCATATCTTTCGAAACTGC
TTGTAGAAATTTGAAAAATAGGTCTGAAAGATAAAATTGAGAACCAAAAACAATGGAATA
TTGTTCATTATTGAAAAAAAATGAATAAACATAACATGAACCATATGGATAAATTGAAAA
TGAATAAATACATTTGCTTTGAGTTGGATTTGAGTTCTCAGGAAAAGAACAAGAAACATA
ATATTGCTCTTGTTGACCAAGATTGAAATTTTCTGGATATCGCTTTACAATATGAGAGCC
CTTTTCACGATCAAATTTCATTAAGCAAATAACATCATAATAGTTCCTCCTCATCATTTG
GCAAAGGTATAGAGAACGTTAATTTTTGTTAAACAAATCCTTCTGTATCTGGTCTTATAT
AAGAGTTATCATCCCATATACATACATACATATATTAGGAAGATAAGGTCAGTTTATTTA
TATATGGAAATATGTTTTCGTTAAAAAATTAGCAAAATTTATAAATTCTTACAACCAAAT
ATCTCATTAACCAAACGCCAACACTCCCTACATTGGTGATGATTATTGGAAACAACTTAA
CTTCAATTATTTGATAGGAAATTTCAAAAATCAATAATTAAATAAAAACTTTAGAATATC
ATTACCCACTACTTATTACCCCACTGTATACAAAGACTAGAATAATTCAGCTAGATAAAT
GACTATAGTCATTATTGAGGAATAATTTACTTCACATTACAACTTTTTGATGGCTGATTT
ACCCGTCAGCACTTTTTATATGAAATAACCGCCGTATGACCTTCCCTTCTCATTTTTCAA
ATGGAACACCTAACCTTCTTTGTTACTTCATTTTTTAATGGAGGAAATACAAAACGAGCC
CCTTTTAGGTTCAAAGGATATCGAATCCCAGAAGGAAGTCAAACCAAAAAGAAGATATTA
CTGGGTTGCAGCTTTGTGTGTCGGAATTGGTTTAATTGTTGGAACAACAATCGGATTTAT
CACATTCCACAAAACGACATCATCAACATCACAAACAACAATAGATACAACTACAATTGG
AACAGCATCAAATGGATTAAACACAGATTTCAATTCACTTACAATTTATCAAATTATGGT
TTCATCATTCCAAGGCGATGGATCATCATGCTATTGCACAGGCTATGGTCCAAGCAGTCA
TAGAGGTAATCTCAAAGGTATCATTAATGCTCTTGATTACATCAAAGGTCTTAATGTCAA
TGCTATTTGGCTTACACCAGTCTTTGATTCAACAGGTGGAACTGGTGGTTCATTACTTCA
ATCGACAGGTTACTTTGCAACTGATTATTTCAATGTTGATCCTAAATTCGGTTCTAATGA
TGATCTTCGTAATCTTATCAAAGGCTGCCACGATCGTGGAATGTATATCTTTTTAGATGG
TGTTTTCGGTCATCATGGAGGTAATGTCAAAGGATCACCAAGTGGTAAATATCCACAAGG
AGGCAGTAACCCAGTTTCATATCCAGGAAGCTTAGACTTTTATAAAGAAGTTGCAACATA
TTGGATCCGTGAATATGAAATTGATGGTTGGCGTCTTGATCAATGTTATCAAGTCTATCA
AAACGGTCATAACTATTGGCATGAAATTCGTGAAGCAGTTCAAAGTGTATGCAATGAACG
TAAGAGCCAAGGCAAACAATGGGGTACACTTGGTTATATGGTTGGTGAACATTGGAGTGG
TGCTAGTGAAATCCAATCACAAACATATTCACAAGATGGTCTTAAATCAGCATTTGATTT
CCCATCACGTTATAACCTTGTTCAAGTTATTGCACAAGAAGAAAGTGGTGCTGGTGGCTA
TGGTGTTGGTACACTTACAAATGTATTCAAGACACCAAGTGAAAAAGGATATTCATCAGA
TGTTTATCCAAATCTTTTCATTACGAATCATGATGTTTGGAGATTCGGTAACTTAATCCG
TAACAAATATGGTTATGATAGAAGTAATCCTTCATATTGGAAGCGTTATAAGATCGCGTT
AGGTTGTTTAGCTGCTTACACTGGTCCAATAACTATTTATTATGGTGATGAAGTTGGTGA
CATCGCTGATTGCTGGCAATCTTATGGCTGTGGTGGAAATACAGCAGGTGATAATGTTGC
ACGTACTGACGGACATATCTCAGGATTCAACAATAATGAACAAGATTTGCATGATTACAC
TGCTAAGATAATGAACATTCGCCAAAATTATCCAGCGATGTGGAGAGGCTCTAATAGTGT
TTCAACTAAAGATGGAGCACTTATTAATGTCAAATGGGATACTCAAACACAAACAAAAAT
TGTTTTTGTTGTTAATACAGGAACTTTACCAACAACTGTTTATGTTAATTGTGGAGGTTC
ATCATTCAAAGATCTTATCTCAGGTCAACAATACAGTGGAAATGGCGGATTCAACTTGAA
TTGCGATGCACTCACATGTTACATATTTGAGGCTAAGTAA
