# Supplementary material for: Comparative Surfaceome Analysis of Clonal Histomonas meleagridis Strains with Different Pathogenicity Reveals Strain-Dependent Profiles
Source: Microorganisms. 2022 Sep 21;10(10):1884. doi: 10.3390/microorganisms10101884 (PMC9610433; doi:10.3390/microorganisms10101884)
Supplement: Supplementary file 1 [file microorganisms-10-01884-s001.zip › Supplementary file S2b-align a-amyl g9221_vir.fasta]

>CONSENSUS 
AAAAAAAATTTGATTTTTTCATGTCACATGTCTGACAAAGGAAAATGTTTTTTGTGTTCT
TTTGTTTGATATTTTCTTGGGATATACCACCGGAACCTGACATTACTCAATACACTTCTT
TCAATAATCGAGTTGTATATGAAAGTTCAGTGACAATTACTAATTGTATTTTTGAATCGA
TAATTTCAAGTTCACCAGGAACTGCTATTTGTTTAGTCAATTCCAACATGAATGCTTATA
TTTGTTATTCATCATTTATCAATTGTCGAAATACAAATTTAAATTATGAATTTTTACCGA
CAATTTATTTATCGACTAACGATCTTGTCATATATTCAAGTTACTGTGGTAATTGTACTA
GTGAAGCTGTTGGTTCATTTCTTGCTGCAGAATCTATAAATCCAACCATCATCAATTATA
CATCCATGTATTCATGCCACGCTATTGATTCCAACATCTGTAGAATATATGTCTCACACA
CAATAAATTTTTTAAATTGCAATTTCACATCTAATTTTGCAACTCAATCTTCGGTATTTT
CACATTTTGAATCTAAAACCATTTCATTTTGTTATTTTACTAATAATTCGGGTTCAACGT
TGATAACAATGACAGGTAATCAAAATCCATTTGAAGATTTTTCATATTGCGCGTTTTATA
AAAACACTATAATCCAAGAGCCTGGGAGCTTATGTGGAATATTTAGGTTGGGAGTCTTTA
TAGATACGCAACTTTATAATTGCATATTTCAACATAATAATTTAGTAGATAGTGGAATGA
GTTCGAGCTCGTCAATAAGTTTAATTCATTGCGTATATGATAAAGACATCGAATATATAT
CCGTTGGAAATATTTATTTGGTAAACTGTACTCAAAATGATGAAACAGTTCCATTGCCGA
GTTGGCCAATGGAACCTTTGTATCCTTTGCCGATAATGACTTACTATGGATACAAAAGAA
TATATAAGCAAAGGTACAGAATTTACGAGTTTTTGGGATTCAAATACGCTGAAATTGTTG
ATGATGAAAATGATTTCGAAAAAGAAATTTAAATAGAAATGTGTTTGTGAATAAATGCTA
TAATAAATTACCTGATTTTATTTTTATTTATTGGGGATGTTTTGATATTTAATTGTTCAT
TTATAAATTAAATCGTTTGAATTTATTATATAAATTTTCTTAAATTAATTTCTTTGATAA
ATAAATTAATTACTCTAAAATAATAAGCATTTAGAATTTTACATGAAAAATAAGAATTGG
CCAATCGATCTTGTTTATGAAATGGTGTTCTTTTGGAATTTAAAATCTTTCTTTTTTCAT
TGTCGAAGATAGAAATTTCAGAAGAATTTGGTGAATTGACTTTTGAATGACTCAAATTTG
AATAGATAACGGTTATTTTAATTGTGATAACCGTTTTCTCTTAAATCCTACCTCCCTCCT
TTCAAATGAAAGAAATCACATCACCTTCCTACCTGACTTCATTTATCATGGAGGAAATCC
AAAATGAGCCTCTTCTGAGTTCAAAGGATATTGGATCCCATAAAGAAGTCAAACCAAAGA
GATGGTTTTATTGGTTTGCGGCTTTATGTGTAGGAATTGGTTTAGTTGTTGGAACTACAA
TTGGGTATATTTCATTCCATAAAACAACTTCTACAACACAAACAACAATAGATACAACTA
CAGTTGGATCATCAAATGGATTAAACACAGATTTCAACTCACTTACAATTTATCAAATTA
TGGTTTCATCATTCCAAGGTGATGGTTCATCATGTTATTGCACAGGTTATGGTCCAAGTA
GTCATAGAGGTAATCTTAAAGGTATCATTAATGCACTTGATTATATTAAAGGTCTTAATG
TTAATGCAATTTGGCTTACACCAGTATTTGATTCAACAGGTGGAACTGGTGGTTCATTAC
TTCAATCAACTGGTTACTTTGCAACTGATTATTTCAACGTTGATCCAAAATTCGGTTCTA
ATAATGATCTTCGTAATCTTATCAAAGGTTGTCATGATCGTGGAATGTATATCTTTTTAG
ATGGTGTTTTCGGTCATCATGGAGGTAATGTTAAAGGATCACCAAGCGGTAAATATCCAC
AAGGTGGAAGTAATCCAGTTTCATATCCAGGTAGCTTAGATTTTTATAAAGAAGTCGCAA
CATATTGGATCCGTGAATATGAAATTGATGGTTGGCGTCTTGATCAATGCTATCAAGTTT
ATCAAAATGGTCATAACTATTGGCATGAAATTCGTGAAGCTGTTCAAAGTGTTTGTAATG
AACGTAAGAGCCAAGGTAAACAATGGGGTACACTTGGTTATATGGTTGGTGAACATTGGA
GTGGTGCTAGTGAAATCCAATCACAAACATATTCACAAGATGGTCTTAAATCAGCATTTG
ATTTCCCATCACGTTATAACCTTGTTCAAGTTATTGCACAAGAAGAAAGTGGTGCTGGTG
GTTATGGTGTTGGTACACTTACAAATATATTTAAGTCACCAAGTGAAAAAGGATATTCTT
CAGATGTTTATCCAAATCTTTTCATTACAAACCATGATGTTTGGAGATTTGGTAACTTAA
TCCGTAACAAATATGGTTATGATAGAAGTAATCCTTCATATTGGAAACGTTATAAGATCG
CTTTAGGTTGTTTAGCTGCTTATACTGGTCCAATTACAATTTATTATGGTGATGAAGTTG
GTGATATAGCAGACTGCTGGCAATCTTATGGATGTGGTGGTAATACAGCTGGTGATAATG
TTGCACGTACTGATGGACATATCTCAGGATTTAACAATAACGAACAAGATTTGCATGATT
ATACTGCTAAGATAATGAACATACGTCAAAATTATCCAGCAATGTGGAGAGGTTCTAACA
GTGTTTCAACTAAAGATGGTGCACTTATTAATGTTAAATGGGATTCTCAAACACAAACAA
AGATCGTCTTTGTTGTTAATACAGGAACAATGCCAACAACAGTATATGTTAATTGTGGTG
GTTCATACTTCAAAGATCTCATATCAGGCCAACAATACAGCGGTAATGGTGGATTCAACT
TGAATTGTGATCCACTTACATGCTACATATTTGAGGCTAAATAA
>GPJ56_010552 (G11262.ATT) New NA Sequence
AAAAAAAATTTGATTTTTTCATGTCACATGTCTGACAAAGGAAAATGTTTTTTGTGTTCT
TTTGTTTGATATTTTCTTGGGATATACCACCGGAACCTGACATTACTCAATACACTTCTT
TCAATAATCGAGTTGTATATGAAAGTTCAGTGACAATTACTAATTGTATTTTTGAATCGA
TAATTTCAAGTTCACCAGGAACTGCTATTTGTTTAGTCAATTCCAACATGAATGCTTATA
TTTGTTATTCATCATTTATCAATTGTCGAAATACAAATTTAAATTATGAATTTTTACCGA
CAATTTATTTATCGACTAACGATCTTGTCATATATTCAAGTTACTGTGGTAATTGTACTA
GTGAAGCTGTTGGTTCATTTCTTGCTGCAGAATCTATAAATCCAACCATCATCAATTATA
CATCCATGTATTCATGCCACGCTATTGATTCCAACATCTGTAGAATATATGTCTCACACA
CAATAAATTTTTTAAATTGCAATTTCACATCTAATTTTGCAACTCAATCTTCGGTATTTT
CACATTTTGAATCTAAAACCATTTCATTTTGTTATTTTACTAATAATTCGGGTTCAACGT
TGATAACAATGACAGGTAATCAAAATCCATTTGAAGATTTTTCATATTGCGCGTTTTATA
AAAACACTATAATCCAAGAGCCTGGGAGCTTATGTGGAATATTTAGGTTGGGAGTCTTTA
TAGATACGCAACTTTATAATTGCATATTTCAACATAATAATTTAGTAGATAGTGGAATGA
GTTCGAGCTCGTCAATAAGTTTAATTCATTGCGTATATGATAAAGACATCGAATATATAT
CCGTTGGAAATATTTATTTGGTAAACTGTACTCAAAATGATGAAACAGTTCCATTGCCGA
GTTGGCCAATGGAACCTTTGTATCCTTTGCCGATAATGACTTACTATGGATACAAAAGAA
TATATAAGCAAAGGTACAGAATTTACGAGTTTTTGGGATTCAAATACGCTGAAATTGTTG
ATGATGAAAATGATTTCGAAAAAGAAATTTAAATAGAAATGTGTTTGTGAATAAATGCTA
TAATAAATTACCTGATTTTATTTTTATTTATTGGGGATGTTTTGATATTTAATTGTTCAT
TTATAAATTAAATCGTTTGAATTTATTATATAAATTTTCTTAAATTAATTTCTTTGATAA
ATAAATTAATTACTCTAAAATAATAAGCATTTAGAATTTTACATGAAAAATAAGAATTGG
CCAATCGATCTTGTTTATGAAATGGTGTTCTTTTGGAATTTAAAATCTTTCTTTTTTCAT
TGTCGAAGATAGAAATTTCAGAAGAATTTGGTGAATTGACTTTTGAATGACTCAAATTTG
AATAGATAACGGTTATTTTAATTGTGATAACCGTTTTCTCTTAAATCCTACCTCCCTCCT
TTCAAATGAAAGAAATCACATCACCTTCCTACCTGACTTCATTTATCATGGAGGAAATCC
AAAATGAGCCTCTTCTGAGTTCAAAGGATATTGGATCCCATAAAGAAGTCAAACCAAAGA
GATGGTTTTATTGGTTTGCGGCTTTATGTGTAGGAATTGGTTTAGTTGTTGGAACTACAA
TTGGGTATATTTCATTCCATAAAACAACTTCTACAACACAAACAACAATAGATACAACTA
CAGTTGGATCATCAAATGGATTAAACACAGATTTCAACTCACTTACAATTTATCAAATTA
TGGTTTCATCATTCCAAGGTGATGGTTCATCATGTTATTGCACAGGTTATGGTCCAAGTA
GTCATAGAGGTAATCTTAAAGGTATCATTAATGCACTTGATTATATTAAAGGTCTTAATG
TTAATGCAATTTGGCTTACACCAGTATTTGATTCAACAGGTGGAACTGGTGGTTCATTAC
TTCAATCAACTGGTTACTTTGCAACTGATTATTTCAACGTTGATCCAAAATTCGGTTCTA
ATAATGATCTTCGTAATCTTATCAAAGGTTGTCATGATCGTGGAATGTATATCTTTTTAG
ATGGTGTTTTCGGTCATCATGGAGGTAATGTTAAAGGATCACCAAGCGGTAAATATCCAC
AAGGTGGAAGTAATCCAGTTTCATATCCAGGTAGCTTAGATTTTTATAAAGAAGTCGCAA
CATATTGGATCCGTGAATATGAAATTGATGGTTGGCGTCTTGATCAATGCTATCAAGTTT
ATCAAAATGGTCATAACTATTGGCATGAAATTCGTGAAGCTGTTCAAAGTGTTTGTAATG
AACGTAAGAGCCAAGGTAAACAATGGGGTACACTTGGTTATATGGTTGGTGAACATTGGA
GTGGTGCTAGTGAAATCCAATCACAAACATATTCACAAGATGGTCTTAAATCAGCATTTG
ATTTCCCATCACGTTATAACCTTGTTCAAGTTATTGCACAAGAAGAAAGTGGTGCTGGTG
GTTATGGTGTTGGTACACTTACAAATATATTTAAGTCACCAAGTGAAAAAGGATATTCTT
CAGATGTTTATCCAAATCTTTTCATTACAAACCATGATGTTTGGAGATTTGGTAACTTAA
TCCGTAACAAATATGGTTATGATAGAAGTAATCCTTCATATTGGAAACGTTATAAGATCG
CTTTAGGTTGTTTAGCTGCTTATACTGGTCCAATTACAATTTATTATGGTGATGAAGTTG
GTGATATAGCAGACTGCTGGCAATCTTATGGATGTGGTGGTAATACAGCTGGTGATAATG
TTGCACGTACTGATGGACATATCTCAGGATTTAACAATAACGAACAAGATTTGCATGATT
ATACTGCTAAGATAATGAACATACGTCAAAATTATCCAGCAATGTGGAGAGGTTCTAACA
GTGTTTCAACTAAAGATGGTGCACTTATTAATGTTAAATGGGATTCTCAAACACAAACAA
AGATCGTCTTTGTTGTTAATACAGGAACAATGCCAACAACAGTATATGTTAATTGTGGTG
GTTCATACTTCAAAGATCTCATATCAGGCCAACAATACAGCGGTAATGGTGGATTCAACT
TGAATTGTGATCCACTTACATGCTACATATTTGAGGCTAAATAA
>GO595_009209 (G9221.VIR)-RC New NA Sequence
AAAAAAAATTTGATTTTTTCATGTCACATGTCTGACAAAGGAAAATGTTTTTTGTGTTCT
TTTGTTTGATATTTTCTTGGGATATACCACCGGAACCTGACATTACTCAATACACTTCTT
TCAATAATCGAGTTGTATATGAAAGTTCAGTGACAATTACTAATTGTATTTTTGAATCGA
TAATTTCAAGTTCACCAGGAACTGCTATTTGTTTAGTCAATTCCAACATGAATGCTTATA
TTTGTTATTCATCATTTATCAATTGTCGAAATACAAATTTAAATTATGAATTTTTACCGA
CAATTTATTTATCGACTAACGATCTTGTCATATATTCAAGTTACTGTGGTAATTGTACTA
GTGAAGCTGTTGGTTCATTTCTTGCTGCAGAATCTATAAATCCAACCATCATCAATTATA
CATCCATGTATTCATGCCACGCTATTGATTCCAACATCTGTAGAATATATGTCTCACACA
CAATAAATTTTTTAAATTGCAATTTCACATCTAATTTTGCAACTCAATCTTCGGTATTTT
CACATTTTGAATCTAAAACCATTTCATTTTGTTATTTTACTAATAATTCGGGTTCAACGT
TGATAACAATGACAGGTAATCAAAATCCATTTGAAGATTTTTCATATTGCGCGTTTTATA
AAAACACTATAATCCAAGAGCCTGGGAGCTTATGTGGAATATTTAGGTTGGGAGTCTTTA
TAGATACGCAACTTTATAATTGCATATTTCAACATAATAATTTAGTAGATAGTGGAATGA
GTTCGAGCTCGTCAATAAGTTTAATTCATTGCGTATATGATAAAGACATCGAATATATAT
CCGTTGGAAATATTTATTTGGTAAACTGTACTCAAAATGATGAAACAGTTCCATTGCCGA
GTTGGCCAATGGAACCTTTGTATCCTTTGCCGATAATGACTTACTATGGATACAAAAGAA
TATATAAGCAAAGGTACAGAATTTACGAGTTTTTGGGATTCAAATACGCTGAAATTGTTG
ATGATGAAAATGATTTCGAAAAAGAAATTTAAATAGAAATGTGTTTGTGAATAAATGCTA
TAATAAATTACCTGATTTTATTTTTATTTATTGGGGATGTTTTGATATTTAATTGTTCAT
TTATAAATTAAATCGTTTGAATTTATTATATAAATTTTCTTAAATTAATTTCTTTGATAA
ATAAATTAATTACTCTAAAATAATAAGCATTTAGAATTTTACATGAAAAATAAGAATTGG
CCAATCGATCTTGTTTATGAAATGGTGTTCTTTTGGAATTTAAAATCTTTCTTTTTTCAT
TGTCGAAGATAGAAATTTCAGAAGAATTTGGTGAATTGACTTTTGAATGACTCAAATTTG
AATAGATAACGGTTATTTTAATTGTGATAACCGTTTTCTCTTAAATCCTACCTCCCTCCT
TTCAAATGAAAGAAATCACATCACCTTCCTACCTGACTTCATTTATCATGGAGGAAATCC
AAAATGAGCCTCTTCTGAGTTCAAAGGATATTGGATCCCATAAAGAAGTCAAACCAAAGA
GATGGTTTTATTGGTTTGCGGCTTTATGTGTAGGAATTGGTTTAGTTGTTGGAACTACAA
TTGGGTATATTTCATTCCATAAAACAACTTCTACAACACAAACAACAATAGATACAACTA
CAGTTGGATCATCAAATGGATTAAACACAGATTTCAACTCACTTACAATTTATCAAATTA
TGGTTTCATCATTCCAAGGTGATGGTTCATCATGTTATTGCACAGGTTATGGTCCAAGTA
GTCATAGAGGTAATCTTAAAGGTATCATTAATGCACTTGATTATATTAAAGGTCTTAATG
TTAATGCAATTTGGCTTACACCAGTATTTGATTCAACAGGTGGAACTGGTGGTTCATTAC
TTCAATCAACTGGTTACTTTGCAACTGATTATTTCAACGTTGATCCAAAATTCGGTTCTA
ATAATGATCTTCGTAATCTTATCAAAGGTTGTCATGATCGTGGAATGTATATCTTTTTAG
ATGGTGTTTTCGGTCATCATGGAGGTAATGTTAAAGGATCACCAAGCGGTAAATATCCAC
AAGGTGGAAGTAATCCAGTTTCATATCCAGGTAGCTTAGATTTTTATAAAGAAGTCGCAA
CATATTGGATCCGTGAATATGAAATTGATGGTTGGCGTCTTGATCAATGCTATCAAGTTT
ATCAAAATGGTCATAACTATTGGCATGAAATTCGTGAAGCTGTTCAAAGTGTTTGTAATG
AACGTAAGAGCCAAGGTAAACAATGGGGTACACTTGGTTATATGGTTGGTGAACATTGGA
GTGGTGCTAGTGAAATCCAATCACAAACATATTCACAAGATGGTCTTAAATCAGCATTTG
ATTTCCCATCACGTTATAACCTTGTTCAAGTTATTGCACAAGAAGAAAGTGGTGCTGGTG
GTTATGGTGTTGGTACACTTACAAATATATTTAAGTCACCAAGTGAAAAAGGATATTCTT
CAGATGTTTATCCAAATCTTTTCATTACAAACCATGATGTTTGGAGATTTGGTAACTTAA
TCCGTAACAAATATGGTTATGATAGAAGTAATCCTTCATATTGGAAACGTTATAAGATCG
CTTTAGGTTGTTTAGCTGCTTATACTGGTCCAATTACAATTTATTATGGTGATGAAGTTG
GTGATATAGCAGACTGCTGGCAATCTTATGGATGTGGTGGTAATACAGCTGGTGATAATG
TTGCACGTACTGATGGACATATCTCAGGATTTAACAATAACGAACAAGATTTGCATGATT
ATACTGCTAAGATAATGAACATACGTCAAAATTATCCAGCAATGTGGAGAGGTTCTAACA
GTGTTTCAACTAAAGATGGTGCACTTATTAATGTTAAATGGGATTCTCAAACACAAACAA
AGATCGTCTTTGTTGTTAATACAGGAACAATGCCAACAACAGTATATGTTAATTGTGGTG
GTTCATACTTCAAAGATCTCATATCAGGCCAACAATACAGCGGTAATGGTGGATTCAACT
TGAATTGTGATCCACTTACATGCTACATATTTGAGGCTAAATAA
