# Supplementary material for: Comparative Surfaceome Analysis of Clonal Histomonas meleagridis Strains with Different Pathogenicity Reveals Strain-Dependent Profiles
Source: Microorganisms. 2022 Sep 21;10(10):1884. doi: 10.3390/microorganisms10101884 (PMC9610433; doi:10.3390/microorganisms10101884)
Supplement: Supplementary file 1 [file microorganisms-10-01884-s001.zip › Supplementary file S2c-align a-amyl g6111.fasta]

>CONSENSUS 
TTCCAAATCGACCAGATAAGCACTGAATGTTCGGGGTGGTCCAATGCTACTGAATACCAT
TTTTAAGCAGGATGGTAAATTCTCGTTTCGAATATGTGAAACAATTCGAAGCAGAAGAAA
TCCTCCTTCACGAAACCTACTTAGTTGTTTCTGTTAGTTGCACAAATTATCAAAAATTCT
GCTCTGATCATTTTTTGAAATTTCCAACTGATTTAAGACTTGTTAAACTTTTTTCAAAAT
CTGCTAGACATGTTATGGAAGATTTTGCTGATGTTGAATTAGCATTTCTATTTAAAGATG
AATTTACATTCATATTCAATAGAAATTCAGACATATTCAACAGAAGAAGAGACAAAATTT
TGACAAATCTCATATCTCTTTTTACATCTTCTACAATTTTTTATTGGTCAATTTTTTTCC
CAGATATTCAAATGCAATATCCCATGTATTTTAATGGGGAAATTACGCTCATCTCTCGAA
GGAAGTCTGTATTTCAGTTTTTGAAGACAAAACAAATTGACGTTCGAGATAATTGTATTG
ATATGTACACTGAAATTGTTCTTAAACGTAACACAAAAAATACGATTTCATCAATTTCCG
ATTTATCATTTTCTGATAAAAATGAAATTTTGTTCCAAAATGGAATTAACTTCAATTTTC
TTCCAGAATGTGATAGAAAAGGAATATTTTTGATAAGAGAAAAAAGGATAATTGAGAAAT
CAGATGACATTAATTATATTATAAAGAAGAATAAAAAGTTGTTAAAATAAAAATATTTTT
TTCTTTAAGTGAATTAAAAATTTGTTAGTTGGATCAATCTTCAAGTAAATAAATAGTAAA
CAATATTATCGGCCTTATGGAAGAGATGATTCCTTTTTGTATTTAAACATCAAAATAGTG
TTTTTCTTCAATCATTGAATTAATTTCCCAATTTTCAAAATTAATTTTTTAAGTTAACAT
ATGAATCACCCAAAGGTACCTTACAATGTCTTTTTCTTTATAAAAATGAACATTTTTCAA
TAATTTTTTTTCTGAATGATCATTCGAACATTTTTTGTTTTTATTTAAAATATTTGTATT
CTTGCGTGAAAATTTGTTTAGTACGTTTTAAAAAAATTTTATTTGGACATTTTGATGAAC
TACAAGAAAAATTGCAAACAAAGTTCAAACCAACGAAAGGCAAGTCTCATGGATATACAC
CGAAAGAAACACATTGAGAAAGAGCTATCTCAACCCATAGTTCCTTTTGCAAAAGTACCT
CCCAATATTATCAATAATTTTCAAGATCCGCCTTCCATTTTGAATTCTCTCCATACGAAG
TTTGGAAATGAACTTCCAATCTTTGATAATGATTTTATTACAAAATTTCTTCAATATTTC
AATGAACAAGTTAATTCCAATTCATTTGATGAACCATTACAATTTTTAGACCATCTAATT
CCACATAATGCCAAATCACTTATCTCATTCGGAATCTTCAAAACCCTTATTAAATATATT
CCAAACTCATTTGAACAATTTTTAAAATTAATACATTTCTCAGGCTGTTTAGGATCGAAA
ACTTTTCTTGATGAAGGAGCACTTTACTTTTTGATTTTTTTCTCTGATGTACCTCAATAT
CTCAATATAGTTGTTAATATATTTTTTGAAATTACAAATAGTTTTAATGATGATTTTTAC
GATTACACTACCACATCTGTTATCCCACCTATTGAATCTGCAGAGGATTCAAAAGATGTT
GAATTTAATGATTTTATTGAAAATGTATTTGCGTCAGATGATCAAGAAATCATAATCAAA
TTTTTAACAGGCTTACGGAAAGTGTATAAAAAGTCCACTCCAATGTGTACACAGTATAGT
CGTCCCATAATAGATCGAATAAGTTTAATTCTTAGTATGAATGATTTATCAATAGCAATA
GCGAAAACAATATCAGTTGTAATTAAAAAAACATCATTAATTAATTTAAATGATATCTTT
CCAATCATCCACTGTTCTTTTTCGAGCGAATGTGAAAAAGTTATAATTTCTGGAATTAGA
CTTTCTGCAAAACTTGCGGAATTAGAAAAATATGATGATGAAGAATCAATTATATATCAT
ATGGAAAACGAAAATATTGTTCAAGCAATTTTCAAAATGACAGAGACCGGAACTTTTAGA
ATTAAAGAAGAAGCTTATTGGGCAATTGCTTCTTTTTGTGAATATTGTCCTATTCAAGGA
TTCTTCCATCTTTTGAGATATAATCTTATTAATATGTTGTTATGCTTTTTTGCTGATGAA
GCTAAAGAAGCTTATAATGAGTATTTGAGGCCTATCATGAAAATTACTTTTTATACTTTG
GATAAGTCTGGACCAAATCTAAACTTCTTCCAAGAAAATGATAATATCCAGGAAATGGAA
GAGCTGAGATTACAGGTTTTGGAAACATTTGATTATTTGCAAACAAGTGAGGATAAAGAA
ATTGCAAAATATGCTCAAATCATTTTGGAACCTTTAGAGCATATGTATCCTGTTGAGTTT
ATCCAAGAGATATAATGTTTTCATGGTGATAATTTATTAATAAATTTTTCTTTATTTATA
TAATATTTTATTAATTAGTGATCTAATTCTAATTATTAAATTTCTTCAGTATTAAGTTTT
AACGAGAAATAAAAAATCTTTGTATTCAGTTTCAATAACTACGAATGTGTTTAATCTGTT
AATAAAATTTTTGAAACAAAAAATCATCCACAACAAGCGAAAATGGAACGTTTATTTGAA
AGCTTTGAAATTGTGAGTTAATTTGAATTTTGAATTGTGATGCACCTGCTTTTGCTTAAA
ATAACCGCTCATTTTGAGAAGCTACCTCCTTCTTCTCATTTTGAATGTAAACACTTCACA
CCCTATCTGATTTCATTTTTTAATGGAGGAAATACAAAACGAGCCTCTTCTTAGTTCAAA
GGATATTGAATCCCAAAAAGAAGTCAAACCAAAGAGAAGGTATTATTGGATTGCTGCTTT
ATGCGTTGGAATTGGTTTAGTTGTTGGCACAACAATAGGCTTTATCTCATTCCACAAAAC
AACTTCTACAGCACAAACAACAATAGGTACAACTACAGTTGGAACAGCATCAAATGGATT
AAACACTGATTTCAACTCACTTACAATTTATCAAATTATGGTCTCATCATTCCAAGGTGA
TGGATCATCATGTTATTGCACAGGCTATGGTCCAAGTAGTCATAGAGGTAATCTCAAAGG
TATCATTAATGCTCTTGATTACATCAAAGGTCTTAATGTCAACGCAATTTGGCTTACACC
AGTATTTGATTCAACAGGTGGTACTGGTGGTTCATTACTTCAATCAACAGGTTACTTTGC
AACTGATTATTTCAATGTCGACCCAAAATTTGGTTCTAATGATGATCTTCGTAATCTTAT
CAGAGGCTGTCATGACCGTGGAATGTATATCTTTTTAGATGGTGTTTTCGGTCATCATGG
AGGTAATGTCAAAGGATCACCAAGTGGTAAATATCCTCAAGGAGGCAGTAATCCAGTTTC
ATATCCAGGAAGCTTAGACTTTTATAAAGAAGTCGCAACATATTGGATCCGTGAATATGA
AATTGATGGTTGGCGTCTTGATCAATGTTATCAAGTTTATCAAAACGGTCATAACTATTG
GCATGAAATTCGTGAAGCAGTTCAAAGTGTCTGCAATGAACGTAAGAACCAAGGCAAACA
ATGGGGTACACTTGGTTATATGGTTGGTGAACATTGGAGTGGTGCTAGCGAAATCCAATC
ACAAACATATTCACAAGATGGTCTTAAATCTGCATTTGATTTCCCATCACGTTATAACCT
TGTTCAAGTTATAGCACAAGAAGAAAGTGGTGCTGGTGGCTATGGTGTTGGTACACTTAC
AAATGTATTCAAAACACCAAGTGAAAAAGGATATTCATCAGATGTTTATCCAAATCTTTT
CATTACAAACCATGATGTTTGGAGATTTGGTAACTTAATCCGTAACAAATATGGTTATGA
TAGAAGCAATCCTTCATATTGGAAGCGTTATAAGATCGCATTAGGTTGTTTAGCTGCTTA
CACTGGTCCAATTACGATTTATTATGGCGATGAAGTTGGTGACATCGCTGACTGCTGGCA
ATCTTATGGTTGTGGTGGTAATACAGCAGGTGATAATGTTGCACGTACTGATGGACACAT
CTCAGGATTTAATAATAATGAACAAGACTTACATGATTATACTGCAAAGATAATGAACAT
TCGTCAAAATTATCCAGCAATGTGGAGAGGCTCTAATAGCGTTTCAACTAAAGATGGAGC
ACTTATTAATGTTAAATGGGATTCTCAAACACAAACAAAAATTGTCTTTGTTGTTAATAC
AGGTACAATGCCAACAACTATTTATGTTAATTGTGGTGGTTCCTCCTTCAAAGATCTTAT
CTCAGGTCAACAATACAGTGGAAATGGCGGATTCAACTTGAATTGTGATGCCCTTACATG
CTATATATTCGAAGCTAAGTAA
>GO595_006104 (G6111.VIR)-RC New NA Sequence
TTCCAAATCGACCAGATAAGCACTGAATGTTCGGGGTGGTCCAATGCTACTGAATACCAT
TTTTAAGCAGGATGGTAAATTCTCGTTTCGAATATGTGAAACAATTCGAAGCAGAAGAAA
TCCTCCTTCACGAAACCTACTTAGTTGTTTCTGTTAGTTGCACAAATTATCAAAAATTCT
GCTCTGATCATTTTTTGAAATTTCCAACTGATTTAAGACTTGTTAAACTTTTTTCAAAAT
CTGCTAGACATGTTATGGAAGATTTTGCTGATGTTGAATTAGCATTTCTATTTAAAGATG
AATTTACATTCATATTCAATAGAAATTCAGACATATTCAACAGAAGAAGAGACAAAATTT
TGACAAATCTCATATCTCTTTTTACATCTTCTACAATTTTTTATTGGTCAATTTTTTTCC
CAGATATTCAAATGCAATATCCCATGTATTTTAATGGGGAAATTACGCTCATCTCTCGAA
GGAAGTCTGTATTTCAGTTTTTGAAGACAAAACAAATTGACGTTCGAGATAATTGTATTG
ATATGTACACTGAAATTGTTCTTAAACGTAACACAAAAAATACGATTTCATCAATTTCCG
ATTTATCATTTTCTGATAAAAATGAAATTTTGTTCCAAAATGGAATTAACTTCAATTTTC
TTCCAGAATGTGATAGAAAAGGAATATTTTTGATAAGAGAAAAAAGGATAATTGAGAAAT
CAGATGACATTAATTATATTATAAAGAAGAATAAAAAGTTGTTAAAATAAAAATATTTTT
TTCTTTAAGTGAATTAAAAATTTGTTAGTTGGATCAATCTTCAAGTAAATAAATAGTAAA
CAATATTATCGGCCTTATGGAAGAGATGATTCCTTTTTGTATTTAAACATCAAAATAGTG
TTTTTCTTCAATCATTGAATTAATTTCCCAATTTTCAAAATTAATTTTTTAAGTTAACAT
ATGAATCACCCAAAGGTACCTTACAATGTCTTTTTCTTTATAAAAATGAACATTTTTCAA
TAATTTTTTTTCTGAATGATCATTCGAACATTTTTTGTTTTTATTTAAAATATTTGTATT
CTTGCGTGAAAATTTGTTTAGTACGTTTTAAAAAAATTTTATTTGGACATTTTGATGAAC
TACAAGAAAAATTGCAAACAAAGTTCAAACCAACGAAAGGCAAGTCTCATGGATATACAC
CGAAAGAAACACATTGAGAAAGAGCTATCTCAACCCATAGTTCCTTTTGCAAAAGTACCT
CCCAATATTATCAATAATTTTCAAGATCCGCCTTCCATTTTGAATTCTCTCCATACGAAG
TTTGGAAATGAACTTCCAATCTTTGATAATGATTTTATTACAAAATTTCTTCAATATTTC
AATGAACAAGTTAATTCCAATTCATTTGATGAACCATTACAATTTTTAGACCATCTAATT
CCACATAATGCCAAATCACTTATCTCATTCGGAATCTTCAAAACCCTTATTAAATATATT
CCAAACTCATTTGAACAATTTTTAAAATTAATACATTTCTCAGGCTGTTTAGGATCGAAA
ACTTTTCTTGATGAAGGAGCACTTTACTTTTTGATTTTTTTCTCTGATGTACCTCAATAT
CTCAATATAGTTGTTAATATATTTTTTGAAATTACAAATAGTTTTAATGATGATTTTTAC
GATTACACTACCACATCTGTTATCCCACCTATTGAATCTGCAGAGGATTCAAAAGATGTT
GAATTTAATGATTTTATTGAAAATGTATTTGCGTCAGATGATCAAGAAATCATAATCAAA
TTTTTAACAGGCTTACGGAAAGTGTATAAAAAGTCCACTCCAATGTGTACACAGTATAGT
CGTCCCATAATAGATCGAATAAGTTTAATTCTTAGTATGAATGATTTATCAATAGCAATA
GCGAAAACAATATCAGTTGTAATTAAAAAAACATCATTAATTAATTTAAATGATATCTTT
CCAATCATCCACTGTTCTTTTTCGAGCGAATGTGAAAAAGTTATAATTTCTGGAATTAGA
CTTTCTGCAAAACTTGCGGAATTAGAAAAATATGATGATGAAGAATCAATTATATATCAT
ATGGAAAACGAAAATATTGTTCAAGCAATTTTCAAAATGACAGAGACCGGAACTTTTAGA
ATTAAAGAAGAAGCTTATTGGGCAATTGCTTCTTTTTGTGAATATTGTCCTATTCAAGGA
TTCTTCCATCTTTTGAGATATAATCTTATTAATATGTTGTTATGCTTTTTTGCTGATGAA
GCTAAAGAAGCTTATAATGAGTATTTGAGGCCTATCATGAAAATTACTTTTTATACTTTG
GATAAGTCTGGACCAAATCTAAACTTCTTCCAAGAAAATGATAATATCCAGGAAATGGAA
GAGCTGAGATTACAGGTTTTGGAAACATTTGATTATTTGCAAACAAGTGAGGATAAAGAA
ATTGCAAAATATGCTCAAATCATTTTGGAACCTTTAGAGCATATGTATCCTGTTGAGTTT
ATCCAAGAGATATAATGTTTTCATGGTGATAATTTATTAATAAATTTTTCTTTATTTATA
TAATATTTTATTAATTAGTGATCTAATTCTAATTATTAAATTTCTTCAGTATTAAGTTTT
AACGAGAAATAAAAAATCTTTGTATTCAGTTTCAATAACTACGAATGTGTTTAATCTGTT
AATAAAATTTTTGAAACAAAAAATCATCCACAACAAGCGAAAATGGAACGTTTATTTGAA
AGCTTTGAAATTGTGAGTTAATTTGAATTTTGAATTGTGATGCACCTGCTTTTGCTTAAA
ATAACCGCTCATTTTGAGAAGCTACCTCCTTCTTCTCATTTTGAATGTAAACACTTCACA
CCCTATCTGATTTCATTTTTTAATGGAGGAAATACAAAACGAGCCTCTTCTTAGTTCAAA
GGATATTGAATCCCAAAAAGAAGTCAAACCAAAGAGAAGGTATTATTGGATTGCTGCTTT
ATGCGTTGGAATTGGTTTAGTTGTTGGCACAACAATAGGCTTTATCTCATTCCACAAAAC
AACTTCTACAGCACAAACAACAATAGGTACAACTACAGTTGGAACAGCATCAAATGGATT
AAACACTGATTTCAACTCACTTACAATTTATCAAATTATGGTCTCATCATTCCAAGGTGA
TGGATCATCATGTTATTGCACAGGCTATGGTCCAAGTAGTCATAGAGGTAATCTCAAAGG
TATCATTAATGCTCTTGATTACATCAAAGGTCTTAATGTCAACGCAATTTGGCTTACACC
AGTATTTGATTCAACAGGTGGTACTGGTGGTTCATTACTTCAATCAACAGGTTACTTTGC
AACTGATTATTTCAATGTCGACCCAAAATTTGGTTCTAATGATGATCTTCGTAATCTTAT
CAGAGGCTGTCATGACCGTGGAATGTATATCTTTTTAGATGGTGTTTTCGGTCATCATGG
AGGTAATGTCAAAGGATCACCAAGTGGTAAATATCCTCAAGGAGGCAGTAATCCAGTTTC
ATATCCAGGAAGCTTAGACTTTTATAAAGAAGTCGCAACATATTGGATCCGTGAATATGA
AATTGATGGTTGGCGTCTTGATCAATGTTATCAAGTTTATCAAAACGGTCATAACTATTG
GCATGAAATTCGTGAAGCAGTTCAAAGTGTCTGCAATGAACGTAAGAACCAAGGCAAACA
ATGGGGTACACTTGGTTATATGGTTGGTGAACATTGGAGTGGTGCTAGCGAAATCCAATC
ACAAACATATTCACAAGATGGTCTTAAATCTGCATTTGATTTCCCATCACGTTATAACCT
TGTTCAAGTTATAGCACAAGAAGAAAGTGGTGCTGGTGGCTATGGTGTTGGTACACTTAC
AAATGTATTCAAAACACCAAGTGAAAAAGGATATTCATCAGATGTTTATCCAAATCTTTT
CATTACAAACCATGATGTTTGGAGATTTGGTAACTTAATCCGTAACAAATATGGTTATGA
TAGAAGCAATCCTTCATATTGGAAGCGTTATAAGATCGCATTAGGTTGTTTAGCTGCTTA
CACTGGTCCAATTACGATTTATTATGGCGATGAAGTTGGTGACATCGCTGACTGCTGGCA
ATCTTATGGTTGTGGTGGTAATACAGCAGGTGATAATGTTGCACGTACTGATGGACACAT
CTCAGGATTTAATAATAATGAACAAGACTTACATGATTATACTGCAAAGATAATGAACAT
TCGTCAAAATTATCCAGCAATGTGGAGAGGCTCTAATAGCGTTTCAACTAAAGATGGAGC
ACTTATTAATGTTAAATGGGATTCTCAAACACAAACAAAAATTGTCTTTGTTGTTAATAC
AGGTACAATGCCAACAACTATTTATGTTAATTGTGGTGGTTCCTCCTTCAAAGATCTTAT
CTCAGGTCAACAATACAGTGGAAATGGCGGATTCAACTTGAATTGTGATGCCCTTACATG
CTATATATTCGAAGCTAAGTAA
>GPJ56_010733 (G11444.ATT)-RC New NA Sequence
TTCCAAATCGACCAGATAAGCACTGAATGTTCGGGGTGGTCCAATGCTACTGAATACCAT
TTTTAAGCAGGATGGTAAATTCTCGTTTCGAATATGTGAAACAATTCGAAGCAGAAGAAA
TCCTCCTTCACGAAACCTACTTAGTTGTTTCTGTTAGTTGCACAAATTATCAAAAATTCT
GCTCTGATCATTTTTTGAAATTTCCAACTGATTTAAGACTTGTTAAACTTTTTTCAAAAT
CTGCTAGACATGTTATGGAAGATTTTGCTGATGTTGAATTAGCATTTCTATTTAAAGATG
AATTTACATTCATATTCAATAGAAATTCAGACATATTCAACAGAAGAAGAGACAAAATTT
TGACAAATCTCATATCTCTTTTTACATCTTCTACAATTTTTTATTGGTCAATTTTTTTCC
CAGATATTCAAATGCAATATCCCATGTATTTTAATGGGGAAATTACGCTCATCTCTCGAA
GGAAGTCTGTATTTCAGTTTTTGAAGACAAAACAAATTGACGTTCGAGATAATTGTATTG
ATATGTACACTGAAATTGTTCTTAAACGTAACACAAAAAATACGATTTCATCAATTTCCG
ATTTATCATTTTCTGATAAAAATGAAATTTTGTTCCAAAATGGAATTAACTTCAATTTTC
TTCCAGAATGTGATAGAAAAGGAATATTTTTGATAAGAGAAAAAAGGATAATTGAGAAAT
CAGATGACATTAATTATATTATAAAGAAGAATAAAAAGTTGTTAAAATAAAAATATTTTT
TTCTTTAAGTGAATTAAAAATTTGTTAGTTGGATCAATCTTCAAGTAAATAAATAGTAAA
CAATATTATCGGCCTTATGGAAGAGATGATTCCTTTTTGTATTTAAACATCAAAATAGTG
TTTTTCTTCAATCATTGAATTAATTTCCCAATTTTCAAAATTAATTTTTTAAGTTAACAT
ATGAATCACCCAAAGGTACCTTACAATGTCTTTTTCTTTATAAAAATGAACATTTTTCAA
TAATTTTTTTTCTGAATGATCATTCGAACATTTTTTGTTTTTATTTAAAATATTTGTATT
CTTGCGTGAAAATTTGTTTAGTACGTTTTAAAAAAATTTTATTTGGACATTTTGATGAAC
TACAAGAAAAATTGCAAACAAAGTTCAAACCAACGAAAGGCAAGTCTCATGGATATACAC
CGAAAGAAACACATTGAGAAAGAGCTATCTCAACCCATAGTTCCTTTTGCAAAAGTACCT
CCCAATATTATCAATAATTTTCAAGATCCGCCTTCCATTTTGAATTCTCTCCATACGAAG
TTTGGAAATGAACTTCCAATCTTTGATAATGATTTTATTACAAAATTTCTTCAATATTTC
AATGAACAAGTTAATTCCAATTCATTTGATGAACCATTACAATTTTTAGACCATCTAATT
CCACATAATGCCAAATCACTTATCTCATTCGGAATCTTCAAAACCCTTATTAAATATATT
CCAAACTCATTTGAACAATTTTTAAAATTAATACATTTCTCAGGCTGTTTAGGATCGAAA
ACTTTTCTTGATGAAGGAGCACTTTACTTTTTGATTTTTTTCTCTGATGTACCTCAATAT
CTCAATATAGTTGTTAATATATTTTTTGAAATTACAAATAGTTTTAATGATGATTTTTAC
GATTACACTACCACATCTGTTATCCCACCTATTGAATCTGCAGAGGATTCAAAAGATGTT
GAATTTAATGATTTTATTGAAAATGTATTTGCGTCAGATGATCAAGAAATCATAATCAAA
TTTTTAACAGGCTTACGGAAAGTGTATAAAAAGTCCACTCCAATGTGTACACAGTATAGT
CGTCCCATAATAGATCGAATAAGTTTAATTCTTAGTATGAATGATTTATCAATAGCAATA
GCGAAAACAATATCAGTTGTAATTAAAAAAACATCATTAATTAATTTAAATGATATCTTT
CCAATCATCCACTGTTCTTTTTCGAGCGAATGTGAAAAAGTTATAATTTCTGGAATTAGA
CTTTCTGCAAAACTTGCGGAATTAGAAAAATATGATGATGAAGAATCAATTATATATCAT
ATGGAAAACGAAAATATTGTTCAAGCAATTTTCAAAATGACAGAGACCGGAACTTTTAGA
ATTAAAGAAGAAGCTTATTGGGCAATTGCTTCTTTTTGTGAATATTGTCCTATTCAAGGA
TTCTTCCATCTTTTGAGATATAATCTTATTAATATGTTGTTATGCTTTTTTGCTGATGAA
GCTAAAGAAGCTTATAATGAGTATTTGAGGCCTATCATGAAAATTACTTTTTATACTTTG
GATAAGTCTGGACCAAATCTAAACTTCTTCCAAGAAAATGATAATATCCAGGAAATGGAA
GAGCTGAGATTACAGGTTTTGGAAACATTTGATTATTTGCAAACAAGTGAGGATAAAGAA
ATTGCAAAATATGCTCAAATCATTTTGGAACCTTTAGAGCATATGTATCCTGTTGAGTTT
ATCCAAGAGATATAATGTTTTCATGGTGATAATTTATTAATAAATTTTTCTTTATTTATA
TAATATTTTATTAATTAGTGATCTAATTCTAATTATTAAATTTCTTCAGTATTAAGTTTT
AACGAGAAATAAAAAATCTTTGTATTCAGTTTCAATAACTACGAATGTGTTTAATCTGTT
AATAAAATTTTTGAAACAAAAAATCATCCACAACAAGCGAAAATGGAACGTTTATTTGAA
AGCTTTGAAATTGTGAGTTAATTTGAATTTTGAATTGTGATGCACCTGCTTTTGCTTAAA
ATAACCGCTCATTTTGAGAAGCTACCTCCTTCTTCTCATTTTGAATGTAAACACTTCACA
CCCTATCTGATTTCATTTTTTAATGGAGGAAATACAAAACGAGCCTCTTCTTAGTTCAAA
GGATATTGAATCCCAAAAAGAAGTCAAACCAAAGAGAAGGTATTATTGGATTGCTGCTTT
ATGCGTTGGAATTGGTTTAGTTGTTGGCACAACAATAGGCTTTATCTCATTCCACAAAAC
AACTTCTACAGCACAAACAACAATAGGTACAACTACAGTTGGAACAGCATCAAATGGATT
AAACACTGATTTCAACTCACTTACAATTTATCAAATTATGGTCTCATCATTCCAAGGTGA
TGGATCATCATGTTATTGCACAGGCTATGGTCCAAGTAGTCATAGAGGTAATCTCAAAGG
TATCATTAATGCTCTTGATTACATCAAAGGTCTTAATGTCAACGCAATTTGGCTTACACC
AGTATTTGATTCAACAGGTGGTACTGGTGGTTCATTACTTCAATCAACAGGTTACTTTGC
AACTGATTATTTCAATGTCGACCCAAAATTTGGTTCTAATGATGATCTTCGTAATCTTAT
CAGAGGCTGTCATGACCGTGGAATGTATATCTTTTTAGATGGTGTTTTCGGTCATCATGG
AGGTAATGTCAAAGGATCACCAAGTGGTAAATATCCTCAAGGAGGCAGTAATCCAGTTTC
ATATCCAGGAAGCTTAGACTTTTATAAAGAAGTCGCAACATATTGGATCCGTGAATATGA
AATTGATGGTTGGCGTCTTGATCAATGTTATCAAGTTTATCAAAACGGTCATAACTATTG
GCATGAAATTCGTGAAGCAGTTCAAAGTGTCTGCAATGAACGTAAGAACCAAGGCAAACA
ATGGGGTACACTTGGTTATATGGTTGGTGAACATTGGAGTGGTGCTAGCGAAATCCAATC
ACAAACATATTCACAAGATGGTCTTAAATCTGCATTTGATTTCCCATCACGTTATAACCT
TGTTCAAGTTATAGCACAAGAAGAAAGTGGTGCTGGTGGCTATGGTGTTGGTACACTTAC
AAATGTATTCAAAACACCAAGTGAAAAAGGATATTCATCAGATGTTTATCCAAATCTTTT
CATTACAAACCATGATGTTTGGAGATTTGGTAACTTAATCCGTAACAAATATGGTTATGA
TAGAAGCAATCCTTCATATTGGAAGCGTTATAAGATCGCATTAGGTTGTTTAGCTGCTTA
CACTGGTCCAATTACGATTTATTATGGCGATGAAGTTGGTGACATCGCTGACTGCTGGCA
ATCTTATGGTTGTGGTGGTAATACAGCAGGTGATAATGTTGCACGTACTGATGGACACAT
CTCAGGATTTAATAATAATGAACAAGACTTACATGATTATACTGCAAAGATAATGAACAT
TCGTCAAAATTATCCAGCAATGTGGAGAGGCTCTAATAGCGTTTCAACTAAAGATGGAGC
ACTTATTAATGTTAAATGGGATTCTCAAACACAAACAAAAATTGTCTTTGTTGTTAATAC
AGGTACAATGCCAACAACTATTTATGTTAATTGTGGTGGTTCCTCCTTCAAAGATCTTAT
CTCAGGTCAACAATACAGTGGAAATGGCGGATTCAACTTGAATTGTGATGCCCTTACATG
CTATATATTCGAAGCTAAGTAA
