# Supplementary material for: Comparative Surfaceome Analysis of Clonal Histomonas meleagridis Strains with Different Pathogenicity Reveals Strain-Dependent Profiles
Source: Microorganisms. 2022 Sep 21;10(10):1884. doi: 10.3390/microorganisms10101884 (PMC9610433; doi:10.3390/microorganisms10101884)
Supplement: Supplementary file 1 [file microorganisms-10-01884-s001.zip › Supplementary file S2e-alpha-amylase protein alignment.fasta]

>CONSENSUS 
MKEITSPSYLTSFIMEEIQNEPLLXSKDIESQKEVKPKRRYYWXAALCVGIGLXVGTTIG
FISFHKTTSSTXQTTIXTTTVGTASNGLNTDFNSLTIYQIMVSSFQGDGSSCYCTGYGPS
SHRGNLKGIINALDYIKGLNVNAIWLTPVFDSTGGTGGSLLQSTGYFATDYFNVDPKFGS
NDDLRNLIXGCHDRGMYIFLDGVFGHHGGNVKGSPSGKYPQGGSNPVSYPGSLDFYKEVA
TYWIREYEIDGWRLDQCYQVYQNGHNYWHEIREAVQSVCNERKSQGKQWGTLGYMVGEHW
SGASEIQSQTYSQDGLKSAFDFPSRYNLVQVIAQEESGAGGYGVGTLTNVFKTPSEKGYS
SDVYPNLFITNHDVWRFGNLIRNKYGYDRSNPSYWKRYKIALGCLAAYTGPITIYYGDEV
GDIADCWQSYGCGGNTAGDNVARTDGHISGFNNNEQDLHDYTAKIMNIRQNYPAMWRGSN
SVSTKDGALINVKWDSQTQTKIVFVVNTGTXPTTVYVNCGGSSFKDLISGQQYSGNGGFN
LNCDALTCYIFEAK
>GO595_005182 G5187.VIR (KAH0802101) 
MEEIQNEPLLGSKDIESQKEVKPKRRYYWVAALCVGIGLIVGTTIGFISFHKTTSTTQTT
IGTTTVGTASNGLNTDFNSLTIYQIMVSSFQGDGSSCYCTGYGPSSHRGNLKGIINALDY
IKGLNVNAIWLTPVFDSTGGTGGSLLQSTGYFATDYFNVDPKFGSNDDLRNLIRGCHDRG
MYIFLDGVFGHHGGNVKGSPSGKYPQGGSNPVSYPGSLDFYKEVATYWIREYEIDGWRLD
QCYQVYQNGHNYWHEIREAVQSVCNERKSQGKQWGTLGYMVGEHWSGASEIQSQTYSQDG
LKSAFDFPSRYNLVQVIAQEESGAGGYGVGTLTNVFKTPSEKGYSSDVYPNLFITNHDVW
RFGNLIRNKYGYDRSNPSYWKRYKIALGCLAAYTGPITIYYGDEVGDIADCWQSYGCGGN
TAGDNVARTDGHISGFNNNEQDLHDYTAKIMSIRQNYPAMWRGSNSVSTKDGALINVKWD
SQTQTKIVFVVNTGTSPTTVYVNCGGSSFKDLISGQQYSGNGGFNLNCDALTCYIFEAK
>GO595_006104 G6111.VIR (KAH0801069) 
MEEIQNEPLLSSKDIESQKEVKPKRRYYWIAALCVGIGLVVGTTIGFISFHKTTSTAQTT
IGTTTVGTASNGLNTDFNSLTIYQIMVSSFQGDGSSCYCTGYGPSSHRGNLKGIINALDY
IKGLNVNAIWLTPVFDSTGGTGGSLLQSTGYFATDYFNVDPKFGSNDDLRNLIRGCHDRG
MYIFLDGVFGHHGGNVKGSPSGKYPQGGSNPVSYPGSLDFYKEVATYWIREYEIDGWRLD
QCYQVYQNGHNYWHEIREAVQSVCNERKNQGKQWGTLGYMVGEHWSGASEIQSQTYSQDG
LKSAFDFPSRYNLVQVIAQEESGAGGYGVGTLTNVFKTPSEKGYSSDVYPNLFITNHDVW
RFGNLIRNKYGYDRSNPSYWKRYKIALGCLAAYTGPITIYYGDEVGDIADCWQSYGCGGN
TAGDNVARTDGHISGFNNNEQDLHDYTAKIMNIRQNYPAMWRGSNSVSTKDGALINVKWD
SQTQTKIVFVVNTGTMPTTIYVNCGGSSFKDLISGQQYSGNGGFNLNCDALTCYIFEAK
>GO595_009209 G9221.VIR (KAH0797990) 
MKEITSPSYLTSFIMEEIQNEPLLSSKDIGSHKEVKPKRWFYWFAALCVGIGLVVGTTIG
YISFHKTTSTTQTTIDTTTVGSSNGLNTDFNSLTIYQIMVSSFQGDGSSCYCTGYGPSSH
RGNLKGIINALDYIKGLNVNAIWLTPVFDSTGGTGGSLLQSTGYFATDYFNVDPKFGSNN
DLRNLIKGCHDRGMYIFLDGVFGHHGGNVKGSPSGKYPQGGSNPVSYPGSLDFYKEVATY
WIREYEIDGWRLDQCYQVYQNGHNYWHEIREAVQSVCNERKSQGKQWGTLGYMVGEHWSG
ASEIQSQTYSQDGLKSAFDFPSRYNLVQVIAQEESGAGGYGVGTLTNIFKSPSEKGYSSD
VYPNLFITNHDVWRFGNLIRNKYGYDRSNPSYWKRYKIALGCLAAYTGPITIYYGDEVGD
IADCWQSYGCGGNTAGDNVARTDGHISGFNNNEQDLHDYTAKIMNIRQNYPAMWRGSNSV
STKDGALINVKWDSQTQTKIVFVVNTGTMPTTVYVNCGGSYFKDLISGQQYSGNGGFNLN
CDPLTCYIFEAK
>GO595_009304 G9316.VIR (KAH0797675) 
MEEIQNEPLLGSKDIESQKEVKPKRRYYWVAALCVGIGLIVGTTIGFITFHKTTSSTSQT
TIDTTTIGTASNGLNTDFNSLTIYQIMVSSFQGDGSSCYCTGYGPSSHRGNLKGIINALD
YIKGLNVNAIWLTPVFDSTGGTGGSLLQSTGYFATDYFNVDPKFGSNDDLRNLIKGCHDR
GMYIFLDGVFGHHGGNVKGSPSGKYPQGGSNPVSYPGSLDFYKEVATYWIREYEIDGWRL
DQCYQVYQNGHNYWHEIREAVQSVCNERKSQGKQWGTLGYMVGEHWSGASEIQSQTYSQD
GLKSAFDFPSRYNLVQVIAQEESGAGGYGVGTLTNVFKTPSEKGYSSDVYPNLFITNHDV
WRFGNLIRNKYGYDRSNPSYWKRYKIALGCLAAYTGPITIYYGDEVGDIADCWQSYGCGG
NTAGDNVARTDGHISGFNNNEQDLHDYTAKIMNIRQNYPAMWRGSNSVSTKDGALINVKW
DTQTQTKIVFVVNTGTLPTTVYVNCGGSSFKDLISGQQYSGNGGFNLNCDALTCYIFEAK
