# Supplementary material for: Comparative Surfaceome Analysis of Clonal Histomonas meleagridis Strains with Different Pathogenicity Reveals Strain-Dependent Profiles
Source: Microorganisms. 2022 Sep 21;10(10):1884. doi: 10.3390/microorganisms10101884 (PMC9610433; doi:10.3390/microorganisms10101884)
Supplement: Supplementary file 1 [file microorganisms-10-01884-s001.zip › Supplemetary file S1-align CD13-CP- loci.fasta]

>CONSENSUS 
ATAAAATTTCAATACACAAATCGAGTAATTTTATAACGAATGTTTCGAGATATTTAACGT
TTTGGTGTAACTCTTAATGAATATCAGCTGACTTTCTTCAAGCGAGTATAAATAGAGAAT
TAAATATTTGCGTATCTTGTTTTGATTTGGAAAAGTTATGAAAATTAATAGTTTTGATAA
AAAATGGATAAACAATTTGATGAAATAATAAAACAAAATAAGGTATTATTAGAAAATGCA
CTCATTAAACTTATTCATGGAAAATTCCATTTATTAAGAATATTATATGTGCATATATTG
CCTCGATTACAGTACTGGTAGTGAAAAATCATATACTTAGAGCCCCAGTCATGAGGGAAA
ACTCTGTCTCTTACTGTAAAATATAAATTACAAATTTTTTTTGTGTAATACCCAAAACTT
TAAATAAACCAAAGATAACAAATAAATAAATTTTTTAAAAACAAAAAACAAACATTTTAT
ATATTCGTATAATTTCTATAATTCACCCGTATAAATTTGTTCTGGGGAATGGTATTTCTA
TTTCTGCCCAAATGCACTTAACTTTATTATAAAAGAGTGCAACGAAAAATGAGCAAATCG
AGTACATGTAGAGAACAAGCAATACGATTTCTGTGATGAAAACCTGATGGTAACGTATAT
GTATCCACTCTGTAACCATGTTTTTGCAACCAGAAACCGAGGTGAAAGGACAATCATCAA
TTGATCGATCAAGATAATTTGTCCAACCACAACACATCTTTTCTAACTGAAAAGACATAG
AAAAACTAGTGTTTGTCCAACTGTTGTTCCATTTTTCGATCCATCCATCAAGACTTCGAG
GTGATGTTAAACCAATTGGAACAGTTACATTAATAATTATTAATAAGATCATTAAAGGCA
AATATAATTTTGATGTAGAGTCGAACAGAAACAAAACAAAGAATGTAGCCGCTATGATAA
TTAATGGAATTGAAAATCCAAATGCAATTTCAAAAGGAAATTGATGAGGAAAAATCACGA
AAGGATTAATTGCCCAATTGATTGACATTGATGATAGAGCTATTGACGTTATGAAACAAA
TTATTAGACAGAAAACAGCAACTGAAAGGTAATACATAATAAATTTCACATCACATGTCT
TGTTTGCTTAAATTCTTTATTTAAGAAAATGTGCTTCGAGTTAAGTATCTGAGAAAATAG
TCATATAGCTAACTCTATTTACTCTTGGATATTGTGTTCTGTTTTATCCCATAGAAAAAG
GTAAAATCTGCATCATTAAATTATCTTATTAATTAATCAAATTTTAGATTCAATATTTTT
ATTTTTAAACTAAAGACGCATGATTCCTGTGATCACTGTAACATCTTTTCATACTCGAAT
ATTTTATTTATTTGAAAGACGTTTTCACATTACTCAAATTTCATCATAAATTTACCATAC
ATTAATAACAACAAAACATGACCAATATTTTTATCTTTAGTGGATTGGATAGATGTTTTT
AAGCCATTGTTTCCTCGTTAATAGGAGCTTCAAACTGATTGAATTCTTTCTTCTTCTTCC
TCCTATGTAAAACGACCACAACAACGATTACGATTATAGCCACGACCACAACTGGAACTC
CGATTACTATACCATAGAACAAAGCCTTTGATTTTTGCTTCATTGGACATTCAACAAAAC
CAACTTTAATGTTGAATGAACCAAATTTATCATTACTATAATTCGAAGAAACCATAACTT
CATTTGTACTTATATTATTAAAAGCATAATTACCAATTTTAGGCTCATTGCTTCCATTAT
AATAAATACATTTCAGATTTACATTTTCATAAAATGCATAATCATCAATATTTGTAACAT
TTTCACCAATAAAAACACTAATTAGATTAGAACAATAAGAAAATGCTTGTTCTTTAATAT
TAGTTACACATTTAGGAATTGTAACATTTAATAAATTGATACATAATTTAAATGCCGAAT
TTCCAATTATTTTAACATTATTACCAATGATTAAATTAGTTAAATTACTACAACTTTCAA
ATGAATTATCATCAATAATTTCAACATTATTACCAATTATTACATTATTTAATTCATTAC
AATGTTCAAATGCAAAAACTCCAATTCTTTTAATAGAATTAGAAATATTAATTTTAGTAA
TTTTAGATAATTGAAATGAATAATTTTCAATTTCATTAATCGTTTTTGGAATTTCATAAT
TTTCTTTAATTAAACCTGAAGGATAACAAATAATTTTACTTATATTTTTATCATAAAGAA
TTCCATCATTATTAAAATTAGAATAATTAGAATTTAATGATGAAACTTCAATAAATTTAA
GGTTATTACAAGAAGAAAATGTACCTGTTCCTATTGTTTTAATATTATTTGGAATTGTAA
TTTTAGTAATTTTAGAACAGCCATAAAATGCAAAATTACCAATATAATTAATATTATCAT
TAATATTAATTTCTTCCAAATTTATACAATAATAAAATGCAAAATTACCAATTTTTGTAA
CATTATATGGAATTATAATATTTTTTAAAGATTTACATTGATCAAATAAATTATCATTAA
TGCTTTGAATATTTTCACTTAATTTAATTGTCTGTAAATTATTACAAAATTGAAAAGCAT
TTATACCAATAGAAATAACAGAATTAGGTATAATAATATTCGTTAATTTAATACAATTAT
AAAATGCATAATCTTCAATTGAAGTTACATTTTCTCCAATTATTAAATTTGATAATGAAA
TACATGATTGAAATATTCGTTCATTTAAAATTGTTGTAGAATTTGGTATAACACATGAAG
TTAATAATTCACATTCTCTAAATGTATATTTACCAATTGATTGTAAACTATTACCAAATT
CTATTGTTTCTAATGAAAAACAATATTCAAATACATAATCTTCAATAGTAGTCAATGAAT
TTGGTAAAATAATTTTTGATAATTTATTACATTCAGAAAATGAACTTTCTTCAATTTTTT
TTAAATTATTTCCAATTGTAATAGTTTTTATATTTTTACATTGAATAAATGTTTTCATTT
GAATTATTTCTAAACCATTTCCTATTTCAACATTTAATAATCCAATACATTTTTCAAATG
CATCATATCCAAGTGTTTTCACTGAGTTAGGAATTTTAATATTTGTGAGATTGAAACATT
CATAAAAAGCATAAATTCCAATTTTTGTAACATTTTCTCCAATTATTATCGATTTTAATC
CATAACATGAATAAAATGATTTATCTAAAATTGAGTTAACTGCATTTGGTATAATAATTT
TAGATATTGAAGAACATTCATTAAATGAAAATTCTTCAATTGAAGTAACTAAATTTGGTA
TATTAATATTTAATAATGAAGTACATTTATAAAACATATATTGTGGAATTATTGTAATTC
CTTCACCAAGTTTAACATTTTTTAATGAAGTACAATTATAAAACATATGATCTCCAATAT
TAATAACTGAATCAGGAATTTCAATTTCAATTAAATTTGGACATGATTCAAATGAATATT
TACCAATTGATTTAACTGAATTTGAAATATTAATTTTCGTTATTAAACTTCCTGTAAATA
CATAATTACCAATAGTTTCTACATTTTCATTTATGTCAATTGATTTTAATGTCGATGAAT
AAAATGAAGAATCTTCAATTATTTTCACAGATATTGGAACTTTATAATGTTCTAATGAGT
TTTTAGCTGGATATGAAATAATTTTAGTTAAATCTTTTGTATAAAGTATTCCATCATTTT
CATAATTAGTATAATTTGAATTATTTGTGGATACATTAAAATATTCGATGTTTGAGCAAT
TATAAAATGCTTCTTTTTCAATTAAAGTAACAAATTCGGATATTGTAATATATTTTAATG
AGCTACATGAACCAAATGCATATTCTCCAATAGTTGTAACTGAATTTGGTATTTGAAATT
CTTTTAATGAAGAACATCCATAAAATGCATAACTTCCAATTGCTTGAATATCTCCAACTA
TAATAGTTTGTAAATTAATGCATGAATAAAATGAATATTCAGATATTGTAATTATAGTAT
TTGGTAATTTAAATGTGTTCAAATTTAATCCTTCTGGAAAACAAATTATTGATGTGATTT
CTTTATTGTAAAGAATCATATTAGTTCCATTATTAGAATAATTTAAATTATCATCTGAAA
CTTGGATTTTTTCTAAATTTTTACACATAAGAAATGAGGTAGAATCAATAAGTTCAACGT
TTTTTGGAATTATAATATTTATAATTGAAACACATTGATAAAATGCATGATTTCCAATGA
TTTTAACATTATTTCCAATTTCAATGTTTTGAAGTTTTAAACAATAATAAAATGCATAAC
TACCAATCTCTTCTACTTCATCTTTAATATTTAATGTTTCTAAATAATAACATTGTTGTA
AACCATAATCTTCTATCTTTTTAACATTTCCTCCAATGGTTACAGTAAATAGATAGATTG
AAAGATAAAAAAGAACAGAAGATTGTGGAATAGAACTGGTCATAATTGTAAGGTTTTGAA
TATAGTTACAAAAGTAAAAAGCTTTTTGTCCAAAATGTTGAATTGATTCACCAAAATATG
CTTCTTCTAAAAAAAGGCAGGAATAAAATGCATTATCTCCTATTATCTTAAGGTTTTTGC
TGCTTTTAAATGAAACCAATGAGGTTAGTTGAGAAAATGAATTATTTCCTATTTCAGTCA
AGTTATCACTGTTGTCAAAATTAATTGATACTAAAGATGAGCAGTAAGAAAAACAATTAT
CTCCTATTAAAGAAATTGATTTTCCAAAAGTAATTCCAATTAGAGCATTCCATTGATTGA
ATGAATTAGGTCCTATGGTATATACTCCATCTGAGATATTAAGGTATTTAGTTGTTTCCT
TATATTCTGAGAAATTTTCTTCACAAATATTAGGAATACCTTCAATCAAAAGTGAGTCTT
GTATATTGCTACAAAAAACAACTGGAAAAATAACCAGAAGTGCAAACATTATTATGAGGT
TATTTCAGGTAGAAATTTGAAAGGTTGACCTCACGTTTTGTTGATGTGGCTTCTACCTCC
CTCTATTCAAATATTGAATGTCTATCTGAATATTCAATGGGCGTAAAATGTTTAAAGTCT
TTTCACCTCACACACTACTTTTTCATTCCAACTGTTTATCATGAACATGTTCATTTGCTT
ATTCACAGCAATTTCATGTAAGCGTTATGCAGTTTTATTTGCTGGTTCTAAAAGCTGGGC
TAATTATCGTCATCAAGCTGATATTTGCACATTTTATAAAAGTCTTCTTAATCGCGGTTT
TAGCAAATCTGAAATCACATTAATGATGTATGATGATCTTGCAACAAGTACATATAATCC
ATTTAGTGGACAAATCTTTCATGAATTGTCTCATGTAAATGTTTATCCAGGTTCAGATGC
AATTAATTATAGAGGGGACGATGTTACAGCAGATAATTTCTACAAAGTTTTAACATCACT
TCCTTCCACAGCAGAAGATTATGTTTTTGTATTTTATGATAACCATGGTGGTCCAGATAC
TTTAGATGATCCAACTGGTGGAAAGATTAGAACCACTCCACTTAATGAAGCACTTAATCA
AATGTATATCAAACGACTTTATAAATATTGTTTCTTTGGAATTGAAGCATGTTATTCAGG
ATCTTTAGCCGAAAAATTCACAGCACCAAACATGGCAATTATTACAGCTGCTAATGAAAA
AGAATCTTCATATGCTGCGATTTATGATTCTAGTTTATCAGCAAGTTTGACTAATGAATT
TACAAGATATTGGTTAGAAGAAATGGATAGAAATCCAACACAAACAATTAGTGATTTTTA
TTATAAGCTCAAAGAAAATATACATGGGTCACATGTTATGTATTATGGTAATGAAGATAT
GAAGAAAATTGCAATCGATAACTTTTTAGGTATACCAAAAACACAAAAAGCATCAATCAA
ATCATATTCTATAATTGATACTTTACCACAACGTGAAGCAACAGAAACATCATTAAGATG
GATGGAAAAAGTTGATAAGATGCGGAAATTTGAAGGAACTTCATTAAGAAAGCAATTAGA
AGAACAAACAATGAAATTAGACAGAACTCTTTCTAAAATCGTAAAGATAATTGACCCTGA
AAATTATGAATGGATCATGAAAGATAGAGAATCACCTTTAACAGAAGAATTCCAGAAGGT
GCTGGACGTGTTCTATGTGAAGTTTGGAAAAATGAACCCAGATGACTTAGGAAAAATGAT
GGTGCTGAAGGCACTTACCAAAAATCATTCTTCAGCTGAAATAATAAGAGTGATCAACCA
AGTTCTATAAATTCTTTGCTAAATCAATTTTTATTTTTTAAGGGCTTTAGACCTTTGAGT
GGCACTACATTACATACTATGTTAAGTTTCAGCATATAATTTATAAAATTTTATTGGATA
TATTGTGTTGCTAACAATGATTATGATATGTCAACCGAATGTCCAATTCTAGGAGAAATT
TTAGTAAAAAATTATAAATATATTGATAAATGATAATAGAGGGTCATAATAGTAACATCA
AATATCTCTATTAGAGAATAACTGCGATACAATACATGTATTGAAGATCCAGAAAATAAA
GCACACTTTGATCACATTAAATGCAATAAACAAAGTAATAATTATATTTAATTTACGTTG
TCGCACTTCATCAGAGAAAATTACAAAATTCATCTAAAAATGTTATCGCAACTATTTGGA
TAATGGTTTTCT
>GO595_001742 (G1744.VIR) 
ATAAAATTTCAATACACAAATCGAGTAATTTTATAACGAATGTTTCGAGATATTTAACGT
TTTGGTGTAACTCTTAATGAATATCAGCTGACTTTCTTCAAGCGAGTATAAATAGAGAAT
TAAATATTTGCGTATCTTGTTTTGATTTGGAAAAGTTATGAAAATTAATAGTTTTGATAA
AAAATGGATAAACAATTTGATGAAATAATAAAACAAAATAAGGTATTATTAGAAAATGCA
CTCATTAAACTTATTCATGGAAAATTCCATTTATTAAGAATATTATATGTGCATATATTG
CCTCGATTACAGTACTGGTAGTGAAAAATCATATACTTAGAGCCCCAGTCATGAGGGAAA
ACTCTGTCTCTTACTGTAAAATATAAATTACAAATTTTTTTTGTGTAATACCCAAAACTT
TAAATAAACCAAAGATAACAAATAAATAAATTTTTTAAAAACAAAAAACAAACATTTTAT
ATATTCGTATAATTTCTATAATTCACCCGTATAAATTTGTTCTGGGGAATGGTATTTCTA
TTTCTGCCCAAATGCACTTAACTTTATTATAAAAGAGTGCAACGAAAAATGAGCAAATCG
AGTACATGTAGAGAACAAGCAATACGATTTCTGTGATGAAAACCTGATGGTAACGTATAT
GTATCCACTCTGTAACCATGTTTTTGCAACCAGAAACCGAGGTGAAAGGACAATCATCAA
TTGATCGATCAAGATAATTTGTCCAACCACAACACATCTTTTCTAACTGAAAAGACATAG
AAAAACTAGTGTTTGTCCAACTGTTGTTCCATTTTTCGATCCATCCATCAAGACTTCGAG
GTGATGTTAAACCAATTGGAACAGTTACATTAATAATTATTAATAAGATCATTAAAGGCA
AATATAATTTTGATGTAGAGTCGAACAGAAACAAAACAAAGAATGTAGCCGCTATGATAA
TTAATGGAATTGAAAATCCAAATGCAATTTCAAAAGGAAATTGATGAGGAAAAATCACGA
AAGGATTAATTGCCCAATTGATTGACATTGATGATAGAGCTATTGACGTTATGAAACAAA
TTATTAGACAGAAAACAGCAACTGAAAGGTAATACATAATAAATTTCACATCACATGTCT
TGTTTGCTTAAATTCTTTATTTAAGAAAATGTGCTTCGAGTTAAGTATCTGAGAAAATAG
TCATATAGCTAACTCTATTTACTCTTGGATATTGTGTTCTGTTTTATCCCATAGAAAAAG
GTAAAATCTGCATCATTAAATTATCTTATTAATTAATCAAATTTTAGATTCAATATTTTT
ATTTTTAAACTAAAGACGCATGATTCCTGTGATCACTGTAACATCTTTTCATACTCGAAT
ATTTTATTTATTTGAAAGACGTTTTCACATTACTCAAATTTCATCATAAATTTACCATAC
ATTAATAACAACAAAACATGACCAATATTTTTATCTTTAGTGGATTGGATAGATGTTTTT
AAGCCATTGTTTCCTCGTTAATAGGAGCTTCAAACTGATTGAATTCTTTCTTCTTCTTCC
TCCTATGTAAAACGACCACAACAACGATTACGATTATAGCCACGACCACAACTGGAACTC
CGATTACTATACCATAGAACAAAGCCTTTGATTTTTGCTTCATTGGACATTCAACAAAAC
CAACTTTAATGTTGAATGAACCAAATTTATCATTACTATAATTCGAAGAAACCATAACTT
CATTTGTACTTATATTATTAAAAGCATAATTACCAATTTTAGGCTCATTGCTTCCATTAT
AATAAATACATTTCAGATTTACATTTTCATAAAATGCATAATCATCAATATTTGTAACAT
TTTCACCAATAAAAACACTAATTAGATTAGAACAATAAGAAAATGCTTGTTCTTTAATAT
TAGTTACACATTTAGGAATTGTAACATTTAATAAATTGATACATAATTTAAATGCCGAAT
TTCCAATTATTTTAACATTATTACCAATGATTAAATTAGTTAAATTACTACAACTTTCAA
ATGAATTATCATCAATAATTTCAACATTATTACCAATTATTACATTATTTAATTCATTAC
AATGTTCAAATGCAAAAACTCCAATTCTTTTAATAGAATTAGAAATATTAATTTTAGTAA
TTTTAGATAATTGAAATGAATAATTTTCAATTTCATTAATCGTTTTTGGAATTTCATAAT
TTTCTTTAATTAAACCTGAAGGATAACAAATAATTTTACTTATATTTTTATCATAAAGAA
TTCCATCATTATTAAAATTAGAATAATTAGAATTTAATGATGAAACTTCAATAAATTTAA
GGTTATTACAAGAAGAAAATGTACCTGTTCCTATTGTTTTAATATTATTTGGAATTGTAA
TTTTAGTAATTTTAGAACAGCCATAAAATGCAAAATTACCAATATAATTAATATTATCAT
TAATATTAATTTCTTCCAAATTTATACAATAATAAAATGCAAAATTACCAATTTTTGTAA
CATTATATGGAATTATAATATTTTTTAAAGATTTACATTGATCAAATAAATTATCATTAA
TGCTTTGAATATTTTCACTTAATTTAATTGTCTGTAAATTATTACAAAATTGAAAAGCAT
TTATACCAATAGAAATAACAGAATTAGGTATAATAATATTCGTTAATTTAATACAATTAT
AAAATGCATAATCTTCAATTGAAGTTACATTTTCTCCAATTATTAAATTTGATAATGAAA
TACATGATTGAAATATTCGTTCATTTAAAATTGTTGTAGAATTTGGTATAACACATGAAG
TTAATAATTCACATTCTCTAAATGTATATTTACCAATTGATTGTAAACTATTACCAAATT
CTATTGTTTCTAATGAAAAACAATATTCAAATACATAATCTTCAATAGTAGTCAATGAAT
TTGGTAAAATAATTTTTGATAATTTATTACATTCAGAAAATGAACTTTCTTCAATTTTTT
TTAAATTATTTCCAATTGTAATAGTTTTTATATTTTTACATTGAATAAATGTTTTCATTT
GAATTATTTCTAAACCATTTCCTATTTCAACATTTAATAATCCAATACATTTTTCAAATG
CATCATATCCAAGTGTTTTCACTGAGTTAGGAATTTTAATATTTGTGAGATTGAAACATT
CATAAAAAGCATAAATTCCAATTTTTGTAACATTTTCTCCAATTATTATCGATTTTAATC
CATAACATGAATAAAATGATTTATCTAAAATTGAGTTAACTGCATTTGGTATAATAATTT
TAGATATTGAAGAACATTCATTAAATGAAAATTCTTCAATTGAAGTAACTAAATTTGGTA
TATTAATATTTAATAATGAAGTACATTTATAAAACATATATTGTGGAATTATTGTAATTC
CTTCACCAAGTTTAACATTTTTTAATGAAGTACAATTATAAAACATATGATCTCCAATAT
TAATAACTGAATCAGGAATTTCAATTTCAATTAAATTTGGACATGATTCAAATGAATATT
TACCAATTGATTTAACTGAATTTGAAATATTAATTTTCGTTATTAAACTTCCTGTAAATA
CATAATTACCAATAGTTTCTACATTTTCATTTATGTCAATTGATTTTAATGTCGATGAAT
AAAATGAAGAATCTTCAATTATTTTCACAGATATTGGAACTTTATAATGTTCTAATGAGT
TTTTAGCTGGATATGAAATAATTTTAGTTAAATCTTTTGTATAAAGTATTCCATCATTTT
CATAATTAGTATAATTTGAATTATTTGTGGATACATTAAAATATTCGATGTTTGAGCAAT
TATAAAATGCTTCTTTTTCAATTAAAGTAACAAATTCGGATATTGTAATATATTTTAATG
AGCTACATGAACCAAATGCATATTCTCCAATAGTTGTAACTGAATTTGGTATTTGAAATT
CTTTTAATGAAGAACATCCATAAAATGCATAACTTCCAATTGCTTGAATATCTCCAACTA
TAATAGTTTGTAAATTAATGCATGAATAAAATGAATATTCAGATATTGTAATTATAGTAT
TTGGTAATTTAAATGTGTTCAAATTTAATCCTTCTGGAAAACAAATTATTGATGTGATTT
CTTTATTGTAAAGAATCATATTAGTTCCATTATTAGAATAATTTAAATTATCATCTGAAA
CTTGGATTTTTTCTAAATTTTTACACATAAGAAATGAGGTAGAATCAATAAGTTCAACGT
TTTTTGGAATTATAATATTTATAATTGAAACACATTGATAAAATGCATGATTTCCAATGA
TTTTAACATTATTTCCAATTTCAATGTTTTGAAGTTTTAAACAATAATAAAATGCATAAC
TACCAATCTCTTCTACTTCATCTTTAATATTTAATGTTTCTAAATAATAACATTGTTGTA
AACCATAATCTTCTATCTTTTTAACATTTCCTCCAATGGTTACAGTAAATAGATAGATTG
AAAGATAAAAAAGAACAGAAGATTGTGGAATAGAACTGGTCATAATTGTAAGGTTTTGAA
TATAGTTACAAAAGTAAAAAGCTTTTTGTCCAAAATGTTGAATTGATTCACCAAAATATG
CTTCTTCTAAAAAAAGGCAGGAATAAAATGCATTATCTCCTATTATCTTAAGGTTTTTGC
TGCTTTTAAATGAAACCAATGAGGTTAGTTGAGAAAATGAATTATTTCCTATTTCAGTCA
AGTTATCACTGTTGTCAAAATTAATTGATACTAAAGATGAGCAGTAAGAAAAACAATTAT
CTCCTATTAAAGAAATTGATTTTCCAAAAGTAATTCCAATTAGAGCATTCCATTGATTGA
ATGAATTAGGTCCTATGGTATATACTCCATCTGAGATATTAAGGTATTTAGTTGTTTCCT
TATATTCTGAGAAATTTTCTTCACAAATATTAGGAATACCTTCAATCAAAAGTGAGTCTT
GTATATTGCTACAAAAAACAACTGGAAAAATAACCAGAAGTGCAAACATTATTATGAGGT
TATTTCAGGTAGAAATTTGAAAGGTTGACCTCACGTTTTGTTGATGTGGCTTCTACCTCC
CTCTATTCAAATATTGAATGTCTATCTGAATATTCAATGGGCGTAAAATGTTTAAAGTCT
TTTCACCTCACACACTACTTTTTCATTCCAACTGTTTATCATGAACATGTTCATTTGCTT
ATTCACAGCAATTTCATGTAAGCGTTATGCAGTTTTATTTGCTGGTTCTAAAAGCTGGGC
TAATTATCGTCATCAAGCTGATATTTGCACATTTTATAAAAGTCTTCTTAATCGCGGTTT
TAGCAAATCTGAAATCACATTAATGATGTATGATGATCTTGCAACAAGTACATATAATCC
ATTTAGTGGACAAATCTTTCATGAATTGTCTCATGTAAATGTTTATCCAGGTTCAGATGC
AATTAATTATAGAGGGGACGATGTTACAGCAGATAATTTCTACAAAGTTTTAACATCACT
TCCTTCCACAGCAGAAGATTATGTTTTTGTATTTTATGATAACCATGGTGGTCCAGATAC
TTTAGATGATCCAACTGGTGGAAAGATTAGAACCACTCCACTTAATGAAGCACTTAATCA
AATGTATATCAAACGACTTTATAAATATTGTTTCTTTGGAATTGAAGCATGTTATTCAGG
ATCTTTAGCCGAAAAATTCACAGCACCAAACATGGCAATTATTACAGCTGCTAATGAAAA
AGAATCTTCATATGCTGCGATTTATGATTCTAGTTTATCAGCAAGTTTGACTAATGAATT
TACAAGATATTGGTTAGAAGAAATGGATAGAAATCCAACACAAACAATTAGTGATTTTTA
TTATAAGCTCAAAGAAAATATACATGGGTCACATGTTATGTATTATGGTAATGAAGATAT
GAAGAAAATTGCAATCGATAACTTTTTAGGTATACCAAAAACACAAAAAGCATCAATCAA
ATCATATTCTATAATTGATACTTTACCACAACGTGAAGCAACAGAAACATCATTAAGATG
GATGGAAAAAGTTGATAAGATGCGGAAATTTGAAGGAACTTCATTAAGAAAGCAATTAGA
AGAACAAACAATGAAATTAGACAGAACTCTTTCTAAAATCGTAAAGATAATTGACCCTGA
AAATTATGAATGGATCATGAAAGATAGAGAATCACCTTTAACAGAAGAATTCCAGAAGGT
GCTGGACGTGTTCTATGTGAAGTTTGGAAAAATGAACCCAGATGACTTAGGAAAAATGAT
GGTGCTGAAGGCACTTACCAAAAATCATTCTTCAGCTGAAATAATAAGAGTGATCAACCA
AGTTCTATAAATTCTTTGCTAAATCAATTTTTATTTTTTAAGGGCTTTAGACCTTTGAGT
GGCACTACATTACATACTATGTTAAGTTTCAGCATATAATTTATAAAATTTTATTGGATA
TATTGTGTTGCTAACAATGATTATGATATGTCAACCGAATGTCCAATTCTAGGAGAAATT
TTAGTAAAAAATTATAAATATATTGATAAATGATAATAGAGGGTCATAATAGTAACATCA
AATATCTCTATTAGAGAATAACTGCGATACAATACATGTATTGAAGATCCAGAAAATAAA
GCACACTTTGATCACATTAAATGCAATAAACAAAGTAATAATTATATTTAATTTACGTTG
TCGCACTTCATCAGAGAAAATTACAAAATTCATCTAAAAATGTTATCGCAACTATTTGGA
TAATGGTTTTCT
>GPJ56_008847 (G9266.ATT) 
ATAAAATTTCAATACACAAATCGAGTAATTTTATAACGAATGTTTCGAGATATTTAACGT
TTTGGTGTAACTCTTAATGAATATCAGCTGACTTTCTTCAAGCGAGTATAAATAGAGAAT
TAAATATTTGCGTATCTTGTTTTGATTTGGAAAAGTTATGAAAATTAATAGTTTTGATAA
AAAATGGATAAACAATTTGATGAAATAATAAAACAAAATAAGGTATTATTAGAAAATGCA
CTCATTAAACTTATTCATGGAAAATTCCATTTATTAAGAATATTATATGTGCATATATTG
CCTCGATTACAGTACTGGTAGTGAAAAATCATATACTTAGAGCCCCAGTCATGAGGGAAA
ACTCTGTCTCTTACTGTAAAATATAAATTACAAATTTTTTTTGTGTAATACCCAAAACTT
TAAATAAACCAAAGATAACAAATAAATAAATTTTTTAAAAACAAAAAACAAACATTTTAT
ATATTCGTATAATTTCTATAATTCACCCGTATAAATTTGTTCTGGGGAATGGTATTTCTA
TTTCTGCCCAAATGCACTTAACTTTATTATAAAAGAGTGCAACGAAAAATGAGCAAATCG
AGTACATGTAGAGAACAAGCAATACGATTTCTGTGATGAAAACCTGATGGTAACGTATAT
GTATCCACTCTGTAACCATGTTTTTGCAACCAGAAACCGAGGTGAAAGGACAATCATCAA
TTGATCGATCAAGATAATTTGTCCAACCACAACACATCTTTTCTAACTGAAAAGACATAG
AAAAACTAGTGTTTGTCCAACTGTTGTTCCATTTTTCGATCCATCCATCAAGACTTCGAG
GTGATGTTAAACCAATTGGAACAGTTACATTAATAATTATTAATAAGATCATTAAAGGCA
AATATAATTTTGATGTAGAGTCGAACAGAAACAAAACAAAGAATGTAGCCGCTATGATAA
TTAATGGAATTGAAAATCCAAATGCAATTTCAAAAGGAAATTGATGAGGAAAAATCACGA
AAGGATTAATTGCCCAATTGATTGACATTGATGATAGAGCTATTGACGTTATGAAACAAA
TTATTAGACAGAAAACAGCAACTGAAAGGTAATACATAATAAATTTCACATCACATGTCT
TGTTTGCTTAAATTCTTTATTTAAGAAAATGTGCTTCGAGTTAAGTATCTGAGAAAATAG
TCATATAGCTAACTCTATTTACTCTTGGATATTGTGTTCTGTTTTATCCCATAGAAAAAG
GTAAAATCTGCATCATTAAATTATCTTATTAATTAATCAAATTTTAGATTCAATATTTTT
ATTTTTAAACTAAAGACGCATGATTCCTGTGATCACTGTAACATCTTTTCATACTCGAAT
ATTTTATTTATTTGAAAGACGTTTTCACATTACTCAAATTTCATCATAAATTTACCATAC
ATTAATAACAACAAAACATGACCAATATTTTTATCTTTAGTGGATTGGATAGATGTTTTT
AAGCCATTGTTTCCTCGTTAATAGGAGCTTCAAACTGATTGAATTCTTTCTTCTTCTTCC
TCCTATGTAAAACGACCACAACAACGATTACGATTATAGCCACGACCACAACTGGAACTC
CGATTACTATACCATAGAACAAAGCCTTTGATTTTTGCTTCATTGGACATTCAACAAAAC
CAACTTTAATGTTGAATGAACCAAATTTATCATTACTATAATTCGAAGAAACCATAACTT
CATTTGTACTTATATTATTAAAAGCATAATTACCAATTTTAGGCTCATTGCTTCCATTAT
AATAAATACATTTCAGATTTACATTTTCATAAAATGCATAATCATCAATATTTGTAACAT
TTTCACCAATAAAAACACTAATTAGATTAGAACAATAAGAAAATGCTTGTTCTTTAATAT
TAGTTACACATTTAGGAATTGTAACATTTAATAAATTGATACATAATTTAAATGCCGAAT
TTCCAATTATTTTAACATTATTACCAATGATTAAATTAGTTAAATTACTACAACTTTCAA
ATGAATTATCATCAATAATTTCAACATTATTACCAATTATTACATTATTTAATTCATTAC
AATGTTCAAATGCAAAAACTCCAATTCTTTTAATAGAATTAGAAATATTAATTTTAGTAA
TTTTAGATAATTGAAATGAATAATTTTCAATTTCATTAATCGTTTTTGGAATTTCATAAT
TTTCTTTAATTAAACCTGAAGGATAACAAATAATTTTACTTATATTTTTATCATAAAGAA
TTCCATCATTATTAAAATTAGAATAATTAGAATTTAATGATGAAACTTCAATAAATTTAA
GGTTATTACAAGAAGAAAATGTACCTGTTCCTATTGTTTTAATATTATTTGGAATTGTAA
TTTTAGTAATTTTAGAACAGCCATAAAATGCAAAATTACCAATATAATTAATATTATCAT
TAATATTAATTTCTTCCAAATTTATACAATAATAAAATGCAAAATTACCAATTTTTGTAA
CATTATATGGAATTATAATATTTTTTAAAGATTTACATTGATCAAATAAATTATCATTAA
TGCTTTGAATATTTTCACTTAATTTAATTGTCTGTAAATTATTACAAAATTGAAAAGCAT
TTATACCAATAGAAATAACAGAATTAGGTATAATAATATTCGTTAATTTAATACAATTAT
AAAATGCATAATCTTCAATTGAAGTTACATTTTCTCCAATTATTAAATTTGATAATGAAA
TACATGATTGAAATATTCGTTCATTTAAAATTGTTGTAGAATTTGGTATAACACATGAAG
TTAATAATTCACATTCTCTAAATGTATATTTACCAATTGATTGTAAACTATTACCAAATT
CTATTGTTTCTAATGAAAAACAATATTCAAATACATAATCTTCAATAGTAGTCAATGAAT
TTGGTAAAATAATTTTTGATAATTTATTACATTCAGAAAATGAACTTTCTTCAATTTTTT
TTAAATTATTTCCAATTGTAATAGTTTTTATATTTTTACATTGAATAAATGTTTTCATTT
GAATTATTTCTAAACCATTTCCTATTTCAACATTTAATAATCCAATACATTTTTCAAATG
CATCATATCCAAGTGTTTTCACTGAGTTAGGAATTTTAATATTTGTGAGATTGAAACATT
CATAAAAAGCATAAATTCCAATTTTTGTAACATTTTCTCCAATTATTATCGATTTTAATC
CATAACATGAATAAAATGATTTATCTAAAATTGAGTTAACTGCATTTGGTATAATAATTT
TAGATATTGAAGAACATTCATTAAATGAAAATTCTTCAATTGAAGTAACTAAATTTGGTA
TATTAATATTTAATAATGAAGTACATTTATAAAACATATATTGTGGAATTATTGTAATTC
CTTCACCAAGTTTAACATTTTTTAATGAAGTACAATTATAAAACATATGATCTCCAATAT
TAATAACTGAATCAGGAATTTCAATTTCAATTAAATTTGGACATGATTCAAATGAATATT
TACCAATTGATTTAACTGAATTTGAAATATTAATTTTCGTTATTAAACTTCCTGTAAATA
CATAATTACCAATAGTTTCTACATTTTCATTTATGTCAATTGATTTTAATGTCGATGAAT
AAAATGAAGAATCTTCAATTATTTTCACAGATATTGGAACTTTATAATGTTCTAATGAGT
TTTTAGCTGGATATGAAATAATTTTAGTTAAATCTTTTGTATAAAGTATTCCATCATTTT
CATAATTAGTATAATTTGAATTATTTGTGGATACATTAAAATATTCGATGTTTGAGCAAT
TATAAAATGCTTCTTTTTCAATTAAAGTAACAAATTCGGATATTGTAATATATTTTAATG
AGCTACATGAACCAAATGCATATTCTCCAATAGTTGTAACTGAATTTGGTATTTGAAATT
CTTTTAATGAAGAACATCCATAAAATGCATAACTTCCAATTGCTTGAATATCTCCAACTA
TAATAGTTTGTAAATTAATGCATGAATAAAATGAATATTCAGATATTGTAATTATAGTAT
TTGGTAATTTAAATGTGTTCAAATTTAATCCTTCTGGAAAACAAATTATTGATGTGATTT
CTTTATTGTAAAGAATCATATTAGTTCCATTATTAGAATAATTTAAATTATCATCTGAAA
CTTGGATTTTTTCTAAATTTTTACACATAAGAAATGAGGTAGAATCAATAAGTTCAACGT
TTTTTGGAATTATAATATTTATAATTGAAACACATTGATAAAATGCATGATTTCCAATGA
TTTTAACATTATTTCCAATTTCAATGTTTTGAAGTTTTAAACAATAATAAAATGCATAAC
TACCAATCTCTTCTACTTCATCTTTAATATTTAATGTTTCTAAATAATAACATTGTTGTA
AACCATAATCTTCTATCTTTTTAACATTTCCTCCAATGGTTACAGTAAATAGATAGATTG
AAAGATAAAAAAGAACAGAAGATTGTGGAATAGAACTGGTCATAATTGTAAGGTTTTGAA
TATAGTTACAAAAGTAAAAAGCTTTTTGTCCAAAATGTTGAATTGATTCACCAAAATATG
CTTCTTCTAAAAAAAGGCAGGAATAAAATGCATTATCTCCTATTATCTTAAGGTTTTTGC
TGCTTTTAAATGAAACCAATGAGGTTAGTTGAGAAAATGAATTATTTCCTATTTCAGTCA
AGTTATCACTGTTGTCAAAATTAATTGATACTAAAGATGAGCAGTAAGAAAAACAATTAT
CTCCTATTAAAGAAATTGATTTTCCAAAAGTAATTCCAATTAGAGCATTCCATTGATTGA
ATGAATTAGGTCCTATGGTATATACTCCATCTGAGATATTAAGGTATTTAGTTGTTTCCT
TATATTCTGAGAAATTTTCTTCACAAATATTAGGAATACCTTCAATCAAAAGTGAGTCTT
GTATATTGCTACAAAAAACAACTGGAAAAATAACCAGAAGTGCAAACATTATTATGAGGT
TATTTCAGGTAGAAATTTGAAAGGTTGACCTCACGTTTTGTTGATGTGGCTTCTACCTCC
CTCTATTCAAATATTGAATGTCTATCTGAATATTCAATGGGCGTAAAATGTTTAAAGTCT
TTTCACCTCACACACTACTTTTTCATTCCAACTGTTTATCATGAACATGTTCATTTGCTT
ATTCACAGCAATTTCATGTAAGCGTTATGCAGTTTTATTTGCTGGTTCTAAAAGCTGGGC
TAATTATCGTCATCAAGCTGATATTTGCACATTTTATAAAAGTCTTCTTAATCGCGGTTT
TAGCAAATCTGAAATCACATTAATGATGTATGATGATCTTGCAACAAGTACATATAATCC
ATTTAGTGGACAAATCTTTCATGAATTGTCTCATGTAAATGTTTATCCAGGTTCAGATGC
AATTAATTATAGAGGGGACGATGTTACAGCAGATAATTTCTACAAAGTTTTAACATCACT
TCCTTCCACAGCAGAAGATTATGTTTTTGTATTTTATGATAACCATGGTGGTCCAGATAC
TTTAGATGATCCAACTGGTGGAAAGATTAGAACCACTCCACTTAATGAAGCACTTAATCA
AATGTATATCAAACGACTTTATAAATATTGTTTCTTTGGAATTGAAGCATGTTATTCAGG
ATCTTTAGCCGAAAAATTCACAGCACCAAACATGGCAATTATTACAGCTGCTAATGAAAA
AGAATCTTCATATGCTGCGATTTATGATTCTAGTTTATCAGCAAGTTTGACTAATGAATT
TACAAGATATTGGTTAGAAGAAATGGATAGAAATCCAACACAAACAATTAGTGATTTTTA
TTATAAGCTCAAAGAAAATATACATGGGTCACATGTTATGTATTATGGTAATGAAGATAT
GAAGAAAATTGCAATCGATAACTTTTTAGGTATACCAAAAACACAAAAAGCATCAATCAA
ATCATATTCTATAATTGATACTTTACCACAACGTGAAGCAACAGAAACATCATTAAGATG
GATGGAAAAAGTTGATAAGATGCGGAAATTTGAAGGAACTTCATTAAGAAAGCAATTAGA
AGAACAAACAATGAAATTAGACAGAACTCTTTCTAAAATCGTAAAGATAATTGACCCTGA
AAATTATGAATGGATCATGAAAGATAGAGAATCACCTTTAACAGAAGAATTCCAGAAGGT
GCTGGACGTGTTCTATGTGAAGTTTGGAAAAATGAACCCAGATGACTTAGGAAAAATGAT
GGTGCTGAAGGCACTTACCAAAAATCATTCTTCAGCTGAAATAATAAGAGTGATCAACCA
AGTTCTATAAATTCTTTGCTAAATCAATTTTTATTTTTTAAGGGCTTTAGACCTTTGAGT
GGCACTACATTACATACTATGTTAAGTTTCAGCATATAATTTATAAAATTTTATTGGATA
TATTGTGTTGCTAACAATGATTATGATATGTCAACCGAATGTCCAATTCTAGGAGAAATT
TTAGTAAAAAATTATAAATATATTGATAAATGATAATAGAGGGTCATAATAGTAACATCA
AATATCTCTATTAGAGAATAACTGCGATACAATACATGTATTGAAGATCCAGAAAATAAA
GCACACTTTGATCACATTAAATGCAATAAACAAAGTAATAATTATATTTAATTTACGTTG
TCGCACTTCATCAGAGAAAATTACAAAATTCATCTAAAAATGTTATCGCAACTATTTGGA
TAATGGTTTTCT
